# Supplementary material for: Integrative Morphological, Physiological, Proteomics Analyses of Jujube Fruit Development Provide Insights Into Fruit Quality Domestication From Wild Jujube to Cultivated Jujube
Source: Front Plant Sci. 2021 Nov 24;12:773825. doi: 10.3389/fpls.2021.773825 (PMC8653901; doi:10.3389/fpls.2021.773825)
Supplement: Supplementary Table 1 — Proteome datasets of ‘Junzao’ jujube and wild jujube ‘Qingjiansuanzao,’ including protein abundance with three replicates. [file Table_1.XLSX]

## Sheet: proteinGroups
PROTEIN_NAME	Proteins	Peptides	Razor + unique peptides	Unique peptides	Sequence coverage [%]	Mol. weight [kda]	PEP	LFQ intensity J20-1	LFQ intensity J20-2	LFQ intensity J20-3	LFQ intensity J40-1	LFQ intensity J40-2	LFQ intensity J40-3	LFQ intensity J60-1	LFQ intensity J60-2	LFQ intensity J60-3	LFQ intensity J80-1	LFQ intensity J80-2	LFQ intensity J80-3	LFQ intensity J100-1	LFQ intensity J100-2	LFQ intensity J100-3	LFQ intensity S20-1	LFQ intensity S20-2	LFQ intensity S20-3	LFQ intensity S40-1	LFQ intensity S40-2	LFQ intensity S40-3	LFQ intensity S60-1	LFQ intensity S60-2	LFQ intensity S60-3	LFQ intensity S80-1	LFQ intensity S80-2	LFQ intensity S80-3	LFQ intensity S100-1	LFQ intensity S100-2	LFQ intensity S100-3
Zj.jz001003011	1	8	8	8	18.1	55.964	1.3033e-24	32472000	27043000	21585000	22894000	19196000	28920000	33971000	39283000	21250000	37513000	34502000	45313000	0	44118000	36336000	0	16313000	27886000	0	11469000	19178000	28739000	0	22459000	23181000	15871000	19079000	27748000	22263000	27698000
Zj.jz001003012	1	6	6	6	17.6	55.455	3.3568e-25	15435000	15232000	19677000	12522000	0	24935000	15013000	13931000	17804000	9345200	17062000	14362000	28553000	16747000	30782000	39348000	29622000	18722000	12961000	19481000	12033000	21361000	21706000	15079000	14798000	18204000	28613000	25765000	20093000	21696000
Zj.jz001003014	1	4	3	3	12.2	53.85	5.5559e-50	0	35604000	21762000	23493000	25246000	20205000	0	0	0	0	0	0	0	0	0	15783000	13684000	0	18158000	22421000	12316000	0	0	8036400	0	7708300	0	0	10273000	8267200
Zj.jz001003016	1	1	1	1	8.7	19.622	2.4759e-07	0	9129400	9328800	11933000	25902000	31635000	19225000	0	11904000	0	0	0	0	0	0	0	22803000	17882000	10570000	10242000	17390000	12436000	18675000	21923000	17043000	14534000	20162000	0	0	18625000
Zj.jz001003017	1	4	4	4	15.6	31.31	1.244e-09	0	0	0	0	0	18835000	0	0	0	0	0	0	18029000	29663000	0	17504000	24408000	25544000	32657000	19430000	32325000	35758000	38914000	0	30835000	35129000	36511000	29804000	31445000	0
Zj.jz001003004	1	4	4	4	12.6	40.743	1.1509e-13	42015000	47042000	45592000	43972000	24991000	42490000	27079000	17699000	25147000	0	25586000	0	26932000	0	22491000	40925000	15126000	53883000	75277000	46094000	47414000	37575000	53347000	0	31607000	35919000	40124000	55040000	36356000	22403000
Zj.jz001003009	1	4	4	4	40.2	14.419	3.2869e-11	0	6187600	0	0	5611300	0	0	0	0	0	0	0	0	0	0	0	5371800	7879400	0	0	0	0	0	0	5991200	6275100	17406000	6091300	11222000	5955500
Zj.jz010451019	1	5	5	5	17.4	28.004	7.0181e-15	0	16016000	22295000	33733000	46403000	33409000	70621000	55265000	69974000	64658000	89042000	91555000	86308000	54985000	69002000	42151000	48278000	36858000	40784000	51610000	49095000	35876000	34085000	39499000	46323000	34411000	43661000	62078000	49261000	67004000
Zj.jz010451021	1	3	3	3	12.1	34.055	1.2729e-07	4774700	0	0	0	0	0	0	0	0	0	0	0	0	0	0	0	0	0	0	0	0	0	0	0	0	0	0	0	0	0
Zj.jz010451022	1	3	3	3	9.1	34.353	2.7742e-05	13104000	0	0	0	0	0	0	0	0	0	0	0	0	0	0	0	0	0	0	0	0	0	0	0	0	0	0	0	0	0
Zj.jz010451027	1	4	4	4	16.7	32.355	2.0645e-21	15180000	25972000	18837000	0	8212900	17935000	0	8974600	0	0	0	0	0	0	0	26721000	27119000	45400000	26014000	25958000	27408000	0	0	11358000	0	0	0	0	0	0
Zj.jz010451028	1	2	2	2	1.9	133.07	8.5702e-09	0	19985000	23749000	9627400	9190300	0	0	0	0	0	0	0	0	0	0	0	0	0	0	4433500	0	0	0	0	0	0	0	0	0	0
Zj.jz010451029	1	13	5	5	31.2	49.299	3.043e-56	32747000	22340000	14631000	13431000	22390000	27356000	0	0	0	0	0	16842000	0	0	0	47636000	63324000	73552000	27030000	31662000	36068000	0	0	0	12911000	0	0	0	11212000	0
Zj.jz010451030	1	19	19	11	46.9	50.478	1.4923e-122	322200000	344060000	416710000	1483500000	1493300000	1613900000	44151000	27000000	39159000	33878000	36771000	45277000	40261000	38928000	24402000	2046900000	2169800000	2269100000	676270000	696910000	746610000	101660000	153490000	107770000	40378000	3860900	34339000	26259000	27045000	28155000
Zj.jz010451032	1	7	7	7	43.9	28.919	7.8486e-170	186730000	163130000	157910000	168050000	268530000	181660000	424000000	357780000	410270000	584810000	522030000	557870000	466940000	500330000	596810000	98308000	122090000	91463000	121730000	123720000	158540000	205610000	134570000	196560000	189670000	144130000	201910000	323330000	289710000	436720000
Zj.jz010451033	1	12	12	12	44.6	32.772	2.2214e-129	588750000	606950000	638650000	284740000	320370000	267230000	91547000	87223000	106970000	58207000	31502000	80153000	55224000	61386000	113930000	196540000	178300000	174010000	120180000	183710000	162090000	137340000	118410000	95238000	74621000	84872000	58156000	0	0	45984000
Zj.jz010465012	1	10	9	9	26.1	51.927	3.5258e-158	113760000	99742000	100900000	91678000	84250000	90932000	75673000	91805000	57034000	61540000	75696000	63552000	67863000	75431000	39077000	99435000	121390000	204760000	123990000	91093000	116420000	127350000	102250000	124920000	67508000	121580000	126310000	129140000	132900000	139150000
Zj.jz010465018	1	4	4	4	8.9	65.415	4.2858e-10	0	49020000	41939000	27341000	36503000	23550000	0	20291000	20816000	0	15198000	0	16958000	0	14627000	30588000	15518000	18498000	0	15102000	0	0	0	17076000	17681000	13884000	33649000	0	7627300	23435000
Zj.jz010465019	1	12	10	10	8.5	189.96	5.5666e-40	0	467250000	346750000	530950000	350440000	606840000	400790000	359990000	814910000	817320000	515290000	500320000	688700000	405260000	390250000	419300000	1550500000	447920000	10340000	307430000	64831000	574170000	45959000	861310000	70208000	62230000	356920000	369440000	105290000	303630000
Zj.jz010465003	1	1	1	1	5.1	39.178	6.5091e-05	0	0	0	0	8298800	0	0	0	0	0	0	0	0	0	0	9963400	0	18787000	0	8718900	0	5567000	0	0	0	0	0	0	0	0
Zj.jz010465007	1	8	8	8	24.4	41.27	1.9406e-34	49526000	47640000	31503000	21048000	41024000	42823000	32635000	29370000	31292000	41165000	27994000	22375000	30999000	29905000	32087000	62264000	48050000	71692000	38919000	37347000	43089000	44217000	38171000	39362000	30347000	52863000	26535000	36833000	26578000	31788000
Zj.jz010621102	1	5	4	4	12.4	52.91	9.9731e-21	0	30979000	12399000	36334000	18570000	23678000	0	0	0	0	0	0	0	0	0	21792000	17903000	0	12561000	0	0	0	0	0	0	0	0	0	0	0
Zj.jz010621106	1	5	5	5	41.1	10.685	6.9452e-14	311560000	547420000	529100000	485160000	407060000	477230000	203980000	209440000	284560000	179700000	165660000	192340000	136660000	151420000	162930000	308210000	387410000	203010000	360530000	405710000	446390000	351530000	320270000	319460000	276160000	304010000	323990000	90805000	102600000	105160000
Zj.jz010621111	1	7	7	5	10.6	79.098	9.9066e-27	0	71867000	94219000	21666000	37237000	22996000	0	0	7793500	0	0	0	0	0	0	12641000	0	17370000	0	0	15204000	18715000	0	0	11660000	11382000	0	0	0	0
Zj.jz010621115	1	1	1	1	18.8	7.0211	0.00039147	19311000	39892000	31287000	22690000	24640000	27071000	0	0	0	0	0	0	0	0	0	40662000	60880000	53262000	10463000	10257000	0	0	0	5784900	0	0	0	0	0	0
Zj.jz010621123	1	3	3	3	4	85.503	1.2423e-18	0	18331000	17294000	29474000	19596000	29144000	11042000	11267000	15775000	10055000	0	0	0	10566000	10952000	0	20193000	35756000	14839000	10184000	21767000	14260000	8778300	9224500	0	0	0	0	25039000	17956000
Zj.jz010621013	1	1	1	1	7.8	15.107	0.00040872	0	25194000	10872000	13392000	0	7807600	30770000	0	30198000	49138000	35630000	70094000	97382000	46078000	40665000	0	0	0	0	13943000	0	0	9698000	0	126160000	97453000	82373000	0	0	0
Zj.jz010621141	1	1	1	1	13.6	11.972	0.00061866	0	0	0	0	0	0	0	0	0	0	0	0	0	0	0	0	0	0	0	0	16256000	0	0	0	0	0	0	0	0	0
Zj.jz010621146	1	6	6	6	28.3	31.118	1.6151e-58	137650000	143080000	154310000	122740000	148100000	133890000	95155000	99286000	89969000	94977000	77275000	109370000	84029000	94193000	93651000	118950000	108510000	77407000	134040000	120500000	107170000	110180000	95824000	106510000	59854000	83129000	120980000	85378000	60128000	49416000
Zj.jz010621150	1	6	3	3	25.1	24.508	2.7217e-26	75378000	103370000	90803000	82886000	67318000	67555000	69349000	105690000	91168000	47788000	72097000	55775000	26072000	76415000	32629000	65850000	102230000	98499000	80599000	64488000	65001000	56968000	107730000	75999000	60439000	73280000	79808000	59758000	59634000	46082000
Zj.jz010621151	1	6	6	6	35.5	21.409	5.3016e-125	88787000	80746000	100520000	44513000	61266000	61954000	58674000	72058000	64861000	81571000	72479000	106150000	117900000	103250000	124290000	142840000	102910000	44066000	54084000	56242000	54577000	65259000	45736000	51097000	49734000	46086000	55133000	54339000	58695000	69155000
Zj.jz010621152	1	3	3	3	6.2	65.899	2.1845e-07	17035000	15700000	0	0	0	0	0	0	0	0	0	0	0	0	0	0	0	0	0	0	0	0	0	0	0	0	0	0	0	0
Zj.jz010621017	1	14	13	13	34.7	54.44	2.8717e-86	455700000	479010000	513140000	354890000	444350000	316060000	339710000	292730000	374050000	324910000	374530000	348220000	319080000	324120000	398440000	268650000	239150000	284930000	266100000	232560000	329420000	261230000	234200000	285830000	131880000	172960000	294500000	261480000	281310000	249990000
Zj.jz010621018	1	5	5	5	26.6	31.828	2.1364e-231	386250000	373570000	383380000	11328000	0	0	0	0	0	0	0	0	0	0	0	9329800	22403000	0	0	0	0	0	0	0	0	0	0	0	0	0
Zj.jz010621019	1	6	5	5	25.1	28.648	4.7314e-23	53219000	53704000	60156000	0	0	0	0	0	0	0	0	0	0	0	0	0	0	0	0	0	0	0	0	0	0	0	0	0	0	0
Zj.jz010621020	1	9	9	8	37.2	28.81	7.3768e-87	482280000	398190000	514650000	174120000	141910000	168850000	0	0	0	0	0	0	0	0	8943400	823170000	817790000	703290000	371220000	338460000	460900000	197160000	193780000	115870000	111280000	109140000	116540000	50970000	25154000	52561000
Zj.jz010621026	1	7	4	4	19.1	53.748	1.9069e-52	15637000	20447000	21087000	38146000	44577000	33831000	40780000	42572000	49506000	46641000	55824000	64131000	41279000	46855000	60704000	56905000	44455000	44025000	34764000	52875000	47894000	44457000	64034000	51374000	41732000	36629000	41948000	41788000	45201000	57689000
Zj.jz010621028	1	1	1	1	1.5	72.884	9.277e-06	0	0	0	0	0	0	0	0	0	0	0	0	0	0	0	0	0	0	0	0	0	0	0	0	0	0	0	0	0	0
Zj.jz010621029	1	5	5	5	17.1	37.052	1.0898e-37	45945000	53218000	56070000	64079000	76054000	72700000	85571000	94348000	73812000	57507000	84563000	69013000	65039000	64104000	59644000	59321000	65265000	62889000	76038000	86294000	79982000	68632000	101730000	60570000	52421000	59544000	76002000	67651000	65733000	73620000
Zj.jz010621035	1	11	6	6	19.9	64.114	2.8307e-95	43580000	35266000	31976000	40123000	31845000	27611000	0	0	0	0	9808900	0	0	0	0	30260000	0	26604000	26255000	27682000	20714000	0	11666000	0	0	0	0	12364000	23525000	0
Zj.jz010621046	1	8	7	7	40.9	32.626	7.7263e-171	199610000	196860000	230480000	122510000	154980000	134780000	123260000	143420000	121730000	124010000	97274000	122500000	133930000	104560000	78213000	185130000	163090000	242530000	118130000	131680000	120870000	142750000	112870000	96723000	108690000	142260000	125890000	106510000	76908000	131360000
Zj.jz010621049	1	4	4	4	18.5	35.883	3.0304e-15	25056000	22806000	20086000	0	0	0	0	0	0	0	0	0	0	24688000	0	17560000	0	0	0	0	0	0	0	0	0	0	0	0	0	0
Zj.jz010621006	1	9	9	8	33.1	38.543	4.5992e-54	120540000	81142000	136400000	71512000	84238000	114970000	0	40755000	17201000	0	24096000	31281000	0	0	0	309440000	299270000	339780000	298430000	275680000	321800000	368420000	384240000	374210000	110890000	123670000	146390000	0	0	0
Zj.jz010621060	1	12	12	12	19.7	77.525	5.3866e-51	76711000	73998000	90213000	59295000	59998000	109030000	23321000	0	28583000	0	30253000	51021000	35941000	0	0	69966000	50236000	56435000	33595000	35202000	47299000	37606000	45064000	74063000	57934000	50414000	52380000	52600000	52376000	48015000
Zj.jz010621065	1	2	2	2	7.4	24.527	1.366e-07	363260000	260910000	256500000	565810000	655770000	628670000	385720000	350430000	444160000	223850000	176690000	221130000	200820000	169210000	202360000	307850000	270690000	253200000	198440000	172440000	189080000	121480000	88422000	89168000	82686000	78710000	98231000	103400000	98609000	89424000
Zj.jz010621070	1	2	2	2	6.2	51.596	5.5536e-06	0	0	0	0	0	0	0	0	0	0	0	0	0	0	0	0	0	0	0	0	0	0	0	0	0	0	0	0	0	0
Zj.jz010621072	1	1	1	1	4.3	25.762	0.0014001	0	0	0	0	0	0	48229000	76961000	95747000	110090000	97633000	83850000	130830000	199280000	120750000	0	0	0	13797000	15668000	0	108940000	0	81534000	109530000	0	0	0	0	0
Zj.jz010621075	1	1	1	1	6.2	21.418	0.00010638	0	0	4095900	6085100	0	0	0	0	10763000	0	0	0	15594000	16984000	11787000	101670000	40872000	34736000	59073000	58916000	64839000	45223000	67077000	65603000	59321000	37858000	52553000	57727000	63041000	61230000
Zj.jz010621008	1	3	2	2	10	39.033	7.5256e-15	0	0	0	0	0	0	0	0	0	0	0	0	0	0	0	15845000	30807000	13267000	14804000	0	13440000	22130000	40409000	21029000	13688000	14689000	16892000	0	0	0
Zj.jz010621081	1	14	14	14	35.1	61.344	9.0074e-133	66958000	82539000	56930000	66333000	99459000	94515000	216590000	248520000	196760000	270110000	229520000	273700000	222960000	200210000	225930000	103100000	58533000	85485000	49449000	60530000	51886000	88876000	100190000	104880000	157610000	137340000	122970000	146200000	140720000	138900000
Zj.jz010621083	1	16	16	16	11.3	165.91	3.4279e-42	634250000	530080000	446450000	280000000	589960000	599910000	471680000	589920000	249940000	588430000	452640000	372850000	52080000	514370000	0	501370000	839660000	519280000	518880000	505790000	839300000	552020000	575870000	515530000	163800000	541450000	857980000	457360000	538370000	600970000
Zj.jz010621085	1	1	1	1	1.2	71.585	0.003332	8763800	0	0	0	0	0	0	0	0	0	0	0	0	0	0	0	0	0	0	0	0	0	0	0	0	0	0	0	0	0
Zj.jz010621086	1	5	5	5	34	16.25	1.3313e-20	49377000	39182000	50564000	60128000	56468000	61385000	0	18412000	36899000	0	0	0	0	0	0	189850000	133270000	195060000	173310000	186070000	174700000	115910000	128330000	136420000	70011000	55876000	98009000	65715000	74885000	51060000
Zj.jz010621088	1	4	4	4	25.7	18.44	1.9652e-14	61380000	82505000	115350000	43662000	57610000	28440000	12884000	0	0	15538000	0	0	0	0	9391600	52899000	77143000	62715000	48437000	81763000	72809000	16299000	16480000	16836000	23180000	23983000	21308000	0	0	0
Zj.jz010621090	1	1	1	1	7.6	15.065	1.3279e-05	239200000	158710000	195400000	199620000	193760000	208440000	23058000	0	16994000	0	0	0	0	0	0	329260000	296940000	414720000	194170000	157590000	198720000	24595000	0	23674000	0	28332000	0	39940000	33288000	34223000
Zj.jz010621092	1	7	7	7	19.7	45.254	1.1686e-44	53286000	100000000	124480000	131620000	144760000	152980000	103420000	145850000	98717000	69369000	60130000	56872000	108580000	120140000	157380000	195040000	180680000	153280000	154280000	187070000	203230000	125880000	124120000	91793000	137460000	117600000	129550000	84573000	84123000	68263000
Zj.jz010621096	1	19	19	19	36.1	60.593	2.1109e-65	197750000	198780000	191330000	169320000	169840000	165370000	151520000	132610000	195200000	160450000	181490000	147020000	157710000	165990000	204410000	231550000	225110000	263620000	218230000	191370000	217680000	247450000	209030000	176420000	205840000	196170000	176090000	176730000	168130000	172810000
Zj.jz010621097	1	1	1	1	2.3	51.566	2.0554e-09	0	0	0	0	13594000	0	12830000	10401000	0	12667000	0	0	0	0	0	13629000	0	0	0	0	0	0	0	0	0	0	0	0	0	0
Zj.jz010643010	1	3	3	3	8	42.145	2.7656e-10	15365000	25931000	11243000	4900800	0	25283000	19482000	13987000	17183000	0	0	17193000	27586000	22200000	32254000	0	0	8527800	9913800	12335000	0	22947000	59079000	0	18384000	0	15818000	18028000	13785000	19711000
Zj.jz010643032	1	3	2	2	18.5	21.662	2.3591e-12	0	64137000	37602000	58897000	57627000	60875000	26702000	50246000	23169000	94041000	16361000	59290000	48521000	19953000	50903000	24714000	66969000	166770000	57163000	52483000	22394000	76112000	62591000	0	208500000	83147000	38041000	86944000	37901000	69784000
Zj.jz010643036	1	21	21	21	34.4	68.309	7.5357e-70	279640000	306810000	294550000	226140000	300040000	251520000	261220000	224800000	246610000	318880000	245390000	280560000	206310000	255190000	281520000	234150000	246710000	139090000	208230000	243160000	322460000	260140000	239390000	267440000	237550000	251570000	255680000	189230000	251570000	222080000
Zj.jz010643004	1	3	3	3	2.7	130.15	5.7369e-07	0	0	0	0	0	0	0	0	0	0	0	0	0	0	0	0	0	0	0	0	0	0	0	0	0	0	5914000	0	0	0
Zj.jz010743011	1	9	9	9	35.1	32.744	9.6145e-94	66180000	71074000	55594000	78661000	82397000	70587000	79067000	76850000	73689000	99995000	67954000	93856000	77141000	129400000	63199000	81664000	91642000	151550000	62503000	89016000	86161000	94494000	107370000	88817000	87922000	73312000	84870000	106210000	71829000	112930000
Zj.jz010743019	1	5	5	5	18.1	37.549	4.5847e-13	20212000	11439000	22654000	0	14021000	0	0	0	0	0	0	0	0	0	8642400	17574000	23591000	9886400	17303000	0	15504000	12533000	0	0	0	0	12301000	11692000	0	0
Zj.jz010743005	1	5	5	5	9.2	68.269	3.1181e-13	18716000	15076000	16400000	16610000	18624000	46643000	0	0	0	0	0	0	0	0	0	34516000	0	22871000	16921000	0	22535000	0	13423000	0	0	0	253990000	0	0	0
Zj.jz010743008	1	12	12	12	32.1	49.055	2.8455e-35	0	95736000	93509000	248210000	240620000	234010000	299890000	278790000	290170000	321220000	429100000	366710000	245480000	284330000	299700000	254680000	319770000	194350000	304320000	333660000	254480000	305770000	312120000	312040000	300900000	258090000	229270000	261580000	313390000	341910000
Zj.jz010743009	1	20	20	20	34.5	80.033	1.7884e-78	200400000	124620000	200790000	134920000	187880000	131190000	240700000	304560000	228570000	316920000	303030000	339790000	192390000	263000000	396010000	186280000	175890000	102710000	190860000	227980000	337890000	255290000	265880000	227150000	405610000	419690000	444780000	494410000	370610000	425490000
Zj.jz010873010	1	4	4	4	22.6	24.723	2.0703e-63	52695000	193140000	65857000	18556000	23146000	32141000	0	14695000	45999000	0	29747000	0	24828000	222180000	181310000	94071000	74878000	30249000	42617000	40552000	36061000	76311000	40905000	111990000	22222000	43993000	37256000	206040000	212790000	0
Zj.jz010873016	1	2	2	2	5.7	61.184	1.8693e-05	8147500	0	7719300	0	7268700	6993100	0	0	0	0	0	0	0	0	0	4049400	0	0	0	0	0	0	0	0	4891000	0	2677300	0	0	0
Zj.jz010873020	1	13	13	6	65.6	22.161	2.9754e-136	1703200000	2277000000	2089200000	1385100000	1485400000	1504900000	1306900000	1388800000	1384400000	1381000000	1181200000	1105600000	1094000000	1111000000	1055700000	1593900000	1535800000	1214500000	1656700000	1718200000	1749000000	1468500000	1352400000	1460300000	1266400000	1029000000	1212100000	1348400000	1285200000	1325200000
Zj.jz010873022	1	19	19	19	46.8	46.508	9.2646e-130	345920000	349070000	318630000	261930000	250700000	243180000	241380000	232140000	267490000	272310000	278970000	292810000	264730000	298680000	238960000	224010000	208800000	267400000	234660000	235590000	194860000	201150000	197390000	214360000	163860000	176020000	170130000	191980000	163190000	153610000
Zj.jz010873035	1	10	10	10	39.5	27.716	4.8219e-123	231320000	285900000	246960000	134630000	128580000	110780000	100180000	114450000	135190000	110480000	96821000	119680000	94612000	93793000	126860000	95048000	105780000	109460000	106360000	102030000	108320000	90945000	90897000	86471000	97595000	131390000	120630000	123660000	103690000	85619000
Zj.jz010873039	1	17	17	17	9.1	223.82	7.7163e-110	70342000	51230000	51842000	25128000	25677000	49146000	0	0	10005000	0	0	0	0	0	0	16373000	22251000	20080000	7107400	12497000	6130600	4283000	11900000	9643600	6560300	22198000	7154300	21317000	8631500	0
Zj.jz010873040	1	48	48	48	35.1	181.77	0	472630000	450280000	442620000	430810000	472530000	481800000	503630000	503760000	505030000	630100000	633130000	638790000	663460000	594580000	639000000	486860000	442400000	553610000	417900000	446320000	414760000	446350000	460800000	459810000	575790000	518280000	544140000	723220000	631120000	645150000
Zj.jz010873005	1	4	4	4	13.3	37.954	5.5429e-11	0	0	0	0	0	0	0	0	0	0	0	0	0	0	0	0	0	0	0	0	0	0	0	0	0	0	0	0	0	0
Zj.jz010873006	1	11	11	4	55.6	23.896	3.0639e-233	2935400000	2490500000	2228200000	1769900000	1661200000	1671900000	509980000	535850000	588610000	577330000	511820000	536170000	383080000	398310000	388680000	1217300000	1249600000	1461100000	927620000	997890000	904260000	694900000	742300000	741940000	475380000	456470000	481290000	380170000	392450000	311300000
Zj.jz010873008	1	20	20	19	73.7	39.765	1.7093e-164	0	15240000	14788000	0	15023000	11798000	0	9005600	0	0	13608000	15294000	16862000	0	33266000	2895500000	3396000000	1471400000	110950000	46112000	64621000	88329000	91748000	91922000	135920000	55084000	96790000	116280000	61266000	81837000
Zj.jz010957013	1	2	2	2	17.8	10.075	0.00012979	0	31770000	0	41326000	0	0	0	53468000	59996000	0	93260000	15253000	75050000	106510000	132420000	0	0	0	106040000	102990000	83515000	150650000	103730000	0	111610000	91917000	121390000	115740000	118120000	111590000
Zj.jz011167012	1	15	15	15	80.7	17.076	0	731550000	777240000	825220000	3155100000	2884400000	2681100000	822630000	881410000	806590000	497590000	555210000	458220000	348090000	457440000	403010000	4178800000	4619000000	5545100000	2626200000	2687700000	2456200000	1743900000	1491900000	1555000000	2170000000	2319300000	2534500000	1263900000	1412400000	1439000000
Zj.jz011167013	1	9	9	9	46.7	28.034	5.0343e-36	85845000	68165000	92292000	49229000	52107000	41321000	52513000	51702000	48626000	111970000	104210000	74393000	52673000	85106000	62089000	80514000	92756000	114930000	64416000	54061000	69541000	63315000	55671000	49891000	60095000	94662000	64176000	80244000	71892000	61621000
Zj.jz011167015	1	6	6	5	18.3	38.679	8.6906e-121	13527000	29218000	11000000	0	0	0	0	0	0	0	0	0	0	0	0	0	6733200	0	8464500	0	0	0	0	0	0	0	0	0	0	0
Zj.jz011167018	1	2	2	2	4	66.389	3.0454e-05	0	5313500	12563000	5394900	0	0	0	0	0	0	0	0	0	0	0	0	6787600	0	0	0	0	0	0	0	0	0	0	0	0	0
Zj.jz011167023	1	1	1	1	6.9	25.107	2.1282e-07	0	0	6125700	12605000	14218000	14284000	9552800	8805400	10499000	6916200	8278700	10560000	11971000	8653200	7111400	12311000	16429000	9712800	13728000	16829000	32232000	10239000	16675000	12970000	5225400	9028200	7862200	4854600	0	0
Zj.jz011167024	1	12	12	12	44.2	46.085	0	542850000	574180000	590390000	318770000	387330000	372690000	487930000	588480000	441920000	466690000	451360000	537460000	385420000	445710000	456390000	357720000	340110000	437790000	304510000	331970000	358560000	400320000	405690000	343610000	391800000	355250000	335870000	359730000	353610000	352040000
Zj.jz011167025	1	3	3	3	6.1	59.336	3.7491e-05	14941000	15539000	0	0	0	0	0	0	0	0	0	0	0	0	0	0	0	0	0	0	0	0	0	0	0	0	0	0	0	0
Zj.jz011167029	1	2	2	2	4.2	48.656	1.3164e-05	0	9682600	0	9613900	0	0	0	0	19355000	0	0	0	20636000	0	0	0	0	13853000	13272000	10098000	13466000	31524000	0	17063000	9718800	8751700	0	11357000	25754000	33824000
Zj.jz011167032	1	1	1	1	5.8	24.665	0.0010596	14210000	0	22994000	0	0	0	0	0	0	0	0	0	0	0	0	0	0	0	0	0	0	0	0	0	0	0	0	0	0	0
Zj.jz011167035	1	4	4	4	13.8	31.034	1.7176e-11	74117000	68680000	91959000	68755000	78755000	64643000	37342000	38490000	29739000	16484000	20226000	21737000	26965000	17462000	34924000	37652000	45157000	43435000	49769000	51043000	54735000	61771000	96215000	83541000	50783000	46001000	80526000	27680000	52942000	22083000
Zj.jz011167039	1	10	10	10	48.2	27.114	1.287e-59	132690000	140410000	135430000	70312000	115490000	103460000	103890000	122670000	58661000	131310000	124460000	135570000	120260000	112510000	143950000	128780000	130110000	151360000	102260000	149530000	117780000	137720000	133920000	167690000	137180000	137250000	128730000	150950000	135940000	196920000
Zj.jz011167040	1	16	16	11	38.2	60.788	5.2414e-79	243020000	328840000	279710000	48072000	79405000	51234000	118490000	74071000	69244000	20268000	53645000	12792000	75098000	53503000	36874000	67567000	45980000	63209000	27858000	59088000	7359500	30495000	54756000	20153000	100370000	54359000	92005000	107070000	68006000	114800000
Zj.jz011167049	1	10	10	10	12.3	85.135	7.9821e-43	46506000	44351000	26678000	13996000	18532000	21436000	0	0	0	0	0	27111000	0	0	0	22159000	30250000	27801000	17519000	0	18253000	0	13505000	30977000	0	0	29768000	0	0	0
Zj.jz011167050	1	7	3	3	27.6	36.807	4.558e-27	72577000	53357000	87299000	13213000	4407500	0	6428900	9578900	15990000	7159600	0	0	14241000	11185000	23389000	7138600	9613400	13992000	8131800	0	9587100	0	0	0	0	0	0	0	0	0
Zj.jz011167054	1	14	14	14	55	35.617	0	240020000	273320000	293290000	287350000	307200000	240110000	1308300000	1376900000	1722700000	1622400000	1819900000	1589000000	1352300000	1392300000	1408900000	876360000	715460000	680710000	993280000	1146200000	1105700000	1297200000	1324200000	1280500000	2144000000	1903900000	1873100000	1530700000	1567600000	1472100000
Zj.jz011167071	1	26	26	20	46.4	62.178	0	1519900000	1468900000	1228100000	975700000	982340000	949130000	1183500000	1217900000	1126700000	1503800000	1390300000	1414600000	1106100000	1162500000	1420600000	1147600000	1249800000	1112100000	1202800000	1283600000	1151300000	1680500000	1706600000	1842000000	1396500000	1479200000	1528700000	1413100000	1372300000	1376000000
Zj.jz011167073	1	2	2	2	3.3	64.601	0.00014738	0	0	9520000	0	0	0	0	0	0	0	9434600	0	0	13239000	0	0	0	0	0	0	0	14389000	10045000	6699600	7337000	0	16105000	8164000	14915000	0
Zj.jz011167075	1	6	6	6	23.5	31.352	1.4122e-32	0	35582000	41989000	22130000	23336000	0	0	0	26137000	18095000	0	0	0	0	0	23675000	0	21173000	24277000	21564000	26031000	16651000	0	0	33443000	25141000	33495000	20421000	20665000	0
Zj.jz011167083	1	4	3	3	5.3	96.257	1.0413e-16	0	0	0	0	0	65113000	0	0	0	0	8614700	8551200	11014000	0	0	0	0	0	0	0	0	0	0	0	0	0	0	0	0	0
Zj.jz011167085	1	8	8	8	21.4	46.624	1.4495e-28	99982000	255180000	113550000	132120000	117770000	125030000	197680000	196390000	215460000	105820000	194870000	197000000	162960000	344820000	174210000	85680000	69393000	80923000	161470000	166770000	121260000	191640000	191550000	163910000	140510000	143080000	172740000	150130000	166790000	132250000
Zj.jz011167088	1	3	3	3	7.3	54.8	1.3859e-09	0	0	0	0	0	0	0	0	0	0	0	0	0	47380000	0	0	0	65606000	39961000	87114000	59211000	0	53550000	0	131610000	0	0	104630000	42984000	0
Zj.jz011205014	1	17	17	11	50.7	39.419	0	1401500000	1774500000	1903600000	1610000000	1649200000	1829400000	2140000000	2073800000	1882700000	2053900000	2206800000	2461000000	2080800000	1829500000	2291800000	1503500000	1551700000	1668000000	1684600000	1644000000	1483600000	1285500000	1774200000	1649800000	1405600000	1783600000	1735900000	1743600000	1793800000	1514900000
Zj.jz011205016	1	48	48	48	46.7	135.35	0	682410000	735440000	670920000	670630000	798770000	684250000	661090000	664150000	675500000	719160000	547700000	580250000	614900000	553380000	488890000	579790000	758360000	587510000	600950000	622640000	555290000	506700000	501680000	457300000	452120000	426590000	398290000	422450000	402170000	394120000
Zj.jz011205018	1	10	10	10	13.9	82.389	3.5907e-22	0	16715000	9793900	6516000	9454600	18374000	10143000	9684000	9216300	8644800	13034000	9008000	12272000	10375000	12826000	5841900	5654300	5827900	10215000	8985300	9372700	7386600	6892200	0	0	0	8948800	0	9685600	8712300
Zj.jz011205031	1	8	6	6	35.3	29.176	1.1689e-58	201560000	163860000	157310000	167960000	190530000	177840000	76278000	62636000	59809000	72011000	67327000	33450000	33550000	27796000	40276000	99887000	123250000	93903000	76982000	77575000	87761000	47789000	58568000	58398000	73615000	94654000	84701000	78497000	69951000	69323000
Zj.jz011205032	1	1	1	1	11.4	10.038	0.00096556	0	0	0	0	0	0	0	0	0	0	0	0	0	0	0	0	0	65460000	0	0	0	0	0	0	0	0	0	0	8972500	0
Zj.jz011205034	1	16	16	16	41.3	46.342	8.0805e-119	50594000	192900000	263290000	222740000	205240000	221990000	881630000	685870000	806220000	855200000	789770000	898200000	1057100000	1086000000	1076500000	197640000	154820000	268000000	336880000	346640000	287670000	645470000	548600000	517040000	593460000	754910000	734160000	852040000	757930000	805950000
Zj.jz011205038	1	3	3	3	23	18.772	3.0407e-13	0	15744000	16235000	11497000	32620000	18563000	32991000	21883000	29722000	22359000	18302000	19154000	25849000	15730000	23507000	0	14157000	11769000	24045000	26690000	25152000	32728000	27166000	27281000	34321000	0	36722000	29638000	26254000	30391000
Zj.jz011205042	1	1	1	1	10.1	15.2	9.9286e-08	0	0	0	12335000	9407400	21749000	39030000	22041000	61216000	22439000	37024000	15272000	50777000	46767000	46750000	17875000	33151000	0	59122000	62284000	67222000	66475000	58366000	56156000	45280000	44887000	36881000	62272000	66525000	34577000
Zj.jz011213001	1	2	2	2	4.6	61.047	4.4341e-06	12538000	18185000	22749000	0	15615000	30578000	0	11483000	0	0	0	0	0	0	0	0	0	0	8737300	16173000	10317000	10128000	0	12439000	12640000	7730500	11463000	16911000	0	0
Zj.jz011213011	1	2	2	2	10.2	27.818	6.2743e-05	0	0	0	0	0	0	0	0	0	0	0	0	0	0	0	0	0	0	0	0	0	0	0	0	0	0	0	0	0	0
Zj.jz011213015	1	2	2	2	3.2	61.86	0.00017389	0	0	0	0	0	85915000	30354000	14791000	25093000	28758000	0	35210000	0	0	0	0	0	9264500	0	0	0	0	0	0	6834700	0	5236900	0	0	9006100
Zj.jz011213003	1	3	3	3	9	50.945	1.8905e-25	28469000	18446000	16596000	49950000	24333000	58068000	0	28668000	9115700	30650000	35625000	35382000	34928000	25051000	0	0	9961900	16886000	12851000	11712000	7693100	0	29494000	27257000	20673000	19417000	22761000	13315000	19580000	16316000
Zj.jz011213009	1	27	27	14	81.6	40.814	0	2945600000	3493500000	3464600000	6044800000	6200500000	5973900000	4531900000	4623400000	4330100000	3186800000	3352700000	3326900000	2964600000	3354000000	3517900000	4339100000	4630700000	4793800000	5046200000	5313700000	4868100000	6853700000	6384300000	6796000000	8064800000	8208800000	8488600000	9264500000	10310000000	9026100000
Zj.jz011271037	1	2	2	1	9.5	23.564	1.1639e-05	0	0	0	0	0	0	47726000	32632000	38674000	36208000	34808000	24449000	31714000	29280000	27493000	34867000	37462000	31177000	36648000	45190000	60289000	169750000	153700000	136160000	48002000	82199000	43325000	129350000	84432000	103600000
Zj.jz011311001	1	3	3	3	2.6	150.53	3.396e-15	0	40900000	24193000	0	39573000	32952000	33303000	16797000	34243000	10475000	25824000	0	53559000	48645000	39870000	71407000	45902000	74141000	31760000	31940000	37827000	30446000	24645000	36268000	40255000	19818000	35546000	0	24444000	20788000
Zj.jz011311010	1	16	16	6	64	36.773	0	311290000	380880000	301060000	568420000	735770000	771060000	30648000	47513000	33059000	52629000	26940000	22377000	28418000	56493000	59237000	414710000	327790000	331420000	292330000	294110000	267160000	204320000	272960000	161980000	389490000	305060000	308020000	360510000	386260000	481350000
Zj.jz011311013	1	1	1	1	3.5	37.463	1.3921e-05	12120000	29548000	15876000	8671300	13343000	11075000	0	0	0	0	0	0	0	0	0	0	10410000	0	17882000	40781000	14881000	0	0	17196000	20397000	30048000	0	0	0	0
Zj.jz011311015	1	12	12	12	76.2	22.571	0	269980000	492830000	536230000	349550000	334110000	286780000	257440000	323070000	277430000	250040000	295850000	256680000	198260000	154140000	237430000	1118200000	960790000	935560000	622260000	595220000	684450000	432430000	623610000	445850000	688600000	627710000	560480000	562900000	527420000	576130000
Zj.jz011311009	1	12	2	2	47.4	36.61	0	0	0	0	14687000	20194000	13285000	0	8914600	9382900	0	0	0	11832000	0	0	15092000	15644000	18726000	15688000	0	8353700	0	0	0	43205000	7791300	16491000	27927000	24344000	12727000
Zj.jz011941001	1	5	4	4	6.2	108.91	5.1873e-21	0	0	0	0	0	0	75829000	28284000	28838000	29474000	37177000	38978000	29975000	16139000	22351000	34475000	0	25308000	24164000	23306000	26797000	0	0	0	27615000	65759000	28950000	27263000	34729000	26653000
Zj.jz011941004	1	10	10	10	21.2	70.015	3.6392e-48	60647000	52676000	40509000	59983000	50513000	46179000	40132000	40395000	34253000	36638000	33565000	34129000	34641000	25383000	75048000	40275000	37653000	41128000	34913000	37174000	28379000	37350000	26363000	33216000	40077000	27709000	34826000	22826000	54295000	32624000
Zj.jz012057011	1	8	8	8	20.3	47.424	3.4231e-39	0	0	0	0	0	0	24923000	23115000	0	63598000	53721000	30278000	62409000	66446000	64120000	0	14599000	42917000	17551000	15364000	16265000	0	48015000	0	82868000	52868000	25396000	78193000	29748000	45169000
Zj.jz012057018	1	11	11	11	34.5	42.786	4.1723e-35	61757000	68663000	62116000	39925000	21607000	26485000	73757000	58264000	72357000	80106000	50062000	80638000	85835000	76817000	63983000	62705000	60261000	62879000	21396000	39752000	42240000	62181000	62082000	41669000	61810000	48568000	63188000	88726000	94407000	109280000
Zj.jz012057032	1	12	12	12	42.7	35.823	0	1033300000	973580000	1022500000	1407900000	1320400000	1359100000	688140000	733800000	669300000	583730000	602690000	573730000	554310000	531360000	575990000	1712000000	1863100000	1879500000	1718800000	1675900000	1616100000	930850000	1087400000	1142700000	920560000	800510000	735790000	740080000	762940000	757690000
Zj.jz012057051	1	2	2	2	29.1	8.0421	6.0456e-12	0	0	0	0	0	0	0	0	0	0	0	0	0	0	0	0	0	0	0	0	0	0	0	0	0	0	0	0	0	0
Zj.jz012057006	1	3	3	2	4.8	75.747	2.3727e-08	0	0	0	0	0	0	0	0	10825000	28269000	0	19607000	8635900	13808000	0	17426000	0	0	30053000	17821000	0	0	0	0	20047000	0	5508600	34434000	14850000	0
Zj.jz012057064	1	12	12	10	58	23.087	4.9491e-111	34947000	101950000	138560000	73972000	113850000	85641000	896380000	773220000	919160000	1084300000	942530000	1006600000	1264000000	1353000000	1336100000	230950000	197750000	243020000	373420000	365420000	355930000	1159500000	989240000	1004600000	1306800000	1236900000	1199300000	1437400000	1333800000	1406300000
Zj.jz012057008	1	1	1	1	8	23.459	0.00066287	0	0	0	0	0	0	0	0	0	0	0	0	0	0	0	0	0	0	0	0	0	0	0	0	0	0	0	0	0	0
Zj.jz012139010	1	3	3	3	10.9	40.636	3.9647e-06	55820000	107050000	62751000	34307000	33604000	36031000	27670000	30927000	40326000	33864000	32537000	29740000	43167000	62516000	38937000	25871000	25669000	14833000	33195000	23385000	21271000	47357000	78076000	41644000	110650000	0	141650000	143840000	106030000	96136000
Zj.jz012139018	1	18	18	18	20.1	131.14	3.1608e-254	145620000	117090000	143880000	131330000	93833000	107110000	66593000	68195000	82167000	14465000	41580000	0	61809000	72699000	91170000	108060000	121330000	95861000	57857000	87942000	126760000	75135000	86240000	95260000	66979000	94835000	91289000	67474000	79032000	86012000
Zj.jz012139019	1	2	2	2	3.4	67.729	4.3098e-05	0	0	0	0	0	0	0	13541000	0	0	22706000	17012000	0	0	0	0	0	18147000	0	0	99044000	0	0	0	0	0	0	0	0	0
Zj.jz012139002	1	19	19	19	57	39.451	0	7099800000	8882200000	8550700000	7081200000	7772900000	7106800000	5168300000	5087000000	4997600000	4654900000	4309800000	5652400000	3310300000	3316800000	3970300000	451780000	462950000	349890000	307910000	324310000	223500000	632210000	592200000	404790000	12578000	35039000	79064000	267870000	191110000	310780000
Zj.jz012139036	1	25	25	25	48.2	68.679	1.0417e-179	375430000	383200000	419040000	607970000	635400000	604640000	644880000	568490000	555760000	550150000	560470000	484460000	509210000	610280000	468830000	434860000	442890000	396460000	376830000	328890000	348070000	375730000	424510000	355690000	331590000	345260000	358540000	338150000	292310000	369610000
Zj.jz012139038	1	2	2	2	9.1	24.095	5.0659e-10	0	4238700	0	4774900	5481800	6783000	0	0	0	0	0	0	0	0	0	7933000	7272100	0	0	0	6119500	0	0	0	0	0	0	0	0	0
Zj.jz012139004	1	10	10	2	52.8	17.773	4.0939e-37	1091300000	1566200000	1489300000	1057200000	978900000	1102800000	1078000000	981920000	1102600000	712530000	673620000	788020000	553260000	619150000	581990000	775010000	812860000	1233800000	862350000	817590000	874930000	1103600000	960730000	1029400000	856010000	767230000	819100000	710770000	629690000	641660000
Zj.jz012139055	1	1	1	1	1.7	93.699	3.4964e-38	0	2506300	1674500	3176600	0	0	2582900	0	0	0	0	0	0	0	0	0	0	0	0	2711700	0	3071100	6813600	0	0	0	7090400	10963000	0	2409700
Zj.jz012139062	1	4	4	4	9	53.522	3.476e-11	0	0	0	0	0	0	36425000	32279000	28707000	31592000	27861000	26930000	31151000	44310000	41117000	0	0	0	0	0	0	0	0	0	14779000	11752000	0	15717000	17726000	17168000
Zj.jz012181021	1	4	4	4	9.3	64.665	5.4936e-13	19904000	0	13726000	15586000	7861900	8154500	0	0	0	0	0	0	0	13126000	0	13110000	18221000	0	0	0	0	0	0	8503000	17856000	11950000	6593400	0	0	14610000
Zj.jz012181022	1	13	13	13	51.1	28.145	0	1389600000	1772500000	2358500000	3013100000	3864400000	3499800000	1460100000	1448700000	1758200000	1162300000	1343500000	1132400000	1067800000	1062200000	1018600000	4411100000	4297900000	3519400000	3392700000	3848600000	3584100000	1254300000	1783000000	1604700000	1212600000	1117600000	1077300000	860420000	882640000	970500000
Zj.jz012181023	1	9	9	9	37.1	27.336	1.8084e-209	33908000	67839000	35088000	112540000	89958000	51825000	320200000	340570000	346090000	443700000	591570000	493480000	498630000	569280000	501040000	177650000	203430000	160060000	235960000	288760000	271180000	603980000	513780000	593470000	777450000	842120000	572500000	853040000	736380000	943910000
Zj.jz012181025	1	5	5	5	12.8	40.728	3.2849e-11	0	0	0	0	0	8855400	0	0	0	0	0	0	0	0	0	0	0	0	0	12560000	19498000	0	0	0	10147000	0	11086000	0	0	0
Zj.jz012181005	1	8	8	8	19.8	58.051	2.5613e-25	55960000	54460000	56542000	57173000	55344000	51608000	49959000	48327000	45313000	77279000	53016000	47690000	42888000	66755000	62248000	34282000	34150000	34673000	16064000	0	16193000	30775000	24465000	26107000	30555000	42599000	48647000	60930000	35642000	59519000
Zj.jz012181008	1	17	17	17	43.3	55.511	5.0033e-252	78783000	89989000	80981000	59928000	49922000	63784000	87241000	79702000	111140000	95661000	78455000	81587000	115850000	129640000	97542000	90834000	76801000	137090000	92435000	116420000	106050000	122070000	108720000	108860000	139850000	133520000	109770000	124970000	122610000	114090000
Zj.jz012195012	1	1	1	1	2.5	53.677	3.1832e-09	0	0	0	0	0	0	0	0	0	0	0	0	0	0	0	0	0	0	0	0	0	0	0	0	0	0	0	0	0	0
Zj.jz012195024	1	1	1	1	1.6	72.761	1.4547e-08	0	0	0	0	6065800	0	0	0	2479200	0	0	0	0	0	0	0	0	0	0	0	0	0	0	0	0	0	0	0	0	0
Zj.jz012195030	1	8	8	8	27.1	37.746	1.2767e-33	65293000	35707000	29454000	18095000	22887000	26579000	0	0	0	13138000	12598000	0	0	19326000	23201000	31408000	41313000	45946000	0	0	25245000	0	0	0	11321000	9124800	17915000	0	0	18688000
Zj.jz012195035	1	2	2	2	12.4	21.552	2.1122e-07	27640000	18181000	23576000	0	0	15488000	0	0	0	0	0	0	0	0	0	0	0	0	0	0	0	0	0	0	0	0	0	0	0	0
Zj.jz012195039	1	2	2	2	4.3	68.362	3.2582e-06	0	7451000	0	0	0	0	0	0	0	0	0	0	0	0	0	0	0	0	0	0	0	0	0	0	0	0	0	0	0	0
Zj.jz012195055	1	7	7	7	30.9	29.678	2.0909e-36	107800000	120650000	105650000	71274000	88969000	80945000	69786000	70634000	124200000	61281000	63287000	68554000	83704000	75235000	94319000	151100000	130930000	78992000	85038000	109560000	81867000	99991000	81348000	68670000	84509000	119020000	96710000	93441000	76605000	126860000
Zj.jz012195056	1	11	11	11	28.5	48.786	6.8038e-27	34618000	36810000	45235000	38763000	34760000	70508000	17410000	30984000	72752000	28118000	45663000	40515000	48836000	55115000	32149000	45530000	64020000	143120000	90570000	75467000	59906000	101890000	92042000	49320000	71843000	63154000	95357000	90056000	80643000	69294000
Zj.jz012195006	1	8	7	7	27.1	38.913	2.4858e-30	174150000	189820000	176070000	42805000	41700000	36412000	0	0	0	0	0	0	0	0	0	37161000	18683000	18079000	28124000	22102000	0	0	0	0	0	0	0	0	0	0
Zj.jz012195060	1	15	15	15	48.6	42.033	3.6457e-162	189490000	166330000	145750000	252870000	237350000	241400000	103020000	45644000	93343000	0	28897000	43004000	50035000	76157000	94025000	318230000	337750000	343260000	301030000	341740000	271770000	179210000	185040000	223020000	216010000	254960000	258090000	199070000	215670000	244770000
Zj.jz012195061	1	12	12	12	17.8	80.24	2.8291e-41	0	52249000	36236000	46703000	34403000	51568000	123330000	179390000	128950000	133000000	155340000	169440000	111450000	98597000	103290000	68609000	53330000	54565000	63112000	65919000	74383000	90891000	83675000	78435000	133180000	147920000	112020000	110490000	169610000	124090000
Zj.jz012195065	1	13	13	13	34.3	52.725	1.1967e-172	283420000	350290000	462740000	236160000	267390000	224490000	210920000	206890000	285600000	433330000	311170000	351390000	314030000	452550000	361440000	250670000	267490000	383090000	247670000	241900000	243960000	208800000	254010000	241260000	264680000	245830000	284210000	244980000	258090000	274980000
Zj.jz001229002	1	32	32	32	35.6	109.12	0	1380000000	1565900000	1366700000	1091500000	1180500000	1112200000	1064700000	1007500000	1076300000	998140000	1027700000	1064500000	935910000	935970000	820870000	1028900000	936520000	1104800000	808230000	845520000	837120000	992420000	834430000	868880000	829740000	943410000	1009000000	1073600000	1074900000	1136500000
Zj.jz001229004	1	12	12	5	48.1	23.596	1.0516e-72	1506500000	1611900000	1791500000	1205400000	1215100000	1160100000	616820000	681540000	635290000	561390000	495180000	512920000	434930000	518440000	491700000	1122800000	1087300000	1452500000	639240000	590360000	657240000	650520000	454750000	493310000	387720000	602320000	384470000	379520000	371050000	464100000
Zj.jz012385012	1	5	5	5	20.3	38.72	1.3072e-18	11753000	25134000	25964000	23317000	57699000	28265000	34805000	26571000	0	45112000	41978000	67400000	29591000	27819000	35611000	21024000	41855000	19578000	18216000	0	53564000	0	0	27061000	23518000	14930000	15312000	39699000	19164000	28606000
Zj.jz012385021	1	4	4	4	5.8	110.3	1.7894e-07	0	39434000	15069000	13010000	34666000	15478000	0	0	0	0	0	0	0	0	0	32604000	36727000	0	0	0	0	0	0	0	0	0	0	0	0	0
Zj.jz012385026	1	35	35	35	58.1	74.511	0	1371700000	1406900000	1271300000	896350000	877760000	756990000	708590000	721670000	686460000	1081400000	1068500000	1010800000	1010900000	988560000	1005700000	977900000	1110300000	1346700000	861350000	857080000	857390000	1011100000	1073600000	1143000000	1334500000	1396900000	1333500000	1538700000	1400800000	1465500000
Zj.jz012385031	1	4	4	4	16	30.481	9.9885e-17	42032000	34470000	35350000	28194000	34407000	47515000	39808000	45386000	58643000	52272000	63920000	74189000	49110000	53858000	52639000	34001000	31404000	25083000	38857000	33405000	21980000	44994000	33075000	63740000	67656000	98537000	50751000	49765000	42533000	62870000
Zj.jz012385033	1	7	7	7	37.8	26.682	1.2675e-31	149770000	188840000	200960000	117290000	109930000	107890000	55857000	62642000	87468000	65630000	53597000	60074000	68029000	56788000	68984000	106220000	103180000	100040000	106510000	104890000	104950000	92967000	81301000	82626000	85956000	73912000	78580000	66290000	70128000	73445000
Zj.jz012385044	1	31	31	31	18.3	242.8	5.9777e-213	129640000	140910000	157160000	53958000	41704000	36594000	23506000	24903000	14662000	0	0	0	0	19901000	0	55908000	61399000	73060000	7864900	17314000	40247000	0	0	0	0	63276000	0	24745000	0	13621000
Zj.jz012385053	1	4	4	4	3.3	151.46	8.9424e-14	0	0	0	0	0	0	0	0	0	0	0	0	0	0	0	0	0	0	18693000	39875000	0	23383000	143930000	0	17313000	0	0	0	17047000	15552000
Zj.jz012385054	1	3	3	3	6.2	65.035	1.1541e-10	12712000	13103000	10393000	12183000	0	0	0	0	0	0	0	0	0	0	0	8819300	11966000	0	0	0	0	0	0	0	0	0	0	0	0	0
Zj.jz012385057	1	3	3	3	9.7	42.987	7.4225e-08	0	0	0	0	0	0	0	0	0	0	0	0	0	0	0	0	11065000	0	0	7210600	0	0	0	10857000	0	0	0	0	0	0
Zj.jz012385058	1	2	2	2	5.2	40.36	1.8634e-05	8165600	0	0	0	0	0	0	0	0	0	0	0	0	0	0	0	0	0	0	0	0	0	0	0	0	0	0	0	0	0
Zj.jz012385063	1	3	3	3	5.4	59.981	1.8947e-12	0	6318200	5755600	0	0	9284500	4769000	0	4475500	0	0	3769800	2960000	0	0	0	0	0	0	0	0	0	0	0	0	0	0	0	0	0
Zj.jz012385071	1	8	8	8	27.6	26.753	1.0446e-22	71048000	88719000	98158000	28592000	51067000	23551000	30234000	22333000	15719000	21064000	40865000	29545000	27597000	23096000	18309000	38653000	61973000	36673000	25837000	21379000	63902000	32550000	18273000	59791000	32114000	45329000	33127000	47284000	22497000	31756000
Zj.jz012629019	1	16	16	16	34.9	58.127	1.7153e-138	164150000	206500000	203250000	148560000	175810000	153510000	180800000	195880000	186420000	135490000	150640000	157230000	136180000	148050000	177430000	183540000	194550000	280920000	167790000	170650000	155070000	154290000	130330000	121370000	74864000	92689000	133320000	104630000	97669000	119320000
Zj.jz012629006	1	8	3	3	18.3	52.248	1.4608e-21	23441000	21986000	20196000	12794000	16164000	18449000	17037000	12602000	6806800	6620100	5900900	0	12482000	11376000	0	0	0	15297000	0	10216000	0	0	0	0	0	0	0	0	0	0
Zj.jz012927001	1	2	2	2	10.1	15.918	0.00028129	15792000	0	15960000	10223000	7601300	9643100	0	0	0	0	0	0	0	0	0	10961000	9898100	9578400	0	11675000	0	7674700	0	0	0	0	0	0	5254700	0
Zj.jz012929016	1	6	6	6	18.2	45.449	5.9941e-16	43349000	25551000	27617000	29349000	26564000	30604000	0	8592000	17059000	30825000	14526000	0	0	8690200	30007000	16423000	0	33053000	36440000	28196000	31549000	21115000	21330000	22184000	18962000	30728000	18894000	0	28296000	17464000
Zj.jz012929005	1	1	1	1	3.4	40.824	0.00069091	0	0	0	0	0	0	0	0	11189000	11837000	0	0	19081000	19112000	16827000	0	0	0	0	0	0	23253000	0	0	0	14547000	0	0	0	0
Zj.jz001293023	1	2	2	2	9.3	32.334	4.0821e-07	19871000	23955000	24900000	17980000	22417000	25672000	0	11604000	0	0	0	0	0	0	0	13631000	15365000	0	0	13263000	0	0	0	0	0	20542000	14059000	18498000	0	24532000
Zj.jz001293024	1	2	2	2	4.7	57.277	1.3777e-05	114930000	123970000	146370000	0	36963000	22646000	6913500	0	13000000	10358000	0	0	8046100	0	0	4898400	43135000	30926000	0	0	0	0	0	34318000	0	0	0	0	0	0
Zj.jz001293026	1	7	7	7	18.9	70.936	1.4054e-28	14865000	17597000	12339000	0	0	0	0	0	0	0	0	0	0	0	0	0	0	7115600	0	0	0	0	0	0	0	0	0	0	0	0
Zj.jz001293033	1	27	27	7	27.6	116.48	5.5854e-115	510110000	470750000	505030000	372140000	392260000	372240000	331400000	297880000	346480000	280260000	255840000	253070000	286810000	308470000	294710000	363750000	291860000	315500000	252670000	250250000	281190000	416300000	359420000	372580000	511240000	546460000	461810000	434020000	411000000	406270000
Zj.jz001293034	1	25	5	5	27.3	116.35	2.5894e-122	64183000	41989000	42615000	39422000	54111000	32729000	34594000	39045000	20985000	42469000	42487000	0	33773000	38375000	29992000	17563000	20794000	15469000	36128000	30883000	31721000	25494000	27520000	57640000	42563000	52691000	54081000	57157000	45131000	57877000
Zj.jz001293044	1	4	4	4	3.8	117.64	4.9783e-08	0	0	6988200	0	0	0	0	0	0	0	0	0	0	0	0	0	0	0	0	0	0	0	0	0	0	0	0	0	0	0
Zj.jz001293005	1	11	2	2	49.7	17.374	8.8829e-52	481660000	524270000	493500000	294810000	314220000	323520000	178850000	192670000	199160000	168860000	142350000	179740000	127690000	160300000	145260000	272330000	262390000	252980000	239760000	236020000	222460000	228930000	241300000	224550000	157560000	167870000	159480000	94916000	110840000	112390000
Zj.jz001293008	1	13	13	13	50.8	38.502	4.043e-129	0	55143000	23898000	85649000	137070000	108770000	501120000	534530000	496380000	572630000	541600000	619810000	678890000	564990000	575720000	96222000	125660000	115190000	189940000	188840000	200290000	209490000	241310000	228040000	263230000	291810000	281370000	299700000	348840000	318230000
Zj.jz013123003	1	45	45	32	53.7	108.78	0	3413900000	3845800000	3918200000	5256000000	5604300000	5056100000	7000000000	6931300000	7209700000	7459700000	7639600000	6483100000	9468900000	8803600000	8380300000	5084000000	4809500000	4782100000	5302500000	5009400000	5119400000	6078900000	5998900000	5789200000	6838800000	6540200000	6408100000	6212200000	5992300000	5675900000
Zj.jz013123008	1	5	5	5	24.8	24.937	4.562e-13	23453000	21570000	18227000	0	22180000	0	0	0	0	0	0	0	0	0	0	17749000	19955000	22365000	33106000	23541000	17252000	0	13466000	0	0	0	0	0	0	0
Zj.jz013215017	1	11	11	11	19.9	77.433	1.934e-50	90993000	109370000	90932000	102140000	94292000	118740000	34785000	49286000	42820000	20490000	26405000	17504000	0	36088000	27882000	48577000	55742000	67534000	41474000	33411000	35125000	0	15513000	0	36204000	37102000	13354000	0	0	0
Zj.jz013215022	1	9	9	9	22.9	52.144	3.1548e-15	31439000	24097000	41979000	18812000	20261000	28891000	31530000	32104000	20231000	35432000	13622000	16236000	42504000	27426000	38390000	12168000	27797000	33548000	13606000	19528000	14214000	24252000	26057000	21436000	18937000	18897000	10326000	0	76822000	10084000
Zj.jz013215027	1	2	2	2	3.7	72.65	8.6415e-05	0	0	37366000	0	0	0	0	0	0	0	0	0	0	0	0	0	0	0	27706000	30067000	0	0	30004000	0	0	0	0	0	0	0
Zj.jz013215028	1	5	5	5	8.2	67.55	2.4211e-16	60148000	46323000	38018000	68776000	57798000	65427000	134930000	161580000	140560000	132610000	125560000	119950000	107610000	161940000	124870000	59136000	60621000	59166000	53138000	47407000	48750000	39109000	86430000	45935000	35876000	26962000	37085000	24779000	23216000	30935000
Zj.jz013215003	1	2	2	2	3.7	75.167	0.00013344	4502700	0	0	0	0	0	0	0	0	0	0	0	0	0	0	0	0	0	0	0	0	0	0	0	0	0	0	0	0	0
Zj.jz013215035	1	14	14	14	27.9	61.393	7.4495e-59	145770000	145390000	171360000	171390000	183260000	173650000	104370000	141720000	136080000	125870000	140400000	122370000	139540000	227840000	125850000	156820000	152590000	155260000	163920000	140920000	150960000	156980000	134380000	162690000	173270000	115110000	124950000	139440000	125020000	179310000
Zj.jz013215004	1	8	8	8	21.2	57.019	2.7223e-48	0	0	43285000	0	0	0	0	0	0	0	0	0	0	0	0	20431000	0	0	24646000	0	37335000	97883000	69361000	71009000	77653000	92392000	84672000	67088000	48766000	65543000
Zj.jz013215005	1	3	3	3	11.2	23.014	7.6956e-10	48851000	73617000	47336000	66687000	60261000	55025000	48307000	30881000	35391000	36408000	21518000	21190000	0	25525000	21249000	50611000	73563000	67399000	30947000	33192000	41198000	44721000	35832000	44005000	47830000	62846000	35652000	27249000	22335000	0
Zj.jz013215008	1	2	2	2	6.9	55.742	3.7146e-09	0	10315000	0	0	0	0	0	0	0	0	0	0	0	0	0	8974800	0	0	0	0	0	0	0	0	0	0	0	0	0	0
Zj.jz013305011	1	6	5	5	17.6	40.178	8.7566e-38	68783000	45168000	69572000	36758000	43889000	29819000	22744000	21128000	22274000	22645000	25940000	21942000	22861000	0	0	30612000	21003000	0	20686000	20618000	26596000	18617000	0	0	12086000	14114000	25031000	14760000	0	12758000
Zj.jz013305018	1	4	4	4	3.2	147.86	5.1184e-29	0	0	0	0	0	0	0	0	0	0	0	0	0	0	0	0	0	0	0	0	0	0	0	0	0	0	0	0	0	0
Zj.jz013305002	1	3	3	3	4.5	115.49	9.0584e-14	0	10425000	13420000	3739000	6556600	0	7883500	7007100	7717800	5723700	3978500	0	0	0	4794700	0	0	0	3550700	2741200	0	0	5834300	7372200	8003900	0	4868300	5132300	8113300	8226700
Zj.jz013305003	1	8	4	4	35.1	24.97	0	271500000	449730000	335200000	414600000	469330000	534100000	205080000	162180000	193840000	200220000	192460000	237360000	233410000	151380000	96872000	293950000	160200000	586430000	158020000	189850000	150330000	275750000	242540000	167410000	110610000	107750000	121800000	53781000	79458000	65028000
Zj.jz013305030	1	2	2	2	1.7	118.46	6.5742e-06	14688000	0	3441700	2232400	0	4917200	0	0	0	0	0	0	0	0	0	5806600	0	5674600	0	3561700	0	0	0	0	0	0	13886000	15411000	0	0
Zj.jz013305032	1	15	15	15	19.1	90.42	5.3535e-55	225670000	185770000	218500000	102500000	85659000	114420000	34995000	55019000	50474000	28057000	12765000	11185000	29834000	17998000	37857000	71942000	77806000	86534000	77339000	30079000	37976000	28528000	64710000	26007000	81676000	59875000	68345000	50315000	52599000	36485000
Zj.jz013305034	1	4	3	3	20.3	29.592	2.3928e-38	40099000	42890000	42672000	30387000	32971000	31875000	67413000	28470000	41652000	52731000	43819000	61711000	46013000	61103000	41126000	43133000	13244000	21562000	25262000	10072000	17378000	35173000	32915000	26105000	50122000	21765000	24327000	68789000	58866000	57905000
Zj.jz013305036	1	18	18	18	33.3	66.18	2.884e-291	1519000000	1784500000	1487300000	1739000000	1696600000	1732400000	487740000	395490000	531840000	280510000	297880000	274990000	260140000	320280000	208530000	817680000	739650000	1043200000	384690000	348110000	344940000	248690000	174940000	247400000	400390000	274290000	248870000	143940000	171070000	244510000
Zj.jz013305039	1	6	6	5	9.5	73.863	1.7063e-14	0	31532000	26554000	20903000	36525000	27624000	16391000	21377000	0	0	16341000	21843000	0	0	0	28405000	13063000	43537000	18608000	11365000	13233000	0	11520000	0	0	16982000	16024000	0	0	0
Zj.jz013305006	1	9	9	9	35.1	32.499	8.3695e-25	26353000	25005000	24783000	14830000	16232000	17752000	0	18514000	0	0	0	0	17608000	30921000	25781000	65630000	48207000	48478000	73172000	66500000	52998000	39223000	48325000	61861000	52123000	41037000	51197000	33269000	31953000	25868000
Zj.jz013313009	1	6	6	6	12.7	63.292	1.3157e-36	32877000	60821000	52892000	46618000	42512000	23532000	0	0	43469000	33629000	49596000	30466000	11891000	0	15220000	0	0	0	0	0	0	0	0	0	0	0	0	0	0	0
Zj.jz013641010	1	9	9	9	38.6	39.965	6.1796e-97	0	38063000	13098000	0	9034100	0	14622000	20033000	6782600	48251000	39602000	69601000	31399000	13326000	20285000	38953000	43061000	61691000	43653000	43299000	26797000	32480000	31265000	27352000	26198000	45774000	49577000	37751000	51906000	64647000
Zj.jz013641012	1	25	25	25	52	56.907	1.0154e-172	518290000	510780000	553460000	520280000	441160000	520290000	782990000	585650000	611410000	703340000	720260000	711270000	806160000	700790000	716090000	501210000	522160000	675700000	465900000	526060000	562590000	678870000	752220000	733880000	808190000	886350000	841910000	911660000	912300000	877590000
Zj.jz013641013	1	2	2	2	8	27.736	3.3683e-05	0	0	0	0	0	0	0	0	0	0	0	0	0	0	0	0	0	0	0	0	0	0	0	0	0	0	0	0	0	0
Zj.jz013641015	1	21	21	21	61.3	36.16	0	4302800000	4419600000	4249600000	3606000000	3835200000	3864600000	2862700000	3076300000	2837400000	2956600000	2731400000	2697200000	2202000000	2208300000	1903100000	3151200000	2821400000	3314100000	2510700000	2953900000	2777100000	2883200000	2430200000	2495200000	2129000000	2535400000	2147400000	2268900000	2604800000	2222100000
Zj.jz013679106	1	6	6	6	5.2	118.33	3.2159e-14	334420000	208720000	205030000	112940000	108310000	135260000	10870000	11263000	7627300	11532000	0	0	0	4144000	0	87370000	84450000	73123000	34686000	12357000	15584000	5508700	0	0	0	0	7324200	2588300	0	0
Zj.jz013679108	1	18	18	18	49.9	41.889	2.8645e-116	437550000	464090000	495980000	441130000	490260000	430270000	95594000	68707000	81569000	23392000	101450000	54889000	36937000	74009000	57693000	296430000	301650000	345180000	189210000	169650000	234370000	163860000	133120000	109490000	113180000	90931000	144500000	140190000	97905000	105590000
Zj.jz013679110	1	10	10	10	77.3	12.934	5.7512e-21	213510000	29362000	71185000	46132000	83225000	46404000	49638000	59057000	71854000	80436000	84752000	96504000	95763000	59194000	64203000	67518000	58822000	103610000	64003000	59114000	97819000	143810000	88975000	75822000	102570000	145240000	56582000	107750000	124000000	125310000
Zj.jz013679111	1	1	1	1	5.6	28.348	0.0019003	11102000	0	0	0	0	0	0	0	0	0	0	0	0	0	0	0	0	0	0	0	0	0	0	0	0	0	0	0	0	0
Zj.jz013679112	1	12	3	2	47.7	28.129	4.1863e-190	323420000	291860000	342060000	156280000	187330000	172520000	164680000	87608000	69562000	63460000	83701000	81483000	108430000	77353000	86207000	125010000	130220000	146830000	73382000	97735000	77229000	65651000	44970000	61381000	26811000	88582000	32834000	30411000	33779000	17937000
Zj.jz013679122	1	2	2	2	4.8	58.879	1.3637e-07	0	0	0	8806500	10366000	10689000	0	31555000	0	0	10116000	10167000	0	0	6518700	12789000	13849000	10815000	7386000	15291000	0	0	0	10963000	0	0	0	0	0	0
Zj.jz013679128	1	12	12	11	3.1	438.92	1.0298e-48	40593000	41666000	38170000	0	0	15075000	0	0	0	0	0	0	0	0	0	0	8551700	18983000	0	0	0	0	0	0	14450000	0	0	0	0	0
Zj.jz013679130	1	23	23	23	74.4	40.816	0	4737300000	4757000000	4956400000	2088500000	2259900000	2257600000	349710000	324570000	361090000	125190000	151900000	36993000	103600000	104170000	80328000	1329400000	1482800000	1199700000	1703500000	1603400000	1522400000	1443700000	1485500000	1467700000	970950000	831190000	938640000	1127200000	1083100000	969000000
Zj.jz013679136	1	18	18	18	55.8	40.571	3.5096e-301	717510000	612320000	815120000	1162400000	1121600000	1084200000	779930000	752100000	724340000	662650000	594540000	652480000	699450000	704930000	636720000	2047500000	2103800000	2501400000	2126700000	2189000000	2072400000	1262700000	1200300000	1346800000	1328700000	1397700000	1251300000	1021100000	1066300000	1035500000
Zj.jz013679022	1	13	10	10	51.7	29.609	4.8838e-65	126800000	109300000	121940000	140660000	190410000	178280000	111900000	141270000	104280000	136550000	121260000	147630000	184820000	138480000	128950000	169930000	179490000	192200000	128150000	131350000	150060000	97961000	99116000	99603000	112920000	98882000	106890000	169450000	99586000	119120000
Zj.jz013679028	1	2	2	2	4.4	51.989	9.9948e-05	10560000	10755000	15498000	0	0	6476700	0	0	0	0	0	0	8222100	0	0	0	0	0	0	0	0	0	0	0	0	0	0	0	0	0
Zj.jz013679034	1	17	17	17	30.9	79.602	2.7019e-165	142060000	82813000	82795000	121770000	99107000	103640000	148860000	144980000	139080000	114460000	170050000	123930000	146550000	144970000	103090000	112070000	144640000	101340000	148220000	151390000	112600000	94435000	144080000	127690000	79591000	72573000	109990000	125570000	97378000	104730000
Zj.jz013679047	1	8	8	8	83.3	18.672	0	304370000	294640000	458250000	1229100000	1155500000	1268100000	129580000	138830000	146000000	73109000	16545000	60640000	55983000	50443000	36019000	1911700000	2205100000	1415900000	1356900000	1039700000	764650000	102280000	93769000	159070000	166200000	248790000	128020000	99573000	102760000	156610000
Zj.jz013679005	1	5	5	3	14.4	36.836	2.4434e-11	405130000	472110000	452440000	255450000	285850000	262230000	86664000	115060000	119300000	102570000	157740000	94676000	95405000	171560000	78117000	170960000	311710000	190970000	77287000	29991000	111380000	88829000	178130000	104000000	223920000	146060000	170460000	256370000	132040000	86055000
Zj.jz013679051	1	1	1	1	6.1	45.055	3.0785e-07	0	0	0	0	0	0	0	0	0	0	0	0	0	0	0	0	0	0	0	0	0	0	0	0	0	0	0	0	0	0
Zj.jz013679060	1	5	5	5	11.7	62.203	2.8116e-19	0	102070000	113020000	191850000	266220000	233540000	159830000	162280000	18652000	106990000	115750000	110310000	96730000	96370000	125330000	147710000	125510000	27269000	133200000	140870000	98055000	76043000	104220000	64958000	112580000	72023000	63215000	50754000	43195000	62474000
Zj.jz013679063	1	1	1	1	6	20.908	0.00063145	8677600	0	0	0	0	0	0	0	0	0	0	0	0	0	0	0	0	0	0	0	0	0	0	0	0	0	0	0	0	0
Zj.jz013679066	1	7	6	6	65.3	12.997	0	167720000	255570000	287020000	198610000	199320000	172210000	154880000	165090000	176840000	138680000	149570000	128170000	94243000	159720000	146840000	252630000	246250000	120490000	229850000	226930000	220320000	196630000	202970000	221500000	201330000	147440000	148100000	223590000	189180000	258050000
Zj.jz013679076	1	14	14	14	21.5	76.093	1.3653e-67	126960000	127480000	85690000	66803000	86015000	82120000	54154000	61142000	50179000	32525000	26587000	49274000	27025000	12950000	49573000	58572000	64863000	87778000	56792000	58483000	69994000	57037000	68714000	62102000	76831000	69029000	58543000	65308000	64285000	60378000
Zj.jz013679078	1	4	1	1	4.6	108.15	1.0266e-08	0	0	0	0	0	0	0	0	0	0	0	0	47380000	43811000	0	0	0	0	0	26715000	0	0	0	39872000	35592000	0	0	23464000	0	0
Zj.jz013679081	1	6	6	6	14.5	53.951	2.7183e-15	0	0	19653000	17939000	0	16200000	0	0	0	0	0	0	0	0	0	42840000	23315000	17281000	21509000	0	25196000	0	0	0	0	0	0	0	0	0
Zj.jz013679090	1	7	7	7	14.8	71.879	3.7563e-27	17736000	28171000	19910000	20688000	18441000	21482000	39087000	21941000	29851000	46384000	36098000	36247000	63009000	19130000	28427000	18028000	25136000	24263000	20560000	15190000	16078000	28453000	36086000	29517000	26726000	34956000	15993000	28612000	27898000	38252000
Zj.jz013679093	1	1	1	1	3.9	31.863	5.5054e-05	15875000	13948000	11731000	0	14549000	9533000	0	7495600	0	0	0	0	0	0	0	15636000	26537000	8446900	10727000	13082000	13159000	0	0	10109000	6055400	0	0	0	5583900	4865000
Zj.jz013679096	1	14	14	14	37.3	55.462	7.6176e-117	257310000	284460000	280950000	274780000	283370000	303170000	280580000	280400000	339280000	345070000	367960000	288980000	400980000	332180000	331990000	239590000	238720000	285020000	263640000	285400000	257290000	246420000	299680000	208780000	220590000	210370000	288380000	246630000	193600000	211360000
Zj.jz013737013	1	18	18	18	38	68.266	0	236730000	210660000	228190000	203640000	242670000	263890000	306420000	248040000	270670000	208690000	198810000	236070000	248620000	238700000	264480000	260270000	253840000	216180000	184230000	195520000	230170000	266160000	238370000	260750000	284610000	310240000	315580000	325360000	255740000	318600000
Zj.jz013737015	1	5	5	5	21.3	38.103	1.9467e-16	33747000	32362000	19558000	0	33176000	37292000	0	20645000	15812000	16684000	12517000	0	13975000	0	0	31211000	19368000	60906000	22589000	17614000	20260000	24046000	27721000	19806000	21786000	16406000	33288000	22935000	18248000	19801000
Zj.jz013737016	1	1	1	1	5.1	38.993	7.0992e-15	0	0	0	0	0	0	0	7473300	0	18288000	0	29384000	0	31234000	0	0	0	0	0	0	0	0	0	0	0	0	0	0	0	11317000
Zj.jz013737017	1	3	3	3	6.8	74.128	9.585e-11	11873000	0	0	13285000	13644000	14651000	0	13665000	11272000	0	0	0	0	0	0	0	10677000	0	0	9419600	0	0	0	8151500	0	15285000	6499800	0	0	13169000
Zj.jz013737018	1	2	2	2	12.1	17.328	2.542e-05	22303000	47538000	21192000	11505000	12431000	45638000	0	0	0	0	0	0	0	0	0	12245000	18747000	10820000	20780000	11537000	11935000	8347800	0	0	0	4267700	0	0	0	0
Zj.jz013737019	1	27	27	27	52.2	66.575	6.2654e-195	228460000	275930000	252580000	239150000	199840000	228310000	313230000	394120000	308220000	245480000	234940000	267120000	258550000	260970000	237700000	242380000	174470000	223540000	168820000	241890000	179300000	254670000	230060000	367150000	343330000	348310000	293690000	353410000	305520000	216940000
Zj.jz013737002	1	2	2	2	6.8	33.037	0.00012731	0	0	0	2748000	36720000	0	25691000	0	0	17966000	19236000	0	17742000	0	0	0	0	0	0	0	0	0	21673000	0	0	0	14779000	4531700	7377100	0
Zj.jz013737024	1	1	1	1	4.6	35.392	5.4171e-06	0	5125400	7373000	0	0	0	0	0	0	0	0	0	0	0	0	0	0	0	0	0	0	0	0	0	0	0	0	0	0	0
Zj.jz013737030	1	7	2	2	20.5	40.879	2.0607e-28	0	12275000	0	12009000	9396700	0	0	0	0	0	0	0	0	0	0	7442400	0	0	0	7831900	5995500	0	0	0	0	0	0	0	0	0
Zj.jz013737042	1	4	4	4	11.1	41.89	9.382e-13	0	0	18397000	12846000	0	0	16992000	17179000	15959000	15856000	20590000	0	17429000	0	21040000	0	0	0	0	29469000	21166000	15596000	18281000	0	21979000	17337000	16361000	19299000	15890000	18717000
Zj.jz013737043	1	6	6	5	19.3	30.378	4.578e-15	33638000	25086000	52692000	36814000	41836000	56255000	25710000	0	0	0	32588000	0	0	0	0	51725000	21756000	54129000	80851000	51411000	76746000	34060000	69545000	45321000	27151000	40437000	38472000	38190000	47410000	30537000
Zj.jz013737044	1	2	2	2	5.8	41.806	4.8234e-05	0	0	0	0	12876000	0	13189000	20176000	0	0	0	0	0	0	0	0	0	0	0	0	0	0	0	0	0	0	0	0	0	0
Zj.jz013737006	1	10	10	10	17.4	78.409	5.5843e-40	23930000	24119000	0	14137000	21178000	16491000	19473000	17787000	24451000	0	20729000	26729000	35836000	27093000	32328000	23864000	34808000	24217000	39849000	31105000	24698000	27864000	27230000	33239000	52266000	57388000	48076000	24884000	28073000	35387000
Zj.jz013745010	1	3	3	3	11.3	38.178	4.8184e-06	0	7897400	0	8649400	14622000	0	0	0	0	0	0	0	0	0	0	6674700	0	10770000	6681800	0	0	0	0	0	0	0	0	0	0	0
Zj.jz013745013	1	3	3	2	9.6	36.393	7.408e-08	0	0	5041800	7439600	5586900	6508400	0	5939900	0	7897800	7906200	8043900	0	0	5556300	0	0	0	0	0	0	0	0	0	0	0	0	0	0	0
Zj.jz013745014	1	2	1	1	5.2	50.446	5.3582e-05	0	0	0	15526000	14397000	0	0	0	0	0	0	0	0	0	0	0	0	9848300	0	0	0	0	0	0	0	0	0	0	0	0
Zj.jz013745021	1	13	6	6	26.8	54.339	4.1225e-48	0	0	20207000	58089000	74183000	34757000	0	40346000	0	44229000	0	0	0	0	0	50385000	20233000	79932000	36180000	44160000	31731000	39222000	62371000	66864000	41040000	49040000	51944000	65300000	83101000	59806000
Zj.jz013745022	1	11	11	11	31.4	48.71	2.3867e-53	526800000	569510000	504700000	379470000	393480000	472000000	310650000	345460000	185790000	173170000	503200000	160250000	590010000	152730000	392870000	151610000	196840000	300290000	185000000	290560000	94134000	76641000	0	120780000	421930000	105440000	573450000	176040000	405260000	500520000
Zj.jz013745028	1	16	15	14	81.8	27.146	0	2264200000	3026300000	2788100000	3018800000	3416900000	2727300000	3477200000	3577200000	3199100000	4260200000	4247400000	3658700000	4596000000	4059000000	4476000000	3585600000	3034100000	4407400000	3863500000	3733600000	3499100000	3342900000	2898100000	3263400000	3368700000	3463500000	3793000000	3680400000	4275900000	3597800000
Zj.jz013745036	1	4	4	4	5.1	125.03	1.0529e-08	0	0	0	0	0	4835900	0	0	0	0	0	0	0	0	0	7379500	0	0	0	0	0	0	0	0	0	0	0	0	0	0
Zj.jz013745038	1	5	5	5	7.1	76.668	9.2879e-11	75141000	38593000	44709000	6291900	29962000	8707100	11096000	77132000	46497000	36356000	76566000	38782000	23672000	34952000	40450000	101300000	46070000	4809400	28503000	69903000	0	61632000	51113000	45979000	0	0	0	0	63899000	0
Zj.jz013745007	1	10	10	10	33.9	36.152	6.2496e-161	120860000	153380000	150040000	261550000	266240000	251830000	2315800000	2054000000	2424700000	2877300000	3342500000	2827300000	2439500000	2415000000	2536100000	330730000	262260000	307900000	509410000	506820000	552370000	1448200000	1322600000	1753700000	2055300000	2212300000	1903000000	2173000000	2116800000	1837200000
Zj.jz000139001	1	10	10	10	35	38.804	6.4378e-30	0	50890000	46262000	38843000	54493000	41212000	79249000	65271000	48157000	89981000	86875000	72260000	70913000	78636000	55642000	35466000	50686000	77799000	40849000	61064000	42445000	55359000	59389000	59351000	113020000	44733000	43826000	50553000	83785000	74898000
Zj.jz000139014	1	2	2	2	2.9	81.76	3.371e-06	4444900	6592100	16931000	13211000	0	0	0	0	0	0	12653000	0	0	0	0	16925000	14271000	40935000	5033300	0	0	0	0	0	20884000	20189000	9715900	0	0	0
Zj.jz000139015	1	2	1	1	4.1	57.144	7.9021e-06	0	0	0	0	0	0	0	0	0	0	0	0	0	0	0	0	0	0	0	0	0	0	0	0	0	0	0	0	0	0
Zj.jz000139002	1	4	4	4	11.5	46.737	1.8885e-15	0	12876000	0	0	12517000	11801000	17634000	12058000	0	15610000	18554000	0	21291000	18555000	30210000	0	13375000	24990000	9451800	17291000	0	38583000	21370000	20211000	0	15529000	12318000	15806000	17530000	12528000
Zj.jz000139023	1	4	4	4	16.5	36.109	2.4492e-25	63035000	46674000	38648000	45250000	43465000	45173000	0	65460000	70684000	0	62342000	49908000	0	0	43710000	63132000	62844000	54962000	36405000	29217000	0	0	0	0	19036000	0	31450000	0	0	0
Zj.jz000139025	1	12	9	9	31	49.908	8.3781e-29	53700000	45614000	49115000	36007000	52195000	51815000	106270000	39914000	25901000	38662000	38676000	33697000	28139000	36903000	27529000	47689000	24854000	28155000	34131000	31804000	40552000	56510000	39977000	30776000	37674000	42999000	26178000	40476000	35356000	34804000
Zj.jz001393014	1	1	1	1	3	40.176	2.4865e-06	0	0	0	0	0	0	0	0	2150100	0	0	0	0	0	0	0	0	0	0	0	0	0	0	0	6787200	0	0	0	0	0
Zj.jz001393021	1	15	12	12	38.6	54.723	1.7778e-139	183270000	102360000	152930000	78508000	89032000	100770000	121030000	115310000	120500000	149360000	150170000	155580000	145150000	157950000	124300000	183200000	182430000	276290000	183160000	213130000	197830000	173630000	183070000	161650000	137870000	132350000	134540000	135160000	110500000	140930000
Zj.jz001393022	1	8	8	8	10.7	100.17	3.3869e-59	101520000	94370000	113070000	93100000	78979000	75248000	44367000	57424000	37603000	53270000	47317000	55850000	42458000	45133000	39273000	91199000	75371000	69570000	45084000	49987000	47943000	34461000	38882000	68665000	53775000	51931000	37714000	50697000	52548000	74991000
Zj.jz001393025	1	8	8	8	6.4	134.05	2.8865e-50	136030000	161930000	159470000	530390000	446120000	535850000	187000000	225580000	214750000	244060000	306710000	196320000	278790000	303820000	280020000	313270000	192610000	183330000	233060000	201480000	224650000	689900000	647810000	762410000	340490000	352930000	300910000	208480000	263600000	267580000
Zj.jz001393004	1	25	25	25	50.9	69.732	9.1408e-228	839930000	585040000	668470000	746220000	751620000	676520000	596060000	530080000	588460000	589090000	474630000	506430000	502010000	455060000	479210000	889530000	773490000	843210000	696710000	720050000	636670000	546500000	526830000	619960000	625270000	527250000	539440000	485580000	484660000	504870000
Zj.jz001393006	1	3	3	3	7.1	56.565	8.6876e-30	7131600	0	0	10838000	6987600	0	0	0	0	0	0	0	0	0	0	14622000	7561800	8673200	11021000	6250500	0	5905200	11202000	6311300	15237000	0	0	6470900	6275900	8219600
Zj.jz001393009	1	14	5	5	46.4	33.093	2.8132e-231	187810000	189540000	148680000	235330000	239190000	175750000	331200000	242940000	163470000	280650000	318000000	319980000	311460000	338660000	372550000	187100000	168200000	328660000	162840000	255290000	138260000	199720000	251430000	176390000	225790000	294430000	266570000	219280000	266100000	195880000
Zj.jz001403004	1	6	6	6	44.2	17.554	1.9209e-152	474510000	525060000	472350000	786720000	912090000	758500000	375320000	349260000	344120000	224980000	248380000	209850000	208900000	162700000	221890000	1845100000	1414900000	1575200000	1429800000	1247300000	1775000000	611320000	823290000	978790000	678790000	905390000	910400000	660520000	744940000	824560000
Zj.jz001403006	1	1	1	1	1.2	91.38	8.6606e-06	0	0	0	0	0	0	0	0	0	0	0	0	0	0	0	0	0	0	0	0	0	0	0	0	0	0	0	0	0	0
Zj.jz001403007	1	2	2	2	2.5	81.022	3.583e-05	124730000	104660000	96801000	100110000	106490000	113020000	78822000	79317000	77624000	0	38235000	40632000	0	0	34156000	154790000	135640000	0	102520000	145070000	121220000	0	0	58775000	34707000	0	43740000	0	0	0
Zj.jz001403009	1	6	6	6	13.6	53.838	1.1249e-23	0	48649000	64729000	40925000	39575000	47024000	35711000	40193000	38247000	38793000	36408000	29705000	46481000	28982000	35595000	56882000	43852000	82601000	58270000	57961000	64369000	40425000	49372000	40805000	45639000	55342000	50393000	40786000	43909000	36172000
Zj.jz014121109	1	9	9	9	18.1	63.867	8.6964e-120	174280000	159760000	169770000	216950000	274620000	331660000	237010000	218350000	196750000	212440000	199170000	174120000	150010000	153180000	135260000	312530000	291120000	330260000	241100000	253710000	276230000	177560000	239760000	236210000	211630000	221080000	220990000	157720000	155660000	186890000
Zj.jz014121121	1	13	12	12	56.4	36.646	0	2746300000	2369900000	2428900000	2738700000	2911200000	2637000000	2861600000	3134300000	2795900000	2918700000	3145800000	2558300000	3384300000	3414100000	3193700000	3410000000	3241200000	3206900000	3139200000	3345000000	3552000000	2799000000	3335300000	3318400000	2965600000	2895200000	2704000000	2827700000	3098700000	2910700000
Zj.jz014121020	1	2	2	2	42.9	6.5033	4.0559e-79	0	0	0	0	0	0	0	0	9730900	0	0	12309000	0	0	0	0	0	0	72183000	46895000	38116000	159090000	192930000	214410000	184880000	221160000	185110000	109020000	109220000	139920000
Zj.jz014121029	1	29	29	29	49.2	72.237	5.8952e-216	461060000	535190000	473800000	440030000	383330000	433650000	331930000	296430000	337210000	296410000	290530000	322150000	256760000	267510000	283780000	308140000	301070000	380500000	282600000	248320000	229000000	366380000	330740000	371220000	349550000	373640000	307790000	338910000	347370000	303230000
Zj.jz014121030	1	2	2	2	7	35.356	3.0412e-11	0	0	0	0	0	0	0	0	0	0	0	0	0	0	0	0	0	0	0	41190000	0	0	0	0	0	0	0	0	0	0
Zj.jz014121038	1	13	13	13	21.8	38.371	4.8311e-230	1196800000	1468400000	1023600000	1246200000	1506000000	1533000000	3039100000	3029900000	3359000000	2983300000	2655000000	2862600000	3385900000	2783000000	3210700000	1471200000	1087200000	856920000	1860500000	1929400000	1943500000	1744100000	1392700000	1644300000	1279200000	1139100000	1320700000	1049900000	1075600000	1160900000
Zj.jz014121004	1	5	5	5	50.5	11.803	4.6167e-69	236110000	299540000	235020000	298650000	287900000	300190000	149710000	161450000	181230000	140630000	120340000	156550000	127380000	134890000	140510000	383180000	354110000	462880000	311340000	321950000	357580000	226550000	227540000	238680000	198630000	212030000	218320000	217820000	159600000	188610000
Zj.jz014121040	1	7	7	7	22.8	34.129	4.4699e-42	0	22710000	27255000	9958500	13959000	34354000	91789000	101250000	94609000	160620000	133310000	125450000	134150000	136130000	101120000	19090000	11670000	34225000	51552000	41395000	69949000	73854000	86450000	100850000	114960000	75838000	88567000	68893000	120960000	105110000
Zj.jz014121045	1	12	12	10	50.4	30.443	2.0705e-135	149950000	126800000	195020000	142420000	170590000	133980000	124600000	128950000	104160000	85394000	168270000	87305000	75230000	78911000	92262000	221630000	172510000	246640000	108910000	166090000	155180000	196380000	144440000	135790000	178550000	180000000	179070000	142860000	115780000	85491000
Zj.jz014121049	1	5	5	5	9.4	76.372	1.6149e-17	0	0	0	0	9772300	12804000	0	13217000	12481000	9117200	0	10523000	0	0	0	13877000	13587000	31795000	16021000	13885000	12188000	15458000	0	0	12470000	11518000	0	8801600	0	14769000
Zj.jz014121057	1	11	11	11	23.7	57.113	6.1562e-31	67440000	59645000	111070000	81961000	81601000	105190000	125420000	138050000	128300000	114970000	120780000	123820000	127630000	107470000	96750000	108700000	79838000	94293000	80134000	91474000	113190000	98160000	103300000	73381000	97685000	87249000	85381000	109750000	121910000	113540000
Zj.jz014121059	1	1	1	1	3.3	46.424	9.0178e-05	0	0	0	0	0	0	0	0	0	45275000	47806000	0	0	46969000	39002000	0	0	0	0	0	0	0	0	0	0	0	0	0	0	7099500
Zj.jz014121006	1	6	6	6	35.9	31.328	2.9242e-213	79070000	49647000	48087000	125020000	133430000	120400000	203790000	237310000	209420000	198510000	273790000	194800000	291040000	312730000	337590000	144390000	82828000	95606000	252740000	250070000	215460000	282860000	358120000	286100000	300890000	316970000	330460000	236960000	304830000	284780000
Zj.jz014121060	1	2	2	2	4.9	38.168	6.4809e-06	15638000	15458000	9874900	13435000	0	9019600	13239000	7951400	0	0	0	0	0	8158300	0	14576000	8736800	15225000	0	0	0	0	0	0	0	0	0	0	0	0
Zj.jz014121063	1	6	6	6	54.7	16.567	3.9348e-77	357730000	387820000	330650000	212970000	259820000	232780000	117110000	113020000	151470000	79112000	63925000	72805000	106640000	105500000	58664000	238560000	235830000	321140000	263770000	252890000	274520000	147460000	146870000	103140000	89941000	133390000	131000000	107800000	90523000	83624000
Zj.jz014121090	1	11	11	11	39.4	40.037	2.8574e-106	0	28064000	42816000	47422000	114450000	76610000	132500000	147800000	137830000	118800000	120850000	117340000	158900000	122500000	156270000	49551000	75029000	49435000	97193000	99446000	128190000	91989000	65850000	111390000	114470000	119400000	148160000	101850000	96628000	132980000
Zj.jz014121094	1	4	4	4	19.9	18.811	1.7458e-13	0	41384000	0	0	27916000	0	0	0	43541000	0	0	0	32892000	38481000	73279000	53751000	52920000	40436000	56750000	39727000	0	37566000	49316000	45904000	70240000	0	0	44520000	21933000	0
Zj.jz014121098	1	14	14	14	42.1	50.492	9.9665e-167	0	22918000	44291000	145400000	134460000	121640000	536550000	588080000	546480000	595440000	579130000	655460000	671320000	601110000	574220000	116140000	124170000	154610000	300600000	394490000	348330000	351620000	430230000	429650000	280100000	421850000	326710000	492910000	511660000	502350000
Zj.jz014275015	1	2	2	2	6.6	36.523	5.1343e-08	19586000	15720000	9272600	5934200	0	0	0	0	9276000	0	0	0	0	0	0	0	0	0	0	10682000	0	10312000	8399400	9394800	8789500	0	0	0	9874000	14226000
Zj.jz014275016	1	4	4	4	3.9	131.64	3.3855e-07	0	5159200	0	15735000	21828000	0	0	0	0	0	0	0	0	0	0	27548000	0	0	0	0	0	0	0	0	0	0	0	0	0	0
Zj.jz014275018	1	4	4	4	14	34.714	1.6186e-14	49120000	12747000	43226000	31899000	30720000	38413000	12511000	10330000	0	18577000	0	0	7760800	0	10488000	53651000	20170000	43141000	20755000	15042000	16830000	0	0	0	35827000	12857000	16593000	10665000	11711000	0
Zj.jz014311029	1	15	15	15	51.3	36.027	0	998950000	941410000	971460000	875950000	1006100000	907510000	946840000	883750000	988870000	889390000	1002100000	924240000	970370000	1079000000	1118900000	721400000	790560000	641720000	900910000	898330000	907300000	1057200000	910590000	915100000	1113900000	1155800000	1044900000	1184600000	1090500000	1071500000
Zj.jz014311031	1	18	18	18	25	84.097	5.18e-159	692840000	735480000	690880000	770050000	695570000	712760000	403040000	371420000	392390000	349840000	272800000	271730000	339250000	360470000	304130000	566620000	544790000	550700000	363720000	371820000	404300000	343970000	402010000	399650000	386710000	348220000	383520000	349030000	295690000	387580000
Zj.jz014311033	1	4	4	4	11.3	49.59	1.4676e-10	0	29497000	22632000	12744000	12769000	8943500	0	9985900	12725000	0	0	0	0	0	0	0	0	0	0	0	0	0	0	0	0	14622000	0	12121000	0	0
Zj.jz014397012	1	5	5	5	16.8	47.615	1.8792e-32	26652000	37814000	47622000	31174000	31879000	33039000	0	0	0	0	0	0	0	0	0	29537000	40530000	40274000	0	0	0	0	27649000	0	0	0	0	0	0	0
Zj.jz014397019	1	7	7	7	13.2	77.148	8.849e-23	52069000	37007000	45425000	20124000	0	13091000	0	0	0	0	0	0	0	0	0	22543000	0	0	0	0	0	17386000	0	0	0	0	0	16939000	0	0
Zj.jz014397022	1	4	4	4	7.7	59.905	4.0949e-58	59541000	49527000	92544000	80659000	76583000	76675000	149240000	122030000	121630000	179530000	179030000	178020000	191750000	190620000	214300000	112390000	106680000	142440000	143710000	127780000	172360000	224430000	259180000	189400000	293710000	197850000	260800000	213190000	226270000	245170000
Zj.jz014397031	1	12	12	12	35.7	42.135	8.3376e-138	314240000	216340000	247410000	141740000	204400000	232190000	93386000	280270000	115010000	133460000	112950000	121590000	119220000	66299000	129830000	133030000	170720000	116420000	312740000	187320000	237720000	208390000	88725000	144210000	182460000	449570000	458660000	162710000	547260000	248850000
Zj.jz014397033	1	6	4	3	14	60.283	5.1517e-33	10559000	34953000	28116000	16980000	11750000	11067000	0	0	0	0	16251000	0	12647000	0	0	0	0	11232000	13133000	0	11226000	0	20441000	0	0	0	0	0	0	0
Zj.jz014397051	1	18	18	16	63.6	35.855	0	1409000000	1748000000	1737600000	1601000000	1664300000	1589600000	3157700000	2913400000	2867700000	3479700000	3640700000	3700400000	3537600000	3548300000	3311500000	2063600000	1909500000	1855600000	2398800000	2363800000	2490200000	2886500000	3004600000	2878700000	3558200000	3068700000	3387500000	3213900000	3225500000	3716700000
Zj.jz014397061	1	3	3	3	3.6	83.487	9.8162e-06	0	0	6289200	0	0	0	0	0	0	0	0	0	0	0	0	0	0	0	0	0	0	0	0	0	0	0	0	0	0	0
Zj.jz014397067	1	5	5	5	24.9	22.96	9.1484e-20	176320000	211060000	249280000	108040000	128390000	111740000	97738000	102560000	103740000	82443000	61660000	75284000	64483000	55785000	67731000	104290000	117910000	125010000	94084000	73405000	73233000	82987000	107260000	63502000	80419000	82184000	90387000	75259000	93650000	81971000
Zj.jz014397071	1	7	7	7	11.3	75.978	7.2946e-23	0	21166000	23545000	0	0	0	0	0	0	0	0	0	0	0	0	0	0	0	0	0	0	0	0	0	0	0	0	0	0	0
Zj.jz014397075	1	2	2	2	5.2	37.569	0.00028379	0	0	0	0	0	0	0	0	0	0	0	0	0	0	0	0	0	0	0	0	0	0	0	0	13759000	9631700	11962000	92163000	10802000	20708000
Zj.jz014397089	1	2	1	1	19.7	7.8273	1.7357e-06	9771700	33471000	48042000	8946900	7120200	5727200	0	0	0	0	0	0	0	0	0	11769000	9101400	0	0	0	0	0	0	0	0	0	0	0	0	0
Zj.jz014397093	1	1	1	1	13.4	14.831	9.9223e-16	0	0	0	0	17836000	0	0	41053000	38823000	88675000	0	98677000	40500000	102670000	114370000	0	12822000	0	31868000	0	0	35804000	0	55994000	27421000	24870000	23667000	23184000	32092000	32752000
Zj.jz014397094	1	17	17	14	41	49.859	1.5755e-94	332620000	413010000	477460000	421440000	369570000	369430000	356820000	317760000	376250000	348650000	314140000	406630000	410230000	408040000	413500000	312750000	332410000	266630000	335170000	305590000	273710000	255440000	241100000	247780000	203230000	193240000	345200000	197450000	279630000	209950000
Zj.jz014531010	1	3	3	3	7.9	40.728	1.8824e-08	0	0	10683000	0	0	0	0	7490100	0	0	0	0	7956000	0	0	5154600	0	4713400	0	2274000	0	0	0	6555000	0	0	5892500	7259400	8528300	0
Zj.jz014531012	1	1	1	1	4.2	33.426	1.1121e-12	13875000	0	0	0	0	0	0	0	0	0	0	0	0	0	0	0	0	0	0	0	0	0	0	0	0	0	0	0	0	0
Zj.jz014531019	1	18	18	12	64.5	28.258	2.0618e-186	4774700000	4869300000	5404200000	2712200000	2925400000	2770300000	968260000	989800000	1089100000	887390000	1055200000	1005200000	879430000	897260000	845250000	2988800000	2848000000	2886000000	1982700000	1981800000	1823200000	1292800000	1107000000	1209600000	622280000	668990000	798450000	845990000	860610000	985320000
Zj.jz014531020	1	7	4	4	7.2	118.89	2.4085e-18	0	0	0	0	15471000	0	0	0	0	0	0	0	0	0	0	0	0	0	0	0	0	0	0	0	20036000	34055000	0	0	0	0
Zj.jz014531031	1	5	3	3	4.6	111.58	1.1436e-16	0	0	0	0	0	0	0	0	0	0	0	0	0	0	0	0	0	0	0	0	0	0	0	0	0	0	0	0	0	0
Zj.jz014531044	1	1	1	1	7.6	15.461	0.00012345	43317000	29809000	33047000	12408000	13819000	20239000	0	18383000	9749200	0	0	0	8479100	11278000	0	18363000	22832000	23688000	16123000	31520000	27541000	24548000	19270000	14409000	13658000	13336000	0	10270000	0	9450800
Zj.jz014531045	1	6	5	5	9.1	85.093	1.0308e-45	50356000	56571000	57921000	58139000	59550000	142650000	25372000	28138000	0	0	22855000	24947000	34394000	25736000	0	44257000	59637000	78151000	20251000	29852000	40019000	34334000	23858000	40965000	36749000	42098000	33694000	26728000	38340000	33513000
Zj.jz014531047	1	1	1	1	2.3	51.679	0.00022806	0	0	0	0	0	0	0	0	0	0	0	0	0	0	0	0	0	0	0	0	0	0	0	0	0	0	0	0	8647600	9129700
Zj.jz014531048	1	1	1	1	4.3	23.765	0.0012359	0	0	0	0	0	9297000	0	0	15299000	0	0	0	0	0	0	17069000	15965000	0	15253000	0	0	0	0	0	0	0	0	0	0	28717000
Zj.jz014531006	1	7	6	6	13.7	59.996	1.7145e-21	13269000	0	0	0	20433000	12224000	0	0	0	0	0	0	0	0	0	55509000	55343000	105690000	0	0	0	0	0	13536000	40581000	7232600	0	18639000	7675500	10477000
Zj.jz014531008	1	5	5	5	14.5	31.435	1.4192e-14	116080000	61037000	35865000	51570000	52245000	57284000	24970000	59294000	33759000	48459000	89076000	48653000	84915000	52202000	43116000	134810000	78374000	109740000	76823000	72518000	68856000	98067000	39763000	64127000	92165000	99581000	46352000	45726000	93327000	75748000
Zj.jz014733001	1	4	4	4	10.7	50.181	2.1603e-07	0	0	17419000	0	0	0	0	0	0	0	0	0	0	0	0	0	0	0	0	0	0	0	0	0	0	0	0	0	0	0
Zj.jz014733004	1	9	7	7	8.9	106.43	4.6703e-22	0	0	11541000	21618000	25990000	34687000	42420000	26848000	38209000	17666000	11628000	42200000	22691000	46323000	31615000	18920000	16188000	20545000	34536000	0	36572000	22918000	35480000	23324000	30215000	32840000	30473000	0	13285000	19423000
Zj.jz014733005	1	2	2	2	4.6	61.724	1.3003e-05	0	0	0	0	0	0	0	0	0	0	0	0	0	0	0	0	0	0	0	0	0	0	0	0	0	0	0	0	0	0
Zj.jz015029001	1	8	8	6	10.5	125.62	3.9562e-24	0	0	55028000	17505000	23674000	20391000	0	0	11895000	0	0	0	0	0	0	0	0	0	0	0	0	0	0	0	25677000	0	0	0	0	0
Zj.jz015029010	1	7	7	7	22.6	46.845	1.9937e-40	64139000	75236000	64095000	57717000	18282000	41563000	131340000	44265000	34069000	63018000	55154000	40313000	73299000	63139000	84500000	90156000	76556000	48494000	58928000	55029000	66857000	73266000	87121000	91071000	112970000	85006000	105270000	115770000	111460000	89643000
Zj.jz015029117	1	1	1	1	3.2	38.001	0.00027931	27546000	19097000	0	0	12012000	0	5524700	13688000	0	0	0	0	0	0	0	0	11647000	10023000	0	9995300	0	11478000	0	0	0	0	0	0	0	13021000
Zj.jz015029122	1	13	13	13	30.1	50.021	5.7025e-89	277160000	311830000	337510000	284240000	300360000	324290000	170300000	159850000	188770000	129520000	160990000	144780000	161590000	133630000	141220000	254810000	180330000	122140000	143540000	160580000	137170000	77226000	121380000	111330000	125690000	139020000	115530000	75756000	104600000	108820000
Zj.jz015029026	1	19	19	19	30.3	72.275	1.9821e-142	436220000	613750000	629160000	362630000	349880000	324800000	147090000	97511000	161210000	155360000	91794000	92221000	160510000	119180000	151970000	136450000	154000000	148520000	67237000	59486000	125000000	116100000	65284000	43654000	61314000	118040000	83386000	82441000	46113000	58079000
Zj.jz015029028	1	4	4	2	18.6	25.837	1.1762e-13	39503000	38484000	46448000	6611400	49295000	23236000	19266000	19785000	0	0	0	14355000	0	0	0	65066000	37118000	34216000	52921000	42140000	17985000	14939000	0	0	0	0	20389000	0	0	0
Zj.jz015029003	1	18	18	14	44	46.734	0	3266600000	3498100000	3672400000	3032600000	2915700000	2844600000	3769500000	3223600000	2864700000	2987800000	3141600000	3052000000	2747600000	3059500000	3137700000	3015800000	2762600000	2986600000	2974500000	2966600000	2769700000	3179500000	3208400000	3027100000	3517300000	3475800000	3441900000	3362900000	3348400000	3568400000
Zj.jz015029031	1	3	3	3	12.1	25.159	3.3242e-05	0	0	0	0	35141000	0	0	0	0	0	0	0	33026000	40499000	34601000	91879000	23741000	0	0	0	0	105310000	0	65221000	16615000	52970000	67064000	15357000	38826000	68945000
Zj.jz015029038	1	8	8	8	41.7	26.92	1.9352e-52	302690000	195300000	279900000	344220000	311550000	338750000	234380000	224490000	264840000	186860000	195070000	168670000	224140000	220480000	205380000	335090000	325500000	368690000	351620000	295240000	305170000	284930000	268800000	273480000	264270000	240410000	241810000	295440000	204660000	269300000
Zj.jz015029004	1	9	3	3	43.7	20.823	2.9384e-215	190500000	256870000	180950000	136130000	229330000	123980000	13957000	55672000	31409000	10812000	21717000	9611600	0	0	17657000	97034000	59535000	42334000	0	29016000	10265000	0	12080000	11670000	5752900	4278000	0	0	10400000	0
Zj.jz015029044	1	3	3	3	12.3	34.398	3.3081e-05	0	0	0	0	0	0	0	0	8267700	0	0	0	0	0	0	0	11575000	18952000	10651000	10217000	0	0	11743000	0	0	0	0	0	0	0
Zj.jz015029047	1	7	7	7	18.3	38.918	5.8125e-33	0	0	0	57292000	73996000	98623000	102680000	78546000	101350000	69724000	42596000	88848000	50163000	75390000	36839000	53325000	0	25461000	88132000	76481000	94836000	45985000	111840000	24966000	44474000	52002000	46773000	22590000	5182200	6587500
Zj.jz015029005	1	1	1	1	3.3	60.291	0.00047718	0	0	0	0	0	0	0	0	0	0	0	0	0	0	0	0	0	0	0	0	0	0	0	0	0	0	0	0	0	0
Zj.jz015029058	1	29	29	28	33.1	107.31	8.8725e-198	718510000	348120000	626290000	193600000	163490000	223820000	72694000	123280000	45104000	104530000	136730000	113570000	111410000	92596000	337350000	105730000	61317000	162140000	80574000	67517000	40561000	69488000	162330000	74526000	267970000	197680000	255070000	180960000	127980000	183860000
Zj.jz015029066	1	12	12	12	32.4	51.007	1.1939e-100	528140000	568670000	469230000	305820000	319110000	349350000	253640000	301780000	235590000	223740000	238680000	203480000	259580000	296640000	225450000	406420000	403640000	351850000	318070000	348380000	307770000	235760000	228160000	210810000	339560000	307430000	295940000	266390000	257690000	265780000
Zj.jz015029072	1	3	3	3	52.6	8.9623	3.524e-11	0	0	0	13390000	0	13311000	16179000	17541000	0	0	11434000	0	0	0	0	0	16380000	0	0	22225000	0	0	0	16434000	0	8759400	10038000	0	0	0
Zj.jz015029079	1	5	5	5	29.2	21.32	2.9378e-13	41776000	30445000	35009000	41248000	24479000	0	0	0	0	26350000	27619000	18096000	28280000	22524000	25424000	37890000	26715000	25185000	65802000	82897000	0	0	28480000	46468000	60369000	65079000	22255000	29415000	18121000	25103000
Zj.jz015029008	1	4	4	4	10.8	48.269	1.2112e-11	0	0	0	0	0	0	0	0	0	0	0	0	7527500	0	5396700	0	0	0	7298700	0	8101100	5860100	0	0	0	0	0	12934000	0	0
Zj.jz015029089	1	11	8	8	36	35.734	1.4042e-68	62515000	56217000	127230000	0	0	0	0	84901000	0	15255000	0	0	97431000	69799000	54960000	0	0	37190000	0	0	0	20991000	18797000	0	65391000	54958000	66459000	155680000	134590000	143790000
Zj.jz015029009	1	4	4	4	6.8	74.866	3.2145e-09	0	0	0	0	0	0	0	0	0	0	0	0	0	0	0	0	0	0	0	0	0	0	0	0	0	0	0	0	0	0
Zj.jz015029093	1	3	3	2	4.6	80.989	2.4241e-11	9515000	9019900	8871300	0	7365700	7536300	0	0	0	0	0	0	0	0	0	7287500	0	0	0	0	0	9420600	0	0	0	0	0	0	0	0
Zj.jz015029094	1	5	5	5	15.4	45.053	2.3652e-11	23625000	33303000	24274000	14815000	15855000	27999000	18814000	19727000	21416000	0	26099000	18604000	12367000	30507000	14979000	18031000	19476000	24222000	21100000	18884000	16580000	13516000	26088000	19073000	14253000	24184000	17242000	21769000	16316000	46466000
Zj.jz015029097	1	2	2	2	5.7	46.693	5.3299e-09	14301000	53449000	61502000	34497000	26326000	23205000	12016000	19183000	22338000	11094000	15899000	25272000	0	0	0	29097000	29871000	48433000	0	0	0	0	0	0	0	8825200	0	0	0	0
Zj.jz015095030	1	6	6	6	1.6	424.92	1.4634e-15	0	12412000	12304000	9693400	0	0	14712000	12267000	0	19175000	0	0	0	0	13219000	0	14758000	20765000	0	0	0	10158000	0	0	15490000	0	16653000	0	8967300	12312000
Zj.jz015095041	1	19	10	10	53.1	45.125	6.2619e-158	963180000	964100000	802750000	377070000	517480000	424890000	234730000	225620000	244850000	183870000	211980000	193190000	212780000	213330000	226120000	532200000	369910000	525350000	382660000	323900000	360370000	344940000	337880000	238440000	260880000	316150000	270790000	367040000	297850000	282530000
Zj.jz015095058	1	2	2	2	7.4	25.963	4.7858e-05	20004000	19515000	16850000	18803000	13950000	19583000	11518000	0	11847000	17949000	0	8168000	0	0	0	0	0	14835000	10473000	10872000	0	0	13850000	0	0	0	0	0	0	0
Zj.jz015095065	1	3	3	3	10.5	25.377	2.4951e-05	0	5054400	9824000	18861000	0	21133000	16477000	15688000	0	0	0	13060000	0	13179000	21048000	19345000	18116000	24991000	17398000	20844000	15936000	12110000	0	24302000	12954000	13460000	14838000	12262000	13466000	17464000
Zj.jz001529001	1	13	8	7	28.6	56.366	8.0497e-184	295080000	284480000	253130000	463050000	318470000	332310000	394140000	350500000	473570000	239570000	184130000	186540000	220070000	287100000	209750000	357220000	357560000	570600000	297040000	281510000	289360000	250160000	271030000	328850000	188380000	214580000	177730000	164280000	132240000	147810000
Zj.jz015515010	1	19	17	17	35.1	69.473	1.651e-83	113780000	187550000	188130000	307750000	253380000	326740000	27062000	39058000	45302000	31383000	51469000	40073000	23742000	31966000	18425000	37980000	48111000	34662000	74926000	42623000	3809700	7452100	19893000	11006000	11647000	0	0	21810000	12714000	13776000
Zj.jz015515015	1	7	7	7	14.9	60.672	1.5066e-19	10149000	17079000	14111000	13244000	11818000	15280000	9791900	8056100	9444300	8858400	12855000	8907700	9794700	16986000	0	10175000	15530000	14443000	13307000	14262000	10458000	9331900	10720000	12963000	0	0	0	8005300	7327000	7769900
Zj.jz015515016	1	1	1	1	6.7	35.989	5.0861e-05	8362500	8499600	5905700	0	0	0	0	0	0	0	0	0	0	0	0	0	0	0	0	0	0	0	0	0	5465200	0	0	0	0	0
Zj.jz015515018	1	3	3	3	7.5	63.88	1.9589e-19	0	0	13193000	29857000	0	24697000	0	0	15681000	0	0	0	0	0	0	20354000	17568000	37867000	0	0	0	0	21429000	22997000	0	0	0	0	13589000	19878000
Zj.jz015515027	1	18	9	9	28.7	68.758	2.5954e-62	55579000	66394000	52111000	0	0	28387000	0	0	0	0	0	0	0	0	0	18942000	0	0	0	0	0	0	0	103020000	0	0	0	0	0	0
Zj.jz015515030	1	12	12	1	60.9	23.049	1.8224e-39	541930000	460570000	617440000	511390000	482120000	432960000	503780000	535710000	434150000	451060000	463780000	373650000	495800000	468140000	542470000	713420000	485700000	593920000	549060000	697810000	488570000	596770000	558620000	594720000	685150000	925470000	635570000	695970000	689690000	826260000
Zj.jz015515035	1	12	12	12	10.2	141.77	2.5055e-35	62109000	145710000	142360000	34410000	41701000	61321000	25672000	46561000	31942000	13090000	48762000	0	77561000	67282000	17457000	61531000	78031000	121230000	54520000	18277000	33481000	39015000	41257000	28257000	32442000	69119000	101950000	27756000	53204000	56505000
Zj.jz015515039	1	5	5	5	7.3	98.322	3.0354e-14	0	0	0	0	16596000	13944000	212930000	226870000	116950000	93008000	81537000	151620000	81724000	99213000	70919000	41585000	36394000	53145000	10681000	0	6795700	48934000	68753000	70014000	35533000	67508000	39612000	62177000	99531000	122640000
Zj.jz015515044	1	26	26	26	7	501.93	1.0248e-68	0	27554000	34457000	39365000	45103000	58721000	35731000	26414000	40158000	66332000	38753000	23140000	36556000	0	0	29259000	27486000	60557000	58373000	70544000	57439000	45872000	54811000	60787000	34853000	27297000	43396000	35236000	27059000	29477000
Zj.jz015515045	1	15	15	15	39.7	49.529	3.51e-114	59355000	79609000	64167000	258770000	265960000	250930000	63658000	66109000	70135000	47042000	26823000	29769000	26417000	41483000	37430000	177770000	142010000	182990000	124140000	155580000	131160000	17035000	93627000	68923000	28706000	71479000	46309000	35067000	51380000	46151000
Zj.jz015515006	1	1	1	1	1.7	72.076	6.9426e-06	0	0	0	0	0	0	0	0	0	0	6247100	18097000	0	0	0	0	0	0	0	61904000	0	0	0	0	0	0	0	0	0	0
Zj.jz015515007	1	6	6	6	23.1	31.393	2.71e-110	162990000	209470000	224280000	139470000	96174000	111720000	113680000	78646000	105250000	136330000	104740000	143660000	169540000	104470000	176190000	129110000	128440000	154680000	122990000	106890000	117020000	117700000	146950000	94826000	112660000	122620000	70179000	81193000	79995000	86265000
Zj.jz015531020	1	9	9	9	18	77.78	4.0468e-58	40723000	37042000	37728000	0	0	0	0	0	0	0	0	0	0	0	0	0	0	0	0	0	0	4389700	27300000	0	9086600	20931000	11799000	10384000	0	0
Zj.jz015531021	1	6	6	6	21.2	34.547	1.4239e-50	78837000	81159000	91457000	87907000	86062000	71450000	60499000	63404000	83526000	77568000	63093000	74335000	58895000	67078000	64921000	72508000	92048000	79130000	86190000	91458000	99034000	69651000	61005000	66869000	62774000	63878000	63120000	50362000	57206000	48607000
Zj.jz015531022	1	10	2	2	52.8	17.777	4.0004e-35	137250000	243110000	242200000	121700000	186930000	123890000	122200000	85785000	115970000	74143000	69233000	81387000	73420000	68022000	66823000	106960000	78753000	139230000	113250000	73262000	106740000	106280000	92471000	84210000	57912000	73073000	73825000	53929000	52792000	64128000
Zj.jz015531025	1	21	21	21	25.5	110.32	1.749e-76	155550000	138000000	156690000	102450000	119980000	115110000	82424000	75223000	82353000	61427000	53950000	88220000	75567000	71175000	64894000	98363000	108580000	110930000	80656000	83718000	75768000	50444000	58541000	38710000	39438000	47270000	62488000	71395000	73645000	72802000
Zj.jz015531029	1	4	4	4	21.5	25.493	1.8747e-11	48609000	39607000	55501000	57495000	58282000	56761000	27355000	22344000	38814000	22627000	0	0	0	0	26885000	25648000	18375000	0	0	21263000	18957000	0	0	0	0	0	0	0	0	0
Zj.jz015531040	1	6	2	2	23.7	35.963	8.5165e-23	0	0	0	0	0	0	0	0	0	0	0	0	0	0	0	0	0	0	0	0	0	8950000	0	4676800	0	0	0	0	0	0
Zj.jz015531009	1	7	7	7	17.1	61.292	4.0997e-176	263760000	212780000	230950000	432950000	426450000	334690000	475700000	502000000	498340000	442290000	441210000	383080000	393090000	369710000	324010000	353770000	167900000	279940000	245690000	299410000	297230000	308100000	202770000	201080000	215480000	235470000	211350000	227340000	276580000	221840000
Zj.jz015543005	1	3	3	3	20.2	27.664	4.5681e-16	0	28555000	0	59595000	32817000	49698000	29837000	19055000	24019000	36373000	27568000	18590000	57564000	44208000	44529000	60477000	50502000	6802400	118480000	138950000	95340000	68272000	107270000	72677000	73242000	57475000	57761000	47405000	53424000	42508000
Zj.jz015743025	1	25	25	12	56.6	58.173	0	1610200000	1831000000	1758400000	1546500000	1746600000	1650100000	1068000000	1193500000	1121200000	952480000	1011100000	1082200000	895670000	906380000	896970000	1332200000	1470800000	1565700000	1083700000	951130000	1057200000	1083400000	1174800000	946860000	1150800000	1270800000	1379500000	1241200000	1201100000	1342000000
Zj.jz015743034	1	3	2	2	4.1	87.133	2.928e-08	0	0	7863000	18429000	0	0	0	0	0	0	0	0	0	0	0	0	0	7048300	0	0	0	0	0	0	0	11096000	0	0	0	0
Zj.jz015743038	1	13	13	13	8.1	213.44	3.4191e-67	69227000	82610000	51091000	39143000	28070000	27579000	26344000	24779000	38789000	27686000	27381000	0	0	14776000	0	28214000	24104000	23397000	20712000	0	51335000	26057000	0	27401000	27609000	29197000	0	0	0	0
Zj.jz015743043	1	5	5	5	21.8	32.993	1.9941e-40	54065000	32213000	54527000	60190000	50741000	82016000	64049000	29087000	0	95819000	37526000	119100000	79471000	51818000	111870000	78285000	60278000	62967000	46884000	46184000	37685000	50555000	72136000	43740000	68216000	51028000	0	21081000	0	62885000
Zj.jz015743046	1	7	7	7	14	57.321	2.399e-25	0	18366000	16840000	0	20082000	0	15917000	0	0	16090000	0	19176000	6930100	11128000	12468000	0	0	0	17737000	17447000	4769100	19947000	21486000	16602000	22479000	34153000	30410000	15531000	18564000	24325000
Zj.jz015743063	1	11	7	7	16	96.913	1.4863e-69	0	11462000	22112000	29465000	25481000	30221000	43008000	17769000	17310000	28608000	27059000	44783000	28017000	28906000	23368000	0	0	20002000	26510000	31220000	16807000	17787000	31763000	36593000	21276000	31898000	24363000	28415000	30787000	27709000
Zj.jz015743075	1	13	13	13	46	41.366	0	280040000	383500000	326220000	201640000	224010000	238970000	216990000	178780000	229170000	219080000	208630000	127110000	209810000	212960000	281750000	268140000	290610000	243280000	267160000	272050000	228320000	277320000	253390000	255920000	217920000	177340000	197700000	166700000	260940000	188280000
Zj.jz015855012	1	26	26	26	27.9	118.78	1.7641e-234	78666000	45814000	103110000	68275000	70300000	116930000	176610000	220910000	196170000	318580000	246030000	272580000	305510000	275890000	292960000	106130000	117410000	137530000	119280000	164540000	141330000	207600000	277700000	240750000	253010000	255590000	246640000	262100000	250000000	236230000
Zj.jz015855005	1	3	3	3	12.5	35.233	3.5516e-08	0	11768000	0	0	0	0	0	0	0	0	0	0	0	0	0	0	0	0	0	0	0	0	0	0	0	0	0	0	0	0
Zj.jz016003100	1	6	6	6	45.5	14.78	2.7134e-76	189070000	211560000	165110000	246210000	250970000	387690000	322580000	411550000	363920000	244040000	236520000	229640000	281030000	276740000	203570000	378460000	377590000	213040000	574930000	461350000	393480000	439570000	534280000	548230000	631040000	453280000	352440000	402340000	298540000	355870000
Zj.jz016003102	1	8	8	8	23	48.045	1.2288e-16	54190000	64994000	53197000	33562000	39391000	29396000	31728000	36967000	26266000	24522000	26520000	32407000	35146000	46301000	74124000	51237000	36533000	83396000	42274000	41670000	36046000	52051000	66310000	46419000	47410000	32231000	38991000	35141000	39769000	35483000
Zj.jz016003104	1	8	1	1	27.6	31.443	3.0261e-24	0	0	0	11063000	15053000	12061000	0	7489300	8004800	0	0	0	0	0	0	9737900	0	5665600	0	0	0	0	0	0	0	0	0	0	0	0
Zj.jz016003106	1	10	10	10	42	29.409	2.8311e-289	1453500000	1672100000	1274800000	1311600000	1318700000	1123500000	1120600000	1111300000	1208900000	1197200000	1136400000	1028100000	1024200000	1262300000	786810000	1346900000	1132500000	1051900000	1137200000	1204700000	1119200000	1198600000	1075900000	947980000	1123200000	1269200000	909030000	924550000	1105700000	1063900000
Zj.jz016003109	1	8	8	8	13.8	71.733	1.1215e-20	82194000	20690000	49028000	19572000	31806000	10499000	11214000	32319000	0	11358000	8563700	0	37196000	3250900	0	10259000	7982100	11544000	8040100	0	10986000	6110900	11684000	13846000	0	0	0	13140000	13931000	0
Zj.jz016003111	1	9	9	9	16.3	76.171	1.5567e-38	77128000	108960000	100980000	52477000	69275000	65384000	53869000	77788000	123180000	72083000	39512000	45411000	52098000	41771000	53485000	100930000	67575000	58819000	60510000	35993000	40446000	78190000	47151000	54570000	49566000	64816000	56516000	57492000	47578000	71750000
Zj.jz016003113	1	11	11	11	42.6	34.944	0	281770000	275130000	246350000	298730000	314310000	311990000	424460000	471270000	434740000	430270000	374270000	459940000	440060000	576750000	448360000	242440000	286400000	278650000	236470000	288100000	297060000	315790000	236200000	309760000	288260000	347170000	332380000	309880000	332740000	362600000
Zj.jz016003021	1	4	4	4	8.8	66.091	3.1262e-13	16649000	14236000	11413000	10298000	0	0	0	8911000	0	0	0	0	0	0	0	0	0	0	0	0	0	0	0	0	0	0	0	0	0	0
Zj.jz016003022	1	2	2	2	16.4	20.576	7.4667e-08	13208000	12217000	8693900	12179000	12801000	12661000	10199000	0	12352000	0	0	0	0	0	9131700	0	0	0	0	0	6740700	0	0	0	0	0	0	9894500	10645000	0
Zj.jz016003026	1	3	3	3	12.2	34.776	5.3541e-21	0	16349000	0	0	0	9839900	0	0	0	0	0	0	0	0	0	0	0	13869000	0	0	0	0	0	23513000	0	0	0	0	0	0
Zj.jz016003027	1	2	2	2	17.4	21.547	9.284e-85	76783000	148610000	87169000	55622000	55108000	51019000	16075000	22480000	17246000	20111000	19301000	20062000	45745000	0	41268000	0	0	0	0	0	0	32539000	0	28091000	0	0	0	0	0	0
Zj.jz016003028	1	3	3	3	17.6	19.936	2.7782e-27	19513000	41870000	30796000	86937000	68869000	88172000	0	0	0	0	0	0	0	0	0	0	0	0	0	0	0	0	0	0	0	25538000	0	0	0	0
Zj.jz016003034	1	13	13	13	46.9	35.636	1.413e-163	141630000	80307000	127270000	240280000	146730000	263220000	217410000	222510000	212520000	290030000	180360000	193930000	286500000	367830000	340090000	193970000	196290000	250060000	422670000	332730000	280730000	500610000	686150000	624550000	812330000	802560000	830110000	737210000	766820000	620650000
Zj.jz016003037	1	5	5	5	12.2	55.726	2.2108e-10	0	37736000	15481000	10754000	11130000	13176000	11725000	11940000	12782000	0	0	0	10061000	0	0	9606200	10101000	11721000	0	0	10112000	0	0	0	0	0	0	0	0	0
Zj.jz016003038	1	3	3	3	28.1	16.418	7.8983e-55	0	0	18369000	20297000	27719000	23367000	0	0	0	0	0	0	0	0	0	32276000	27450000	34731000	54285000	33118000	34935000	0	0	17722000	71253000	62711000	40420000	37432000	22451000	20937000
Zj.jz016003041	1	2	2	2	11.7	24.029	6.2467e-07	0	0	0	0	0	11766000	0	0	5779300	0	10661000	0	14273000	11835000	21335000	0	0	0	0	0	0	0	0	0	0	0	0	0	0	0
Zj.jz016003046	1	1	1	1	4.8	27.811	0.0099649	0	0	0	0	0	0	0	8570100	11267000	0	0	7868400	0	0	8831000	0	0	0	0	0	0	9711000	0	0	0	0	0	0	5025700	0
Zj.jz016003050	1	8	3	3	26	46.329	8.7105e-47	20920000	14471000	15062000	15285000	8234300	0	0	0	0	0	0	0	0	0	0	0	0	0	15313000	15914000	0	0	0	0	0	0	0	0	11023000	17632000
Zj.jz016003051	1	9	9	9	9.1	133.78	3.5709e-59	25713000	28066000	27300000	23217000	21162000	22608000	0	0	0	0	0	0	0	0	0	0	15152000	26465000	0	0	25392000	0	0	0	21175000	15230000	15243000	18702000	19990000	18250000
Zj.jz016003052	1	11	11	10	55.6	32.691	5.7514e-137	341480000	301120000	235960000	262150000	253310000	297360000	153450000	165040000	181270000	191810000	189880000	203910000	169950000	194950000	191770000	309350000	267050000	324940000	195430000	149180000	180250000	229470000	234670000	240640000	222880000	200680000	251240000	220440000	335510000	324900000
Zj.jz016003066	1	13	13	12	22.4	66.647	9.8489e-35	58322000	146450000	76034000	186510000	228810000	155250000	59783000	51495000	76411000	33051000	38020000	39476000	41576000	16834000	0	105050000	90190000	66544000	63862000	87199000	57241000	40505000	44812000	15436000	0	21068000	0	0	0	0
Zj.jz016003073	1	6	6	6	20.1	35.534	1.0107e-17	44372000	38479000	44871000	41551000	40499000	58397000	18261000	17205000	36497000	27269000	0	0	36662000	47653000	45274000	8675900	30515000	30115000	36296000	19324000	43565000	30659000	47645000	44073000	28798000	17949000	28725000	105670000	44300000	37929000
Zj.jz016003099	1	39	19	19	49.4	105.11	0	0	10540000	16627000	0	14207000	12884000	195990000	207950000	176940000	389260000	389040000	381490000	671240000	595500000	593230000	0	0	35064000	28301000	23531000	30387000	214940000	197400000	239800000	562710000	597570000	597080000	1331800000	1355700000	1390600000
Zj.jz001627116	1	1	1	1	2	45.121	0.0003189	0	0	0	0	0	0	18008000	23908000	18697000	14666000	14498000	15732000	0	0	17353000	0	0	0	0	0	0	0	0	0	0	0	0	0	0	0
Zj.jz001627126	1	4	4	4	9.2	51.2	2.1322e-11	0	11598000	18223000	48263000	31907000	36835000	17006000	30630000	0	16557000	0	19777000	0	0	22198000	25476000	21328000	37374000	26552000	29232000	30227000	15572000	13673000	0	12837000	17699000	12185000	9761200	10110000	21244000
Zj.jz001627130	1	10	10	10	11.6	103.2	1.468e-19	0	0	0	0	0	6160700	5571200	0	0	12654000	0	0	23203000	11792000	10854000	0	0	0	7965400	0	0	0	6929700	9895800	11499000	0	16280000	25757000	11642000	0
Zj.jz001627133	1	12	12	9	16.4	86.135	1.7076e-37	93517000	44427000	72536000	70125000	62086000	60957000	90719000	76367000	70836000	74478000	72018000	77442000	91132000	90156000	100850000	69800000	63437000	55649000	64974000	66576000	86657000	63021000	83508000	111240000	110920000	119570000	95666000	117250000	93059000	111800000
Zj.jz001627149	1	4	4	4	18.7	31.25	1.2863e-24	16183000	14333000	15517000	0	11304000	0	0	0	4468900	0	0	0	0	0	0	6405600	0	9592500	21586000	0	17428000	9845300	0	0	16275000	19577000	0	0	0	0
Zj.jz001627152	1	18	18	18	64.8	31.903	2.9515e-162	312040000	415990000	458910000	507640000	485110000	395880000	586080000	530700000	530260000	453510000	541200000	556180000	435990000	534680000	479390000	399100000	343590000	350070000	445010000	504250000	698630000	502800000	486750000	452470000	448960000	531060000	472730000	494070000	473850000	525750000
Zj.jz001627153	1	2	2	2	7.9	32.862	8.6896e-05	0	920020000	35634000	0	0	0	0	0	0	165100000	0	0	108630000	121850000	0	95571000	0	0	62500000	0	0	0	43106000	0	0	0	34609000	0	0	0
Zj.jz001627157	1	3	3	3	37.3	11.88	2.3784e-35	219200000	213790000	120670000	58708000	47480000	75504000	0	51759000	39140000	0	0	0	0	6533800	0	98663000	91880000	98760000	82174000	60373000	70135000	0	47405000	57319000	16638000	17340000	19159000	0	0	26459000
Zj.jz001627161	1	30	30	30	28.4	140.4	1.0987e-202	303410000	318870000	271280000	258580000	259130000	238840000	257610000	208510000	240630000	228950000	234330000	238260000	250370000	234950000	256500000	368180000	347440000	356520000	352830000	302720000	329020000	311970000	314140000	333050000	324330000	363020000	310230000	241780000	252120000	276040000
Zj.jz001627162	1	4	2	2	5.3	135.47	1.2086e-63	6616400	0	0	0	0	0	0	0	0	0	0	0	0	0	0	0	0	0	0	0	0	0	0	0	0	0	0	0	0	0
Zj.jz001627167	1	8	8	8	49.3	22.445	2.4128e-232	287480000	488310000	427660000	374300000	322400000	432250000	241970000	467280000	337490000	340260000	380530000	403540000	256430000	341450000	351720000	346250000	355440000	138580000	425720000	500870000	544240000	406010000	449640000	444380000	415490000	315410000	325900000	388620000	478250000	440120000
Zj.jz001627168	1	14	14	14	10.7	169.63	3.7038e-54	103100000	91141000	91797000	47867000	24743000	45363000	0	0	0	0	0	0	0	0	29585000	46336000	46602000	38778000	35531000	21046000	36471000	41150000	17018000	16468000	0	0	19675000	28260000	16637000	53784000
Zj.jz001627171	1	6	6	6	52.5	17.628	8.3828e-161	0	37522000	0	136540000	128500000	153110000	888570000	1011900000	851500000	1220800000	1400900000	1254200000	1093900000	1145100000	1040800000	256060000	208930000	201360000	548010000	555440000	593620000	563980000	712650000	703310000	616430000	728230000	604210000	712150000	564280000	675740000
Zj.jz001627176	1	7	6	6	15.3	57.638	1.0601e-48	0	0	65900000	49531000	78547000	59774000	60062000	58303000	81657000	89978000	70933000	91517000	187650000	188210000	179780000	56664000	42041000	0	72647000	62308000	80007000	144370000	110110000	111790000	134930000	145800000	80872000	129940000	120150000	148150000
Zj.jz001627179	1	13	13	8	43.6	33.477	4.0262e-56	531610000	464370000	442830000	404580000	300400000	360880000	173490000	154410000	133880000	151980000	178570000	125890000	101930000	119570000	109940000	223250000	284940000	184350000	149610000	132860000	123020000	90516000	113840000	110800000	101980000	111150000	110140000	127970000	84515000	88557000
Zj.jz001627180	1	2	2	2	13.4	9.7799	3.1492e-06	32778000	44581000	34235000	25038000	15601000	27228000	18136000	20300000	27172000	10007000	7656300	12069000	17170000	12875000	0	21321000	21848000	19709000	22683000	0	31879000	0	0	0	15416000	48489000	0	0	0	0
Zj.jz001627181	1	9	9	9	11.1	116.01	1.1228e-40	43392000	27649000	20076000	47830000	70455000	49661000	43590000	46313000	33873000	22724000	37858000	8148700	22958000	0	0	50220000	24265000	49978000	0	14327000	11952000	28760000	34011000	22073000	24858000	27304000	32381000	0	18454000	15553000
Zj.jz001627185	1	5	3	3	39.3	22.725	5.722e-109	47781000	74891000	62103000	60542000	52033000	73388000	28666000	42459000	17952000	0	19498000	33525000	23449000	15341000	23550000	34299000	31280000	53294000	14898000	43492000	24156000	38332000	112870000	37184000	25291000	54274000	57919000	47147000	49610000	65462000
Zj.jz001627186	1	15	12	8	54	24.104	1.8545e-67	541830000	489840000	476130000	620770000	608440000	618680000	262340000	222620000	268860000	203410000	196030000	237810000	174340000	173580000	181270000	422910000	439040000	539730000	396260000	324220000	389710000	332930000	337140000	359260000	381640000	359540000	370860000	275810000	327200000	298920000
Zj.jz001627189	1	5	5	2	48.4	14.061	1.224e-26	671700000	640250000	639290000	397940000	481360000	459740000	268750000	261290000	268510000	267130000	264410000	269630000	203740000	235100000	159170000	450270000	437680000	500120000	475650000	444510000	432290000	397620000	336540000	433820000	221730000	162090000	312360000	259360000	357560000	273260000
Zj.jz001627201	1	2	2	2	13	18.227	1.1832e-23	314050000	400370000	419350000	331830000	367570000	322150000	206950000	159670000	246500000	106970000	112550000	78007000	80902000	94022000	87613000	703400000	490010000	516090000	518730000	374270000	435630000	402090000	413140000	477040000	389910000	401000000	392350000	258490000	220320000	211690000
Zj.jz001627202	1	2	2	2	11.9	21.178	1.651e-05	9216900	0	0	0	0	0	0	0	0	0	0	0	0	0	0	0	0	0	0	0	0	0	0	0	0	0	0	0	0	0
Zj.jz001627203	1	8	8	8	12	90.459	5.6865e-24	51333000	29437000	31843000	31465000	35123000	37187000	19291000	21616000	24341000	24508000	21291000	12551000	15145000	16485000	0	37467000	33441000	41804000	27808000	27447000	38921000	28405000	24344000	27808000	25339000	28101000	25860000	27756000	22676000	24623000
Zj.jz001627208	1	7	5	5	23.6	35.173	2.5272e-16	30403000	33640000	22161000	20789000	31085000	26410000	0	24325000	0	0	0	0	0	13295000	0	0	0	17966000	0	0	0	0	0	0	0	0	0	0	0	0
Zj.jz001627216	1	7	6	6	12.4	62.8	3.1958e-20	0	30761000	146010000	39040000	42521000	40771000	150190000	50469000	50267000	51450000	40417000	48454000	50530000	80645000	50830000	0	0	24273000	20973000	0	0	0	18244000	19625000	22610000	0	0	0	0	0
Zj.jz001627218	1	38	37	31	48.8	92.767	0	1664100000	1746500000	1934900000	2134200000	2053400000	2222300000	2713000000	2842700000	2974400000	3000800000	3122500000	2627600000	2662000000	2153900000	2196100000	2418000000	2331500000	2910000000	2349800000	2149400000	2129800000	2200800000	2492700000	2321700000	2329400000	2645600000	2550900000	2708800000	2932100000	3320000000
Zj.jz001627226	1	8	3	3	38.6	24.979	2.3812e-135	347840000	286510000	468490000	249080000	236780000	201580000	175880000	163610000	164060000	134120000	87490000	169930000	106260000	149620000	101320000	254750000	221160000	297600000	388580000	203560000	224130000	352120000	192470000	166160000	144890000	208880000	358540000	74617000	86974000	81806000
Zj.jz001627229	1	17	17	17	38.8	54.343	1.1474e-244	653950000	760760000	724310000	570910000	545790000	603650000	553980000	492660000	591340000	409390000	459900000	408520000	564290000	519600000	546110000	532060000	481000000	582640000	535480000	486480000	576980000	526040000	611180000	547150000	485790000	617290000	560740000	429330000	483530000	441820000
Zj.jz001627246	1	2	2	2	8.3	22.985	0.00031486	0	0	36744000	2602400	0	0	0	0	0	0	0	0	0	0	0	0	2311900	0	3776600	0	0	0	0	0	0	0	0	0	0	0
Zj.jz001627251	1	3	3	3	20.4	26.465	2.7422e-13	0	0	0	0	0	0	0	10833000	0	0	0	0	6125200	7728400	5882500	0	0	0	9991400	9869200	13259000	9413100	12617000	0	10103000	10597000	11059000	11660000	15082000	10656000
Zj.jz001627026	1	15	15	15	51.3	46.065	0	49629000	198720000	182570000	371120000	298920000	268600000	16788000000	16718000000	15975000000	24142000000	25169000000	24629000000	28244000000	24481000000	26361000000	436780000	247600000	259110000	1109000000	1290500000	1471600000	8295100000	9675200000	7492000000	6874900000	6875100000	7285300000	11426000000	12133000000	12025000000
Zj.jz001627027	1	1	1	1	4.3	32.842	3.0217e-08	22370000	17444000	0	26076000	25070000	15125000	0	0	0	0	0	0	29485000	21646000	31822000	0	0	8895000	0	0	0	9695900	5987900	0	12425000	14400000	0	14101000	13170000	13939000
Zj.jz001627272	1	13	13	13	28.1	39.076	1.0571e-84	311320000	284070000	306710000	264720000	167350000	211330000	286810000	236650000	302110000	451520000	412500000	396180000	550720000	543510000	573630000	182040000	173030000	117470000	178030000	154660000	222760000	255520000	296620000	234490000	335770000	333450000	308840000	369660000	272690000	332240000
Zj.jz001627275	1	2	2	2	9.1	25.638	2.0211e-24	0	15150000	25447000	0	17975000	21974000	55449000	35921000	0	56245000	34390000	38640000	0	0	0	22559000	15049000	35118000	0	0	0	10852000	0	0	51437000	41199000	89573000	19161000	104790000	70790000
Zj.jz001627279	1	4	1	1	4.5	82.919	2.2103e-08	0	0	0	0	0	0	0	0	0	0	0	0	0	0	0	0	0	0	0	0	0	0	0	0	0	0	0	0	0	0
Zj.jz001627028	1	9	9	9	34.5	32.045	3.497e-36	75446000	122270000	113400000	40281000	47696000	30786000	24870000	50175000	0	49527000	66476000	33281000	57151000	0	0	83128000	16015000	40386000	101930000	101210000	112060000	78760000	87377000	100310000	67704000	30264000	33516000	39979000	43405000	58390000
Zj.jz001627287	1	3	3	3	30.3	10.036	1.5542e-05	0	0	0	0	0	0	0	0	0	0	0	0	0	0	0	0	0	0	0	0	0	0	7622100	5686800	0	0	0	0	0	0
Zj.jz001627289	1	7	7	7	12.1	80.978	1.2643e-28	69531000	72322000	115830000	0	0	0	109050000	32717000	40104000	30751000	57899000	33375000	38889000	33521000	31225000	0	0	86026000	0	0	0	0	0	0	0	0	0	0	0	0
Zj.jz001627029	1	3	3	3	12.9	29.741	9.623e-23	28293000	28469000	28678000	25513000	28509000	22953000	35298000	28028000	33518000	20734000	21965000	32303000	40755000	32499000	67817000	32409000	24939000	18688000	39368000	28440000	24910000	18059000	18393000	20839000	27741000	34239000	20597000	22134000	24001000	25085000
Zj.jz001627290	1	10	10	10	13.1	88.259	4.8846e-23	52123000	50793000	42832000	39803000	37495000	29361000	73410000	51736000	0	65894000	43125000	0	46325000	80924000	29157000	70902000	57674000	47043000	39598000	45981000	86061000	52252000	43593000	36064000	49878000	34282000	40761000	61092000	26454000	36046000
Zj.jz001627292	1	3	3	3	39.7	14.411	8.5473e-197	0	0	0	0	0	0	25002000	35792000	52901000	41935000	33027000	39038000	60147000	37559000	35744000	16460000	25161000	0	49205000	118730000	47892000	59888000	88226000	90236000	55126000	48888000	61197000	18873000	33683000	37185000
Zj.jz001627293	1	8	8	8	27.2	47.538	1.6657e-44	167720000	133950000	143710000	93248000	96703000	122720000	105430000	102560000	112210000	83123000	69911000	66644000	114050000	100270000	91309000	121110000	101340000	130480000	102490000	112830000	129180000	51355000	99043000	115160000	123120000	169030000	137470000	116510000	104980000	130630000
Zj.jz001627294	1	15	15	15	37.2	63.768	2.0077e-99	108940000	105870000	98585000	95356000	100960000	94742000	93047000	97579000	83371000	121970000	120870000	111630000	134920000	95065000	112970000	140270000	117480000	90695000	93922000	125040000	94284000	102990000	73569000	113270000	132210000	128900000	145670000	146310000	156850000	146700000
Zj.jz001627305	1	8	8	8	12.3	85.113	3.9547e-39	48725000	43929000	37672000	18069000	25320000	26432000	4606600	4941900	56464000	0	35808000	0	112940000	19846000	137620000	41089000	18133000	0	20747000	6774900	94090000	99574000	23899000	148260000	0	26623000	0	0	25430000	0
Zj.jz001627310	1	30	30	30	27	131	8.7741e-99	410920000	318880000	338360000	271860000	246360000	262100000	195170000	225910000	228640000	206260000	238640000	196410000	216770000	224880000	216260000	239430000	252500000	322130000	176190000	149070000	168930000	201790000	175980000	157810000	187180000	161930000	182630000	162880000	184870000	188500000
Zj.jz001627320	1	11	11	11	21.7	83.164	8.6204e-92	9517900	43947000	48068000	41113000	50291000	31870000	34695000	38150000	36215000	25871000	36303000	45584000	40347000	34325000	36666000	44167000	60127000	6912100	28663000	26207000	32496000	23487000	17454000	25578000	29488000	28109000	27376000	51068000	23591000	39458000
Zj.jz001627322	1	4	4	4	8.9	74.721	3.0578e-10	0	0	0	10320000	0	9699200	0	0	0	0	0	0	0	0	0	0	0	0	0	0	0	0	0	0	0	0	0	0	0	0
Zj.jz001627323	1	5	5	5	6.4	101.63	2.3311e-13	20570000	37694000	15862000	13702000	0	32264000	57017000	63866000	0	21460000	177170000	0	79038000	184570000	66912000	0	126360000	0	0	0	23555000	0	44522000	0	0	136130000	136060000	0	153820000	66733000
Zj.jz001627038	1	11	11	11	68.8	18.908	2.8091e-48	27457000	15097000	20721000	59713000	90773000	59678000	109310000	96055000	67707000	137360000	104260000	103180000	87452000	90250000	99827000	65379000	67976000	51801000	169930000	156070000	204520000	244850000	195340000	219920000	191970000	193810000	175930000	167700000	168940000	165570000
Zj.jz001627042	1	6	6	6	8.6	97.715	5.5982e-17	0	18333000	20161000	18838000	15589000	25588000	0	13679000	14801000	0	0	0	0	0	0	16278000	14763000	15496000	21209000	15791000	21846000	16171000	0	11308000	15007000	7673400	11304000	12910000	0	12881000
Zj.jz001627045	1	2	2	2	4.8	42.51	2.8867e-06	0	0	0	0	0	0	0	0	0	0	7024700	0	32352000	0	0	0	0	0	4169300	0	0	9567700	7787300	9937300	0	0	0	6792900	0	0
Zj.jz001627050	1	21	21	7	53.4	47.27	3.2734e-270	1035700000	1022200000	969230000	714410000	601660000	517490000	623930000	529530000	551570000	572270000	616690000	581800000	661100000	690400000	699180000	570490000	545760000	544770000	509590000	496880000	560150000	529190000	657530000	678040000	585820000	721510000	613480000	615070000	536550000	560890000
Zj.jz001627055	1	2	2	2	3.6	60.534	7.9627e-05	0	0	0	0	0	0	0	0	0	0	0	0	0	0	14679000	0	0	0	0	0	0	0	0	0	0	0	0	0	0	0
Zj.jz001627056	1	13	13	13	28.7	53.482	6.4509e-33	43329000	56777000	82457000	46833000	62690000	50854000	60069000	88523000	62731000	95101000	68028000	62322000	37707000	53146000	0	53514000	87781000	122560000	35145000	30180000	51917000	35931000	34778000	34445000	36772000	36025000	72766000	29036000	52218000	27340000
Zj.jz001627061	1	1	1	1	7.4	21.609	4.5283e-08	0	0	0	0	7015300	6337400	4389700	0	15363000	10656000	0	7310700	0	0	0	0	0	0	0	0	0	0	0	0	0	0	0	5001400	0	0
Zj.jz001627065	1	3	3	3	19.2	20.979	1.4006e-09	45302000	39604000	36740000	17185000	22758000	81158000	45498000	0	0	0	0	0	0	0	19980000	126090000	128120000	102870000	16787000	0	0	0	0	0	0	0	0	22048000	20839000	11221000
Zj.jz001627007	1	13	13	13	28.3	59.726	3.7757e-43	80459000	101160000	79893000	59489000	65683000	64166000	0	0	23992000	0	27160000	21393000	27767000	0	10485000	47073000	52781000	53756000	37235000	42802000	44326000	37935000	41086000	47775000	44949000	47473000	44611000	56582000	41860000	53944000
Zj.jz001627070	1	5	5	5	11.3	51.58	3.4847e-98	0	14995000	11535000	26344000	39330000	33288000	59198000	93122000	56562000	88829000	153750000	125710000	116140000	93858000	99249000	41033000	37893000	62616000	0	0	33744000	42663000	56080000	50740000	119590000	124100000	102380000	145620000	128160000	141960000
Zj.jz001627008	1	17	17	17	52.4	43.865	3.3703e-131	144630000	160170000	180330000	178580000	163000000	229340000	124080000	138830000	78824000	94307000	105460000	89412000	104650000	105190000	60597000	352990000	367640000	419120000	393130000	428290000	424270000	289170000	250860000	255970000	308930000	356460000	357810000	204000000	224850000	208780000
Zj.jz001627080	1	11	11	11	18.8	85.141	3.6546e-31	31256000	47242000	49192000	39891000	27451000	28069000	31324000	37881000	21626000	33654000	49799000	25912000	44483000	31294000	34980000	35396000	41421000	63587000	31005000	19490000	17229000	14301000	0	31327000	19849000	35204000	28352000	20572000	20822000	12070000
Zj.jz001627082	1	4	2	2	23.8	15.242	3.5383e-10	47193000	38066000	138650000	33197000	19584000	22266000	30856000	30278000	38136000	50875000	36413000	37241000	51247000	45463000	42957000	13568000	14035000	0	0	0	0	38249000	24401000	26615000	0	18484000	36750000	0	24092000	24054000
Zj.jz001627087	1	7	7	7	6.6	128.68	2.5585e-55	31041000	18149000	18507000	9544400	16398000	22115000	13045000	8704300	9106700	7277800	0	7373500	0	5555200	0	26376000	31767000	23070000	13018000	10289000	6976700	21946000	0	0	25052000	0	0	0	26386000	25586000
Zj.jz001627088	1	15	15	15	48.8	46.45	4.2316e-140	148650000	454190000	514480000	362650000	314590000	337140000	485300000	402330000	469650000	411720000	403930000	420080000	580950000	699950000	554280000	269150000	257310000	245750000	334460000	307210000	292340000	348390000	329400000	549710000	431050000	533840000	475240000	606270000	565660000	524060000
Zj.jz001627091	1	3	3	3	7.6	46.728	1.2965e-05	0	0	0	14511000	9244700	0	0	0	11953000	0	0	0	0	0	0	0	0	0	0	0	0	11037000	0	0	0	7954000	11806000	0	0	0
Zj.jz001627093	1	1	1	1	9	21.294	2.3666e-22	14099000	12817000	5552500	0	0	0	0	0	0	0	0	0	0	0	0	5653200	7222800	0	0	0	0	0	0	0	0	0	0	0	0	0
Zj.jz001627098	1	3	3	3	5.8	68.31	2.5742e-08	15926000	7928100	8750600	9944900	0	7488200	0	0	0	0	0	0	0	0	0	0	0	0	8908700	0	0	0	0	0	0	0	0	0	0	7756600
Zj.jz001627099	1	9	9	9	28	42.055	7.9333e-39	32706000	48114000	0	77339000	66096000	68088000	61850000	73289000	53208000	50994000	61702000	65945000	43734000	69142000	94012000	52007000	41424000	44532000	31365000	32049000	28960000	34760000	21206000	30109000	38416000	43779000	73412000	48727000	66098000	27136000
Zj.jz016319011	1	1	1	1	5.8	29.67	3.4388e-05	0	0	0	0	0	0	0	0	0	0	0	0	0	0	0	0	0	0	0	0	0	0	0	0	0	0	0	0	0	0
Zj.jz016319015	1	8	8	8	14.6	55.019	2.4969e-187	43241000	55328000	56436000	94302000	96408000	101130000	127970000	134150000	156140000	115630000	110610000	141000000	118930000	82594000	114080000	89656000	101610000	99009000	70183000	87879000	78383000	65364000	40032000	41232000	72762000	46357000	88929000	116410000	92869000	100270000
Zj.jz016319016	1	16	4	4	28.4	69.275	3.5438e-63	0	0	0	0	0	12138000	0	11761000	0	0	0	12102000	0	0	0	18019000	18220000	37792000	33214000	27940000	36223000	35136000	25801000	29552000	33720000	58689000	48796000	18823000	19424000	22236000
Zj.jz016319017	1	26	26	14	47.3	69.996	0	381870000	335610000	278310000	1231200000	1402800000	1115400000	1037700000	1002700000	1122400000	1094200000	1015700000	1043300000	1436200000	1391300000	1162500000	766270000	807150000	783230000	1344800000	1376400000	1423700000	1227200000	1186900000	1141100000	693300000	844110000	989520000	669430000	710720000	784480000
Zj.jz016347027	1	5	5	3	14.6	49.787	3.7215e-14	0	0	0	0	0	0	14490000	0	0	0	0	0	10423000	0	0	0	0	0	0	0	0	0	0	0	0	21298000	0	0	0	0
Zj.jz016347030	1	3	3	3	13.2	33.793	4.1936e-09	0	0	0	0	0	0	0	9216700	9360200	27323000	19580000	22980000	20300000	19490000	29339000	0	0	12178000	0	0	0	0	0	0	8315100	11830000	10581000	15539000	15109000	15378000
Zj.jz016347038	1	31	26	26	44.2	89.793	4.1163e-171	505790000	563150000	517590000	294890000	290520000	335790000	249640000	218530000	223270000	282920000	214940000	301760000	278870000	270540000	224680000	144530000	182340000	262130000	172490000	181160000	61214000	205070000	197700000	151900000	111210000	163870000	174590000	119500000	164060000	149910000
Zj.jz016347042	1	9	6	6	56.8	28.448	9.16e-298	285060000	346450000	415280000	804060000	966820000	530610000	560730000	596970000	486390000	426720000	498490000	348580000	339150000	352370000	413910000	1389800000	1280600000	718940000	1469800000	1863100000	1380900000	923470000	980030000	984170000	460990000	393250000	477950000	408990000	587280000	549090000
Zj.jz016347051	1	7	7	7	6.2	147.76	2.1352e-17	32863000	20522000	29304000	12853000	0	0	0	0	0	8188800	0	0	0	5666900	0	0	10610000	0	0	0	0	0	0	0	0	0	0	4995000	0	0
Zj.jz016347053	1	13	13	13	15.8	108.46	2.8416e-151	59597000	51752000	63534000	73058000	70853000	67661000	62436000	71908000	43821000	57105000	63922000	56905000	66671000	44364000	52670000	48486000	42500000	0	33770000	36942000	50114000	36480000	51886000	47104000	44184000	37095000	36670000	46897000	38169000	43197000
Zj.jz016347006	1	15	15	11	22.5	77.015	3.3138e-46	0	22496000	9048400	24896000	47381000	32496000	63937000	106090000	74583000	142670000	139470000	124050000	181640000	117590000	60658000	31421000	38786000	32805000	31506000	41953000	92201000	156450000	109300000	96853000	203440000	232100000	176890000	199780000	202580000	178030000
Zj.jz016347007	1	3	3	3	14.9	27.486	1.1863e-228	842650000	802830000	834660000	713700000	746360000	642830000	725490000	737430000	674640000	433410000	392840000	528860000	652900000	455900000	496800000	1014400000	1102000000	1503500000	1178900000	490440000	916780000	952090000	1139400000	1298300000	1355000000	1308500000	1930500000	1294800000	984560000	751050000
Zj.jz016347009	1	14	14	14	92	20.139	8.2637e-242	0	0	10860000	54785000	113060000	109290000	361360000	265260000	282640000	252560000	214570000	237220000	196890000	236660000	179060000	118240000	130410000	137820000	225700000	187820000	175160000	688630000	666210000	772040000	652170000	587210000	586810000	282370000	352870000	384330000
Zj.jz016587015	1	7	2	2	4.1	206.21	5.3914e-18	0	0	0	0	0	2891700	5664600	0	0	3783800	2974900	0	0	0	0	0	0	0	0	0	0	0	0	0	3811400	0	0	0	0	0
Zj.jz016587017	1	26	26	26	42.4	81.844	2.7586e-205	486290000	420780000	393600000	568160000	518740000	626940000	589490000	553680000	586770000	532060000	590920000	539130000	611270000	665590000	666390000	395990000	457840000	465110000	360060000	346250000	389830000	480400000	446700000	475630000	628590000	770010000	632560000	694030000	649250000	680950000
Zj.jz016587022	1	4	4	4	9	64.915	2.1414e-29	59844000	54466000	81306000	0	8913300	0	0	0	0	0	0	0	0	25123000	0	0	0	0	0	31080000	0	19015000	0	18901000	0	0	0	0	0	0
Zj.jz016587027	1	14	1	1	27.9	58.118	3.0799e-58	0	0	8832900	9918900	9293400	9495400	0	3874600	0	0	0	0	0	0	0	5544400	0	4237100	0	0	0	0	0	0	0	0	0	0	0	0
Zj.jz016587028	1	16	16	16	30.8	64.752	5.8706e-206	513770000	416500000	449570000	292240000	283670000	330940000	331150000	335880000	339210000	348730000	292090000	378020000	290250000	327030000	373570000	314760000	284040000	337130000	241210000	241230000	269060000	275050000	313930000	250970000	364580000	340460000	349050000	312310000	354130000	296120000
Zj.jz016587050	1	3	3	3	7.9	49.979	1.8197e-13	0	0	10226000	26180000	34269000	16278000	29279000	28482000	32919000	36781000	34291000	30107000	40282000	44349000	34013000	0	36243000	6526100	13512000	18330000	53847000	16884000	6860500	0	14195000	16604000	13481000	16080000	14888000	10357000
Zj.jz016587058	1	11	11	11	32.1	53.945	0	169500000	142760000	126760000	89662000	103310000	96704000	84139000	57108000	55972000	57230000	50537000	56344000	49271000	123950000	28451000	85374000	72206000	95205000	53880000	36011000	77779000	78635000	59935000	54402000	70275000	66079000	61114000	57123000	60227000	44042000
Zj.jz016587065	1	5	4	4	13.2	46.079	1.0279e-12	16612000	8025100	8468900	0	13191000	8364000	4060200	0	0	0	0	0	0	0	4423800	32765000	0	43581000	12531000	22593000	11104000	5583700	8744100	0	0	7836900	0	0	5669700	0
Zj.jz016587067	1	9	9	9	6.3	193.23	7.6013e-26	12447000	18547000	13997000	13696000	19494000	17248000	17519000	0	0	12486000	9981300	11436000	13003000	10218000	9113800	0	23641000	0	0	0	5386400	0	10988000	0	0	0	0	6187000	10806000	0
Zj.jz016587069	1	11	10	9	30.3	39.43	2.7069e-137	468030000	414850000	498500000	423490000	413070000	526070000	130340000	147180000	141760000	110170000	96992000	117890000	141140000	119750000	164300000	302290000	247060000	280630000	244510000	201570000	267530000	315460000	261590000	290950000	311120000	218960000	230760000	216000000	202890000	199000000
Zj.jz016587072	1	4	3	3	11.2	35.526	7.5648e-11	40898000	29586000	25881000	30515000	27591000	49086000	0	0	0	0	0	0	0	0	0	28700000	26715000	41548000	16270000	12899000	17726000	0	0	0	0	0	8306700	0	0	0
Zj.jz016587074	1	11	10	9	38.9	35.114	1.3858e-57	123760000	243950000	150800000	105430000	187860000	147600000	260210000	200730000	176750000	278140000	268480000	242440000	260160000	254790000	228000000	247360000	243420000	188610000	317870000	316510000	329440000	270950000	255100000	275880000	321820000	264590000	251870000	302070000	281250000	358480000
Zj.jz016587075	1	4	4	4	7.3	72.851	1.367e-26	0	7037700	28782000	0	8895700	0	6370200	5624700	6636700	0	0	0	0	0	0	7072700	9791600	0	0	6031800	6481600	5274500	0	5461000	0	0	0	0	0	0
Zj.jz016587079	1	7	7	7	19	66.415	1.7429e-75	73942000	72684000	92910000	60372000	24291000	48336000	15753000	30683000	0	25929000	18113000	0	66677000	14036000	12830000	53581000	45318000	27623000	27158000	18021000	27320000	15767000	16035000	20443000	32117000	29965000	31869000	30054000	40900000	46389000
Zj.jz016719004	1	5	5	5	24.2	34.905	2.3632e-30	54635000	58964000	44432000	101090000	72231000	51364000	0	0	45637000	0	0	0	0	0	0	40476000	62703000	63251000	36047000	42420000	63456000	81145000	23061000	41150000	31644000	16783000	84638000	38395000	41786000	47898000
Zj.jz016719006	1	12	12	12	28.4	59.082	7.99e-46	555120000	421830000	453840000	89236000	106160000	108390000	33694000	26764000	38384000	19689000	34807000	0	19298000	35665000	41472000	12059000	0	24814000	23744000	27023000	31428000	36461000	26864000	36238000	0	30671000	27018000	25590000	26934000	27480000
Zj.jz016733010	1	13	13	13	12.7	141.35	2.0887e-33	25294000	40781000	24196000	37635000	0	29090000	36822000	41485000	24801000	28082000	59013000	25934000	33395000	37929000	37913000	42327000	25742000	54214000	20447000	33289000	21960000	26078000	33206000	20986000	33148000	53425000	28866000	40391000	41932000	56543000
Zj.jz016733012	1	10	10	10	39.8	43.983	2.2754e-191	315170000	270700000	320510000	239620000	200250000	278410000	93915000	118750000	140340000	171620000	123060000	138280000	236170000	173610000	108400000	340440000	387130000	117300000	191210000	193020000	173090000	203470000	198810000	194280000	119580000	127440000	194870000	177280000	208730000	183630000
Zj.jz016733019	1	3	3	3	6.7	68.714	5.3411e-10	0	0	0	0	0	0	0	0	0	0	0	0	0	0	18506000	0	0	0	0	9763700	8530500	0	0	0	0	11347000	7688200	0	8299000	8566600
Zj.jz016733021	1	4	4	4	11.1	46.425	9.5572e-18	48243000	47137000	47325000	73275000	58988000	73798000	19398000	0	0	0	59459000	0	0	0	0	56840000	29803000	36909000	0	0	26446000	0	0	0	10738000	0	19105000	0	31009000	0
Zj.jz016733027	1	12	12	12	34.2	57.057	3.311e-165	126930000	117930000	131570000	72148000	71891000	85173000	45413000	50930000	42917000	0	23400000	27839000	27727000	21735000	6912300	36863000	10917000	12241000	45919000	53108000	29922000	27093000	70333000	0	25994000	42865000	0	12762000	0	65053000
Zj.jz016733033	1	3	3	3	9.2	51.825	5.2598e-09	29134000	28457000	22489000	43201000	37339000	27696000	24750000	30016000	38091000	0	0	0	0	22930000	0	0	0	0	0	0	0	0	0	0	0	0	0	0	0	0
Zj.jz016733035	1	5	4	4	4.4	114.95	1.5376e-09	0	0	0	0	0	0	0	0	0	0	0	0	0	0	0	4972400	5155000	4526700	0	0	5141400	0	0	0	0	4973400	0	0	4301700	4041900
Zj.jz016733036	1	8	8	8	12.6	95.286	1.7673e-49	51450000	60623000	40279000	44419000	35218000	31587000	27108000	28573000	31778000	22333000	28919000	54502000	32911000	29335000	36937000	35295000	22806000	28693000	26992000	18024000	25616000	24183000	28371000	31100000	32795000	41212000	30187000	41776000	33639000	29739000
Zj.jz016733037	1	6	6	6	15.4	51.581	2.6723e-57	63922000	19498000	43594000	0	0	0	156290000	160450000	35560000	60620000	54243000	48850000	69851000	119600000	117870000	0	0	0	20377000	33753000	98372000	0	0	53968000	0	0	0	0	0	0
Zj.jz016733042	1	10	10	10	25.8	53.7	6.991e-97	329750000	376250000	351720000	470660000	437520000	502730000	350610000	356210000	341780000	297900000	280790000	280970000	301120000	328480000	294370000	390940000	297010000	367400000	372170000	403270000	354190000	338820000	333950000	348310000	247150000	231410000	257290000	213060000	193010000	166150000
Zj.jz016733050	1	1	1	1	1.2	112.94	0.00091623	0	0	0	0	0	0	0	0	0	0	0	0	0	0	0	0	0	0	0	0	0	0	0	0	0	0	0	0	0	0
Zj.jz016733052	1	25	25	11	88.3	43.123	0	10162000000	11338000000	12611000000	13843000000	14127000000	12551000000	2031800000	2226500000	2184100000	2307700000	1952800000	1970600000	1810200000	2301700000	2496000000	8487500000	9152300000	8885600000	8063800000	6903800000	6580000000	4653100000	3789000000	4125400000	3958200000	3375900000	4694300000	3996700000	4587000000	4141700000
Zj.jz016733057	1	28	28	28	51.2	74.515	0	182780000	264190000	246920000	298890000	318770000	333100000	636830000	686320000	604650000	896890000	894400000	940260000	1064300000	1022700000	1182300000	508360000	435160000	556720000	512520000	497500000	466210000	916680000	947180000	871360000	1337600000	1249600000	1365500000	1822400000	1751000000	1732800000
Zj.jz016733060	1	2	2	2	7.4	39.175	3.3533e-45	33894000	37484000	41751000	15812000	18393000	27894000	15005000	0	0	0	0	4855400	0	0	0	80501000	91499000	90894000	75286000	52409000	48520000	39310000	37776000	39565000	85367000	43413000	70675000	36372000	25931000	28245000
Zj.jz016733076	1	7	7	7	35	21.626	3.1257e-21	499740000	469330000	384700000	388510000	355560000	357490000	183420000	158260000	147480000	145520000	180970000	145550000	109300000	156620000	121150000	414890000	423970000	379950000	275130000	291040000	300320000	181900000	237980000	185940000	103720000	112020000	93908000	85349000	117840000	120570000
Zj.jz017063002	1	33	33	33	50.9	61.262	0	3792600000	3995500000	4528800000	3783400000	3685400000	4781900000	4931200000	4955600000	5205700000	5930200000	5478500000	5414100000	6071900000	5494400000	5263800000	3161700000	3016800000	2801700000	3223300000	3246800000	3043500000	4272500000	3956900000	4307200000	5133700000	4663600000	4459100000	4500400000	4295300000	5129400000
Zj.jz017075015	1	1	1	1	14.1	9.358	0.0001491	0	43699000	29380000	0	0	16651000	0	0	0	0	0	0	0	0	0	0	0	41400000	0	0	0	0	0	0	5957600	0	0	0	0	0
Zj.jz017079103	1	14	14	14	45	39.612	8.5213e-202	652370000	491780000	518890000	514020000	499370000	592410000	715160000	759090000	747840000	1719100000	1797500000	1749500000	2349100000	2651800000	2562100000	459590000	466610000	483610000	377080000	437700000	405570000	453490000	532100000	487520000	783300000	804900000	692070000	654970000	762850000	680530000
Zj.jz017079106	1	6	6	6	8	99.851	2.0784e-15	17216000	31278000	21148000	17158000	24032000	22095000	11518000	9268600	12621000	23229000	24287000	0	0	0	10683000	7979800	7642900	0	0	0	0	0	0	11554000	0	0	0	0	0	0
Zj.jz017079118	1	5	5	5	32.1	23.015	4.8944e-267	297720000	409260000	357220000	891530000	1006400000	950100000	736340000	796590000	712200000	279900000	347130000	234250000	246230000	185060000	252470000	1188300000	938120000	441100000	1681300000	1564100000	1866500000	910700000	1105200000	1401600000	1048900000	1037200000	997750000	395070000	395860000	414560000
Zj.jz017079126	1	2	2	2	10.3	23.846	6.4049e-07	15550000	26812000	0	119650000	81697000	52718000	22904000	9209200	6460400	12167000	11023000	0	0	17649000	9209400	22307000	23508000	16831000	15021000	27579000	0	0	14850000	8407100	0	6030100	22169000	0	6544600	0
Zj.jz017079138	1	6	6	6	6.3	124.85	5.6864e-16	0	0	0	0	0	0	8843700	0	0	6619400	3886500	6035800	0	0	0	0	0	0	0	0	0	0	0	0	0	0	0	0	0	0
Zj.jz017079144	1	6	6	6	54.3	23.873	2.1397e-146	515500000	594340000	415640000	440880000	395580000	408660000	371320000	357460000	349880000	367730000	347420000	321380000	313880000	266040000	268670000	330280000	333100000	423700000	260300000	241820000	189400000	141990000	170620000	174750000	160630000	205550000	194640000	143510000	152810000	163350000
Zj.jz017079146	1	1	1	1	6.7	25.231	1.8703e-07	0	14857000	17084000	7732000	8324100	6280800	0	0	0	0	0	0	0	0	0	9779000	12609000	0	0	0	0	0	0	0	0	0	0	0	0	0
Zj.jz017079147	1	1	1	1	5.3	34.827	0.01195	0	0	0	0	0	0	0	0	0	0	0	0	3463300	0	0	0	0	0	0	0	0	0	0	0	0	0	0	0	0	0
Zj.jz017079150	1	15	1	1	64.7	26.727	1.6099e-179	30415000	12749000	26676000	17100000	14960000	20377000	0	0	0	0	0	0	0	0	0	0	8231000	4380800	7921200	0	0	0	6962500	0	0	0	0	0	0	0
Zj.jz017079157	1	2	2	2	8.1	25.144	2.1962e-05	0	11895000	0	15801000	14072000	14902000	0	0	0	0	0	13094000	0	0	0	11767000	0	14296000	15739000	14692000	16098000	13114000	21253000	5781300	12379000	28192000	7942100	11881000	15688000	0
Zj.jz017079162	1	14	14	14	50.9	35.254	1.6555e-60	181200000	179010000	178240000	168140000	133710000	120730000	136080000	128520000	152270000	150920000	165510000	200470000	196580000	159120000	143990000	147910000	140380000	126900000	123180000	116760000	120700000	113530000	139210000	182750000	214460000	203410000	164420000	267110000	239590000	243930000
Zj.jz017079169	1	4	4	4	30.9	23.259	6.3482e-83	133740000	124900000	106510000	90283000	60640000	71013000	61913000	50498000	43075000	36458000	43852000	55724000	41450000	45299000	45807000	59230000	60722000	0	44973000	54364000	36097000	45091000	39119000	24688000	42306000	67394000	42670000	64901000	48296000	72109000
Zj.jz017079171	1	1	1	1	3.2	33.843	0.00073413	7390200	0	0	0	0	0	0	0	0	0	0	0	0	0	0	0	0	0	0	0	0	0	0	0	0	0	0	0	0	0
Zj.jz017079174	1	9	9	9	22.2	48.108	5.7186e-36	107420000	98541000	101380000	76096000	83561000	84680000	132180000	121920000	166700000	142910000	122820000	137130000	151780000	172330000	142010000	96236000	71612000	125110000	105200000	96501000	94015000	105110000	128230000	140230000	124340000	102820000	69682000	130870000	65002000	108930000
Zj.jz017079175	1	3	3	3	8.5	43.57	1.136e-11	0	33942000	33373000	34294000	30494000	33331000	31142000	34470000	31389000	37298000	42345000	39045000	31520000	31666000	31531000	25952000	23893000	32768000	29955000	26916000	28422000	50240000	47652000	53493000	60410000	36929000	65354000	37785000	69572000	59404000
Zj.jz017079018	1	7	7	7	27	45.5	1.0785e-139	300350000	200570000	249060000	369710000	385760000	347510000	247480000	201720000	244550000	210550000	182860000	167990000	142960000	122840000	127100000	257620000	255770000	334240000	159010000	123030000	167480000	140230000	131550000	136460000	194370000	149720000	138660000	146670000	141290000	156250000
Zj.jz017079185	1	9	9	4	22.1	49.798	2.408e-30	37472000	24392000	43241000	45960000	38508000	52924000	20800000	29591000	19010000	37282000	22587000	37590000	27260000	22601000	0	38352000	51037000	55200000	41151000	43043000	26295000	30837000	24343000	27027000	37202000	33079000	19904000	38771000	30993000	25223000
Zj.jz017079192	1	9	9	5	25.2	52.763	2.397e-42	23495000	43779000	42385000	20063000	20134000	20541000	21711000	15621000	28536000	21792000	21740000	11146000	27627000	25171000	22413000	27637000	18054000	28543000	21291000	19889000	22967000	20589000	19946000	14917000	21563000	43605000	28035000	19385000	20560000	25917000
Zj.jz017079200	1	1	1	1	13.5	14.796	0.0006141	0	0	0	0	0	0	0	0	0	0	0	0	0	0	0	0	0	0	0	0	0	0	0	0	0	0	0	0	0	0
Zj.jz017079201	1	11	11	10	39.1	43.216	0	630750000	772400000	733550000	465260000	451270000	501510000	282970000	353310000	312850000	244490000	283760000	254620000	295520000	304050000	255040000	454040000	437090000	338560000	521500000	499060000	522720000	545590000	440940000	484770000	381090000	439500000	497380000	474440000	480300000	521460000
Zj.jz017079204	1	9	9	8	34.1	38.707	9.3535e-136	198990000	199290000	204600000	254910000	221210000	256480000	245910000	262900000	210460000	245290000	275310000	243790000	199640000	207600000	261600000	271540000	239650000	402020000	176000000	240460000	244750000	176170000	222320000	177000000	159210000	190950000	181180000	130310000	185140000	186920000
Zj.jz017079205	1	1	1	1	1.8	73.126	0.0005457	4333000	3055600	0	0	0	0	0	0	0	0	0	0	0	0	0	0	0	0	0	0	0	0	0	0	0	0	0	0	0	0
Zj.jz017079207	1	6	6	6	36.8	21.09	7.4565e-57	36639000	29482000	26823000	30289000	27819000	31044000	33632000	25569000	34222000	27413000	24639000	28644000	38343000	29668000	0	43180000	50693000	52945000	35730000	47340000	49174000	39070000	41899000	34714000	30740000	33180000	29871000	31450000	31700000	33161000
Zj.jz017079209	1	1	1	1	3.8	32.641	0.00018924	7858300	5982900	5683400	0	0	0	0	0	0	0	0	0	0	0	0	0	0	0	0	0	0	0	0	0	0	0	0	0	0	0
Zj.jz017079215	1	13	13	11	34.2	55.559	0	952900000	863050000	1060500000	630110000	770620000	739560000	268160000	282070000	343980000	217900000	209120000	190380000	337610000	262620000	180110000	535500000	573020000	622310000	329430000	388410000	371200000	250440000	270650000	266780000	178530000	242850000	230240000	138030000	169320000	161970000
Zj.jz017079217	1	4	4	4	9.4	60.525	1.4966e-10	13853000	13674000	16294000	0	0	0	0	0	0	0	0	0	0	0	0	0	0	0	0	0	0	0	0	0	0	0	0	0	0	0
Zj.jz017079022	1	6	6	6	25.5	24.662	4.5466e-158	154620000	153390000	120420000	106440000	66602000	120760000	48073000	60629000	59692000	66920000	53379000	44127000	79742000	67979000	59848000	114590000	171280000	101800000	318250000	154340000	211270000	158980000	166230000	160540000	205840000	19693000	231010000	232480000	0	174450000
Zj.jz017079228	1	9	9	9	22	54.393	7.049e-38	15723000	86262000	33256000	121760000	110600000	103360000	186350000	165360000	168200000	172260000	185580000	151150000	207510000	164480000	191260000	97145000	111050000	39138000	139660000	119160000	123410000	106420000	122710000	129430000	93807000	95001000	84125000	100750000	104870000	90617000
Zj.jz017079232	1	18	18	18	63.7	35.419	2.7424e-275	0	148470000	134680000	212760000	279460000	266770000	2252000000	1940700000	2297800000	2455700000	2499400000	2187500000	1925800000	2099900000	2182600000	62279000	70459000	10928000	301870000	267800000	178700000	1159500000	1123000000	1238700000	1621000000	1730500000	1558100000	1908900000	1604500000	1901700000
Zj.jz017079233	1	6	6	6	21.2	30.334	4.7499e-49	0	0	0	87169000	60057000	75749000	224890000	253660000	265340000	258260000	249430000	251900000	256960000	247810000	248160000	68811000	67060000	73084000	65914000	97353000	85405000	89595000	105510000	120070000	70749000	79990000	81930000	70161000	85730000	102120000
Zj.jz017079024	1	3	3	3	11.8	31.579	1.437e-10	0	0	11840000	0	16707000	28449000	14228000	16728000	15947000	0	0	0	0	0	0	11624000	11235000	0	24794000	23971000	25543000	0	0	35672000	0	0	0	0	0	0
Zj.jz017079251	1	5	5	5	17.7	35.058	9.8173e-57	15144000	45115000	47901000	17878000	17909000	27806000	0	18232000	18622000	15232000	14328000	16905000	17860000	18447000	26789000	0	0	18986000	26099000	9425500	15814000	16759000	0	15926000	19379000	24116000	18816000	16596000	32628000	16667000
Zj.jz017079253	1	4	4	4	9.6	57.07	1.2332e-11	0	47328000	42809000	36208000	15766000	38669000	35541000	22910000	23539000	31569000	25525000	20193000	31914000	10174000	25584000	38091000	25342000	26594000	29110000	22140000	32875000	0	16920000	14418000	16814000	42273000	44144000	13827000	13208000	0
Zj.jz017079026	1	47	47	46	30.3	197.31	0	358970000	385690000	338590000	313540000	347940000	332990000	144360000	136000000	164110000	128960000	109980000	97822000	173910000	161210000	113000000	318950000	253600000	353150000	242940000	217920000	261990000	229680000	207670000	221020000	235600000	315120000	210180000	216360000	205340000	220120000
Zj.jz017079260	1	4	4	4	11.7	49.809	9.4998e-13	51473000	48402000	23857000	14313000	39465000	21721000	0	12598000	0	0	0	0	0	0	0	0	0	46371000	0	11865000	0	0	0	0	10871000	0	0	0	0	10181000
Zj.jz017079262	1	4	4	4	4.7	110.3	4.9324e-08	0	6277300	9682100	0	0	0	0	0	0	0	0	0	0	0	0	0	0	0	0	0	0	0	0	5503500	0	7839400	0	0	0	0
Zj.jz017079265	1	23	23	18	47.4	64.086	9.3754e-198	523590000	494290000	462030000	500790000	517370000	500190000	677870000	619770000	745520000	635390000	641550000	576670000	692370000	642560000	587610000	602690000	605440000	827970000	679380000	635890000	709210000	817260000	682520000	607580000	679580000	710420000	697800000	625140000	596570000	579790000
Zj.jz017079268	1	2	2	2	8.7	24.39	3.0272e-05	20214000	37542000	28946000	9486900	14636000	8455900	23454000	36708000	37614000	29041000	0	16455000	26369000	22228000	18309000	35727000	26460000	36224000	28466000	37508000	55640000	13639000	14611000	13560000	13725000	0	28004000	25425000	22273000	0
Zj.jz017079281	1	1	1	1	16.4	12.288	5.5788e-05	0	19848000	15942000	0	0	0	0	0	0	0	0	0	0	0	0	0	0	4712600	0	0	0	0	0	0	0	0	0	0	0	0
Zj.jz017079284	1	4	4	4	5.9	77.794	2.5615e-07	0	6462400	0	0	0	0	0	0	4740400	0	0	0	7073700	0	0	0	0	8620900	0	0	0	0	0	0	0	0	0	0	0	0
Zj.jz017079030	1	22	22	20	43	65.885	0	2555200000	2966300000	3026100000	5518500000	5458800000	5614100000	5182000000	5216800000	4999500000	4357600000	4669800000	3814500000	4363900000	4961900000	4159100000	3000100000	3568200000	3879200000	3713400000	3745600000	3961500000	3500900000	3662100000	3509000000	2309700000	2469700000	2667700000	1723600000	1657400000	1645700000
Zj.jz017079033	1	8	8	8	17.8	56.817	3.7157e-25	91421000	159310000	93572000	12339000	11355000	11433000	0	0	0	0	0	0	0	0	0	0	4783900	6548600	0	18494000	18445000	12521000	17558000	12669000	20942000	28437000	27387000	12619000	27631000	8808800
Zj.jz017079039	1	12	12	12	16.6	89.675	2.1704e-26	53011000	44552000	46000000	35765000	48322000	40268000	19375000	24654000	34094000	0	23095000	0	34675000	0	0	23260000	19591000	114090000	19490000	20468000	46801000	16753000	24230000	14264000	23485000	29572000	48217000	22264000	24949000	17478000
Zj.jz017079047	1	4	3	3	4.8	95.063	1.0235e-07	0	9001700	0	5109100	0	0	0	3911100	0	0	0	0	0	0	4593200	0	0	0	0	0	0	0	0	0	0	0	0	0	0	0
Zj.jz017079048	1	7	7	7	42.1	24.32	3.4148e-119	106030000	107780000	115990000	104820000	105400000	95695000	64371000	67745000	69591000	66503000	58339000	59723000	63966000	51329000	47310000	79745000	96848000	49572000	63969000	68580000	78387000	63401000	103390000	79699000	107620000	41179000	56434000	105030000	114730000	60862000
Zj.jz017079050	1	50	50	49	67	88.943	0	13413000000	15268000000	14689000000	8864500000	9409100000	9360400000	6208200000	5963000000	6038700000	6054900000	5735200000	5810500000	8369500000	8797700000	8474800000	9779100000	9016900000	10052000000	4713800000	4987300000	5188500000	6181200000	6860700000	6103800000	5958600000	6237100000	6133400000	5474900000	5630900000	5623500000
Zj.jz017079058	1	1	1	1	22.9	10.492	9.5017e-13	21641000	22288000	17738000	0	0	0	0	0	0	0	0	0	0	0	0	15306000	10904000	0	0	10403000	7092600	0	9432500	8483700	0	0	0	0	0	0
Zj.jz017079059	1	11	11	11	44.2	23.644	8.983e-177	743670000	650900000	563870000	1042900000	965030000	904460000	539120000	371560000	389790000	274400000	350340000	320770000	434390000	256640000	290200000	2353300000	1906100000	2509900000	1950300000	1716700000	1831900000	944150000	1148000000	1213800000	947800000	1214400000	1221800000	868360000	1058900000	861840000
Zj.jz017079062	1	6	6	6	33.5	22.396	3.0746e-27	489590000	353040000	484750000	91675000	59568000	64459000	10909000	29709000	33569000	42701000	27139000	33235000	28596000	0	34509000	66064000	71906000	56332000	32496000	58178000	54533000	42281000	44624000	37601000	41290000	49261000	30656000	31752000	36574000	36424000
Zj.jz017079064	1	5	5	5	11.4	60.483	3.8208e-27	31723000	60075000	64711000	29101000	15971000	33229000	0	0	0	0	0	8552300	28714000	30235000	26778000	32382000	22053000	33149000	21819000	49855000	0	23843000	40518000	0	63310000	71397000	62186000	38997000	49971000	37789000
Zj.jz017079069	1	19	19	19	71.5	26.477	0	2523800000	2450500000	2370100000	1270000000	1385900000	1310100000	1540000000	1494200000	1555600000	1695200000	1532300000	1590800000	1727300000	1966100000	1648500000	1632600000	1572700000	1530000000	1743600000	1631100000	1571600000	1722300000	1558300000	1414200000	2049500000	1839700000	1761200000	1181700000	1246300000	1343500000
Zj.jz017079074	1	7	5	5	20.6	43.36	2.0132e-22	52034000	48559000	60494000	49913000	24772000	33467000	16722000	22403000	16734000	0	0	18717000	32993000	0	0	30116000	0	21101000	0	0	0	31547000	18515000	25400000	0	19542000	36213000	20746000	14929000	23465000
Zj.jz017079076	1	3	3	3	8.3	55.086	2.7561e-09	0	0	14619000	0	18094000	0	0	0	0	0	0	0	0	0	0	0	0	0	0	0	0	0	0	0	0	0	0	0	0	0
Zj.jz017079079	1	5	5	5	18.5	32.687	4.3445e-18	63821000	57468000	42311000	76443000	50338000	42710000	32977000	35730000	91447000	50805000	89489000	97269000	21473000	32165000	47674000	60824000	56468000	81228000	55022000	70294000	67779000	48096000	47924000	53537000	65382000	52756000	61430000	63211000	88941000	51912000
Zj.jz017079080	1	6	6	6	41.5	20.825	5.4556e-38	89685000	250680000	109160000	259580000	109590000	250770000	133250000	51238000	51200000	83827000	91555000	78463000	68613000	72751000	66791000	380770000	428310000	403550000	308300000	353350000	200090000	259910000	183250000	281000000	215340000	120170000	230170000	197030000	233660000	280920000
Zj.jz017079085	1	1	1	1	3.4	55.538	0.0005386	0	0	0	0	0	0	0	0	0	0	0	0	0	0	0	0	0	0	0	0	0	0	0	0	0	0	0	0	0	0
Zj.jz017079086	1	16	16	16	54.7	39.496	1.7258e-148	235210000	223420000	240030000	178870000	200020000	197500000	219210000	295220000	313480000	310870000	348490000	362720000	355060000	522270000	239680000	233460000	226400000	228150000	253160000	170190000	204480000	193360000	261830000	219060000	287240000	245170000	266270000	251560000	256830000	266510000
Zj.jz017079089	1	5	5	5	15.3	40.641	5.2763e-12	34227000	31892000	30381000	34607000	36055000	35201000	79966000	52307000	69957000	74120000	64205000	88586000	75877000	57872000	57859000	27653000	16026000	0	18382000	26653000	26658000	0	46937000	18707000	16039000	18307000	22528000	21802000	21926000	22468000
Zj.jz017079090	1	3	3	3	27.5	16.51	8.0535e-09	0	0	0	0	0	29439000	0	0	32411000	0	0	0	0	0	0	30017000	30430000	30696000	43950000	39750000	56614000	51592000	46464000	49665000	30006000	13509000	35163000	47398000	38209000	36469000
Zj.jz017079091	1	23	23	23	65	53.899	0	856340000	1093500000	1256600000	1334800000	1509300000	1196800000	5794900000	5947400000	5420100000	7017400000	7401400000	7585800000	6028800000	6457400000	5923200000	1463600000	1483400000	1167200000	1515000000	1556300000	1509400000	2024000000	1651000000	1556700000	2124800000	2224400000	2227100000	2630400000	3045300000	2699600000
Zj.jz017079096	1	11	11	10	24.9	81.647	7.141e-124	209110000	236400000	269840000	37820000	58511000	57551000	0	0	15722000	0	0	0	0	0	0	11491000	0	29141000	36916000	29135000	55167000	20735000	41431000	0	0	16887000	30632000	0	0	0
Zj.jz017087101	1	8	7	7	50	18.814	3.2138e-51	178570000	242690000	161840000	172200000	239000000	158050000	181770000	220700000	142180000	176780000	101100000	179020000	122200000	189590000	205590000	211940000	195300000	202510000	227710000	179850000	84921000	101960000	103810000	57842000	141710000	136680000	166860000	195050000	136660000	172060000
Zj.jz017087108	1	5	5	5	18.6	36.348	8.0693e-16	33386000	51693000	49918000	18986000	0	34319000	23311000	0	0	29264000	0	0	0	0	0	20547000	0	49720000	0	17775000	0	0	0	0	0	0	0	0	0	0
Zj.jz017087111	1	3	3	3	7.8	46.668	6.7343e-08	0	27254000	17263000	16392000	13297000	12854000	15150000	16585000	19293000	14916000	13309000	15436000	19344000	17855000	15027000	13503000	0	12560000	12334000	0	0	18953000	22662000	0	24363000	0	0	0	21056000	0
Zj.jz017087116	1	4	4	4	21.5	23.475	1.5912e-25	179500000	162750000	250760000	18816000	21915000	25849000	79264000	86292000	0	0	18590000	0	40954000	0	0	0	12322000	14650000	0	10555000	0	0	0	0	0	0	0	0	0	19858000
Zj.jz017087118	1	9	9	9	18.7	70.131	2.474e-20	28391000	0	0	0	0	0	40298000	40359000	28909000	17431000	21545000	30882000	13633000	24529000	29494000	36592000	37837000	0	0	42674000	29852000	29368000	19585000	37016000	32536000	23883000	30086000	18462000	33067000	25112000
Zj.jz017087012	1	6	6	6	6	145.78	7.625e-28	27129000	21219000	20393000	40109000	39005000	35640000	0	13880000	0	0	0	0	0	0	0	18873000	33306000	23360000	0	0	0	0	0	0	0	0	0	0	0	0
Zj.jz017087131	1	13	13	12	35.9	48.121	2.3367e-190	412700000	451330000	519190000	391490000	220630000	264820000	177440000	81201000	161110000	91270000	131650000	145260000	211740000	123390000	132280000	166190000	210740000	347950000	231200000	267040000	165830000	151940000	202910000	142370000	126210000	154420000	258020000	249630000	164040000	188570000
Zj.jz017087133	1	3	3	3	9.5	40.784	6.1814e-09	35912000	25076000	46640000	14911000	19177000	15736000	0	0	0	0	0	0	0	0	0	27886000	22273000	45978000	16931000	11715000	0	0	0	0	0	0	0	0	0	0
Zj.jz017087135	1	4	4	4	17.9	25.13	3.6153e-17	18140000	118570000	123640000	29883000	14400000	25018000	0	0	8406200	0	0	0	0	0	0	21851000	20709000	19060000	10632000	0	0	0	0	0	0	0	0	0	0	0
Zj.jz017087136	1	6	2	2	49.7	17.297	1.6642e-79	165750000	173300000	278040000	99946000	129930000	112100000	91738000	56838000	109290000	16820000	22551000	24637000	11146000	10119000	72633000	90508000	91161000	192240000	109170000	192280000	140100000	159090000	120600000	123170000	67288000	86721000	76507000	88987000	79008000	75515000
Zj.jz017087139	1	6	6	6	18.5	49.796	9.0952e-47	0	11430000	15036000	26836000	56087000	13032000	0	19470000	0	15080000	18319000	0	0	10506000	15720000	23483000	44916000	37117000	23396000	27534000	27736000	25315000	21833000	23843000	51897000	25053000	32718000	29335000	22181000	25811000
Zj.jz017087140	1	2	2	2	9.7	22.964	9.1569e-05	0	6286100	5541700	6346700	0	0	12120000	12077000	0	0	8331400	0	0	0	0	0	10110000	0	0	9352500	0	0	0	0	0	0	0	0	0	0
Zj.jz017087141	1	2	2	2	16.7	14.67	8.3814e-06	0	0	0	0	23329000	20422000	16774000	23375000	14901000	13232000	26083000	0	13582000	15740000	17226000	24074000	34074000	0	22685000	31007000	23018000	20614000	0	15027000	0	15390000	19765000	22837000	22664000	46778000
Zj.jz017087147	1	3	3	3	32.4	15.676	7.5932e-59	0	19720000	44039000	51751000	22943000	52967000	353610000	323080000	396350000	323490000	368080000	298560000	317760000	352120000	335580000	33022000	31107000	41766000	59839000	53177000	0	147020000	245390000	264990000	90485000	132920000	160820000	227580000	300310000	291260000
Zj.jz017087015	1	14	14	13	54.9	40.12	2.7866e-267	911450000	863810000	884560000	3162600000	3009200000	3197700000	257140000	327710000	302300000	0	70195000	8882700	0	0	0	2760400000	2218600000	2322000000	523240000	604960000	684830000	145550000	128870000	108590000	200920000	187860000	189750000	9268600	0	25842000
Zj.jz017087016	1	3	2	2	29.9	17.066	2.3447e-150	0	0	0	0	0	0	0	0	0	0	0	0	0	0	0	0	0	0	0	0	0	0	0	0	0	0	0	0	0	0
Zj.jz017087019	1	49	49	49	22.1	286.26	5.8587e-263	294840000	369450000	266450000	271990000	271050000	328400000	219600000	263780000	215260000	205420000	284420000	218030000	210890000	224180000	184480000	331350000	279470000	313530000	228450000	220380000	277650000	239320000	245440000	241050000	255120000	320300000	255730000	290450000	302560000	295260000
Zj.jz017087022	1	4	4	4	21.1	23.277	5.6872e-09	19117000	21413000	14961000	0	9005100	11466000	0	0	0	0	0	0	0	0	0	0	0	10268000	9239700	0	8566900	0	8875500	0	0	0	0	0	0	0
Zj.jz017087026	1	3	3	3	5.7	68.099	1.7953e-05	0	0	0	6856900	7804200	0	0	8472900	8530400	6043400	0	0	0	0	7861800	0	0	0	0	0	6276500	4643200	0	5544200	5906500	0	7957600	12548000	13282000	0
Zj.jz017087027	1	6	6	6	15.6	58.93	5.4637e-27	29854000	27860000	25141000	32605000	37433000	15870000	37735000	36319000	31815000	24783000	0	0	0	0	13926000	9900200	9385600	12060000	15716000	0	13975000	32122000	23359000	25641000	24964000	51493000	15519000	27753000	20656000	6674800
Zj.jz017087031	1	4	4	4	2.8	151.53	1.2239e-07	0	0	0	0	0	0	0	111110000	7808000	0	0	0	0	0	0	0	0	0	0	37147000	0	0	43541000	0	0	0	0	0	0	0
Zj.jz017087059	1	2	2	2	9.8	28.146	4.5134e-06	0	0	0	0	0	0	0	0	0	0	0	0	0	0	0	0	0	0	0	0	0	0	0	0	0	0	0	0	0	0
Zj.jz017087063	1	22	22	22	28.2	111.28	6.7547e-64	119030000	160940000	94680000	88683000	84915000	81618000	46857000	22594000	27974000	44894000	16022000	15841000	0	10844000	25139000	37571000	32851000	128440000	46326000	28921000	60520000	41746000	30643000	44686000	41458000	21744000	26352000	21882000	23053000	16728000
Zj.jz017087064	1	2	2	2	9.8	32.275	7.3572e-06	0	0	0	0	0	0	0	0	0	0	0	0	0	0	0	0	0	0	0	0	0	0	0	0	0	0	0	0	0	0
Zj.jz017087078	1	1	1	1	13.1	8.9141	0.0019709	0	0	0	0	0	0	0	0	0	0	0	0	0	0	0	27644000	29273000	41131000	34803000	26317000	27559000	113630000	182640000	137780000	56485000	0	63341000	177050000	218400000	191140000
Zj.jz017087094	1	9	9	9	23.5	51.071	4.5537e-34	139520000	134010000	175590000	123370000	119470000	126250000	71355000	123680000	96159000	90612000	105070000	74258000	94023000	108010000	106440000	158030000	174640000	182680000	112370000	95894000	140700000	195260000	69070000	42681000	130640000	82276000	135460000	94195000	62117000	57811000
Zj.jz017257011	1	22	22	18	57.5	39.175	0	974820000	1109600000	1240300000	686820000	719900000	636230000	389580000	392460000	386630000	264060000	348790000	253240000	388610000	346480000	274560000	1075700000	934280000	1088200000	1201900000	1027200000	972910000	931410000	972180000	1020700000	712140000	775350000	812010000	510480000	413370000	479250000
Zj.jz017257013	1	12	12	5	63.4	22.575	2.3405e-237	752620000	837000000	685910000	801420000	821460000	706060000	1010500000	1181700000	1005200000	1237500000	1282500000	1223700000	1202000000	1219000000	1206100000	931200000	920340000	1137600000	981880000	963940000	688390000	1206700000	1373400000	1278600000	1645600000	1773900000	1656500000	1817000000	1674100000	1751000000
Zj.jz017257023	1	5	5	5	18.1	27.285	2.273e-09	49041000	31314000	37886000	19929000	14203000	21991000	0	0	0	0	0	0	0	0	0	43716000	36654000	19332000	21947000	21201000	0	17924000	0	13535000	0	16807000	0	0	0	0
Zj.jz017257005	1	9	9	5	52.2	25.433	2.1616e-295	335940000	242900000	232910000	191780000	139750000	187670000	141110000	159620000	202620000	214440000	275740000	343960000	407650000	266840000	282510000	234620000	218300000	185860000	180310000	256330000	174810000	331850000	186230000	231580000	410560000	356070000	306460000	517410000	424900000	481470000
Zj.jz017257007	1	3	3	3	9.1	34.807	1.1791e-06	9483500	0	0	19717000	27546000	13851000	7234100	0	0	0	0	0	15379000	0	0	0	0	0	16704000	17473000	18055000	18012000	12881000	0	15905000	10477000	0	13228000	14854000	0
Zj.jz001731012	1	2	2	2	4.5	62.594	8.1786e-21	72748000	28847000	57510000	0	0	0	0	0	0	0	0	0	0	0	0	0	0	0	0	0	0	0	0	0	0	0	0	0	0	14147000
Zj.jz001731015	1	19	19	18	19.8	122.45	3.2633e-138	88331000	148740000	35053000	146280000	158370000	121440000	144920000	156990000	146550000	188320000	187250000	173860000	217040000	195010000	190320000	101130000	139500000	90567000	88119000	96191000	93779000	114020000	132880000	119850000	181630000	145660000	171000000	161290000	194160000	187490000
Zj.jz001731022	1	11	4	4	10.4	120.35	1.882e-28	0	0	0	0	0	0	7584900	7564600	11508000	0	7852100	0	0	7922900	6656200	0	7635000	0	0	0	0	7134500	0	0	0	8440800	6539000	0	0	0
Zj.jz001731028	1	5	5	5	29.5	23.155	6.2435e-65	141740000	124880000	155880000	101440000	88749000	112060000	84150000	91899000	79117000	58343000	104080000	72402000	82845000	68244000	73935000	101190000	112540000	70154000	70430000	79173000	74114000	67576000	68206000	110870000	78327000	113830000	87553000	59682000	81684000	70508000
Zj.jz001731041	1	2	2	2	0.9	189.63	2.0049e-05	0	0	0	0	0	0	0	0	0	0	0	0	0	0	0	47295000	0	0	135970000	122740000	95252000	170670000	232450000	140960000	113600000	133860000	180590000	120520000	225210000	186390000
Zj.jz001731045	1	11	11	11	55	25.175	3.2678e-176	103970000	212140000	187720000	218790000	208450000	162360000	229030000	213870000	258310000	159230000	213870000	191910000	210890000	174230000	177020000	168680000	205270000	202550000	261190000	196240000	226960000	247100000	144910000	249860000	228500000	218220000	264460000	257410000	200720000	228050000
Zj.jz017379001	1	16	16	16	27.9	76.337	1.0521e-217	103000000	188230000	153120000	129970000	148800000	194850000	107090000	106010000	81687000	81272000	74800000	60007000	49312000	23425000	43237000	131680000	124650000	155090000	131960000	93304000	83673000	67195000	110950000	147120000	44674000	58555000	96980000	61306000	53051000	57379000
Zj.jz017379004	1	6	6	6	17.8	38.014	2.5331e-28	0	4674600	0	14348000	0	0	60523000	33764000	56357000	42157000	33539000	18267000	48970000	0	17900000	22781000	0	0	14270000	0	44040000	61646000	85697000	50325000	42254000	83691000	46769000	39972000	36773000	45851000
Zj.jz017379006	1	10	10	10	25.8	57.616	1.2512e-86	0	39862000	46348000	68891000	55606000	82521000	112530000	125060000	143630000	121180000	125620000	106110000	168000000	160050000	175130000	73931000	69328000	87323000	81684000	79580000	85608000	94631000	68126000	79500000	72196000	71044000	51590000	47691000	51734000	22798000
Zj.jz017379007	1	2	2	2	8.4	28.985	0.00023214	0	0	0	0	0	0	38005000	31358000	42960000	37507000	49192000	43045000	0	0	0	0	0	4678500	0	0	0	0	0	123030000	7017300	0	84856000	0	0	0
Zj.jz017379008	1	4	4	4	37.7	16.21	2.9081e-79	0	61880000	31213000	0	0	0	5901500	0	8505600	230140000	147710000	106850000	424910000	535160000	418230000	0	5254400	0	14804000	12963000	0	60797000	107380000	98997000	201490000	281680000	168680000	490280000	402040000	417440000
Zj.jz017401018	1	11	11	11	48.6	32.481	1.1258e-205	431390000	399960000	391990000	443240000	541340000	456160000	402960000	430440000	458660000	453770000	393000000	383170000	403980000	330080000	316190000	576040000	495450000	479900000	587570000	730370000	633120000	464260000	577830000	535770000	565110000	550670000	595390000	649010000	592720000	619030000
Zj.jz017401021	1	4	4	4	14.8	30.105	8.8945e-43	127140000	106040000	97126000	75164000	69036000	97526000	32329000	43670000	46748000	38884000	41012000	57715000	34848000	41100000	46574000	163590000	74378000	95530000	32341000	43351000	38025000	23834000	25792000	29835000	27526000	27251000	26855000	0	31384000	39279000
Zj.jz017401025	1	4	4	4	5.8	89.847	1.1961e-11	7941500	27646000	39509000	8220000	53728000	61226000	133210000	108880000	11071000	0	0	113820000	67244000	129490000	121760000	27684000	53251000	25549000	99333000	0	15878000	99914000	95609000	0	0	0	0	0	0	0
Zj.jz017401026	1	6	6	3	46.1	22.87	8.4193e-219	223180000	243390000	283810000	351840000	384630000	206240000	270680000	410920000	291820000	192860000	222690000	290590000	165340000	215340000	266260000	397890000	425140000	261660000	340620000	304690000	417140000	220620000	129330000	284240000	273490000	225440000	212910000	261310000	329500000	359150000
Zj.jz017401034	1	7	7	7	18.9	48.266	5.8275e-31	54979000	101300000	99598000	27038000	7469200	18724000	8795200	0	9541700	0	0	0	0	8642100	2961800	20962000	19616000	6497500	14654000	6054200	0	0	7725200	0	0	5865700	0	11697000	0	0
Zj.jz017401036	1	12	12	5	28	56.643	1.256e-94	187380000	152350000	117770000	86606000	121800000	107640000	49765000	95769000	75739000	51285000	64103000	83272000	89888000	55291000	152110000	92107000	86444000	141060000	116540000	83896000	129620000	80805000	86589000	88242000	75542000	97738000	64544000	45357000	62990000	57253000
Zj.jz017401037	1	10	3	3	22.2	56.105	1.2443e-73	8887100	6360000	11308000	0	0	0	0	5988000	0	5045200	7610500	0	0	0	0	0	0	0	12224000	8470800	6580700	0	11823000	10524000	0	0	0	0	0	0
Zj.jz017401038	1	1	1	1	11.5	10.955	2.871e-05	0	26181000	48119000	35315000	39329000	65795000	64939000	54062000	46040000	70184000	29028000	37276000	36249000	38217000	31730000	64303000	55901000	62080000	56125000	56907000	99225000	47516000	55783000	46935000	0	29797000	26968000	21685000	21258000	52484000
Zj.jz017401039	1	4	4	4	14.9	32.81	1.4506e-07	0	0	0	0	0	0	0	0	0	0	0	0	0	10368000	0	10247000	11229000	11641000	0	0	18875000	0	7200400	12860000	10972000	0	0	20292000	13508000	0
Zj.jz017401049	1	2	2	2	4	80.403	2.834e-111	0	0	0	0	0	0	0	0	0	0	0	0	0	0	0	0	0	0	0	0	0	0	0	0	0	0	0	0	0	0
Zj.jz017401053	1	8	8	8	37	24.965	2.8906e-98	927980000	1130500000	981580000	1532800000	1468000000	1480200000	486420000	515490000	469830000	363720000	359350000	416490000	367880000	414940000	343210000	2427400000	2452500000	2986200000	1990400000	2144500000	2095100000	964790000	862230000	879500000	466090000	498990000	516200000	438100000	410130000	395420000
Zj.jz017567011	1	9	9	9	36.6	29.779	1.5499e-31	100340000	114510000	120050000	94977000	87203000	88875000	38484000	32969000	66650000	44128000	28057000	30612000	21350000	24399000	19550000	103550000	83924000	111610000	87523000	86252000	93657000	75424000	57628000	48331000	58447000	32370000	37127000	39234000	29256000	28729000
Zj.jz017567023	1	7	7	7	68.2	12.155	0	819240000	869580000	1210200000	855290000	1007900000	877470000	677320000	831780000	969520000	576670000	500870000	531970000	653500000	672120000	579250000	665530000	701430000	714100000	1017000000	992180000	1014400000	664180000	807480000	692130000	671130000	817480000	615650000	454590000	444100000	474710000
Zj.jz017567032	1	2	2	2	10.8	30.508	4.5464e-38	350940000	431310000	407900000	626420000	571100000	607100000	361510000	334080000	231660000	197120000	187050000	175470000	132020000	154710000	117940000	411210000	398380000	417610000	186160000	262240000	237830000	89126000	128140000	90391000	59419000	76646000	64874000	36928000	38726000	44573000
Zj.jz017567034	1	8	1	1	59	17.789	5.6717e-134	0	0	0	0	0	0	0	26569000	40251000	0	0	0	0	12857000	0	0	32301000	0	40357000	40379000	0	0	0	0	0	0	0	15640000	0	0
Zj.jz017713012	1	2	2	2	2.2	84.418	0.00011603	0	0	12495000	0	0	0	0	0	0	0	0	0	0	0	0	0	0	0	0	0	0	0	0	0	0	0	0	0	0	0
Zj.jz017713019	1	2	2	2	7.1	50.746	8.4296e-06	0	0	0	0	0	0	0	0	0	0	0	0	0	0	0	0	0	0	0	0	0	0	13429000	30259000	0	0	14047000	0	0	0
Zj.jz017713021	1	6	6	6	27.2	33.044	2.196e-49	155010000	142940000	129630000	96667000	78845000	106360000	34087000	26418000	31264000	47845000	65738000	64733000	50343000	53443000	50054000	106950000	113330000	113070000	45490000	82477000	39157000	17785000	31160000	48154000	49542000	16834000	17735000	38348000	31709000	36550000
Zj.jz017713022	1	14	14	14	58.2	34.602	2.3577e-186	518560000	459630000	576170000	570760000	567290000	515940000	824870000	924590000	997390000	964020000	991890000	901520000	1310000000	1082000000	1185200000	453800000	292790000	568420000	563800000	531310000	498590000	547640000	573210000	578000000	561400000	610350000	476810000	548030000	507590000	634750000
Zj.jz017713023	1	6	3	3	8.7	78.673	2.9784e-15	0	32209000	28831000	30363000	26862000	30901000	23212000	12084000	16045000	28693000	52667000	30913000	27962000	28196000	26877000	34885000	17886000	35095000	22925000	0	60596000	0	38400000	44239000	0	25484000	24723000	32346000	20979000	21506000
Zj.jz017713025	1	13	13	13	17.2	107.14	1.4335e-186	38784000	41103000	45045000	19818000	0	23370000	0	0	20519000	0	0	0	0	0	0	32693000	32212000	21567000	27159000	21609000	21971000	0	0	28573000	0	0	0	0	16319000	0
Zj.jz017713027	1	2	2	2	12.4	23.018	1.3689e-05	0	0	0	0	0	0	0	0	0	0	21290000	0	0	0	0	0	0	0	0	0	0	0	0	0	0	0	0	0	0	0
Zj.jz017713028	1	5	5	5	23.8	32.426	2.5852e-36	61687000	62973000	39326000	46144000	35685000	36324000	0	0	0	0	0	0	0	0	0	0	9464300	0	0	0	0	0	0	0	0	0	0	0	0	0
Zj.jz017713029	1	1	1	1	10.8	18.838	1.075e-21	0	6468700	9620800	0	0	0	0	0	0	0	0	0	0	0	0	0	0	0	0	0	0	0	0	0	0	0	0	0	0	0
Zj.jz017713032	1	1	1	1	4.1	53.654	1.7561e-05	0	0	0	0	0	0	0	0	0	0	0	0	0	0	0	0	0	0	0	0	0	0	0	0	0	0	0	0	0	0
Zj.jz017713034	1	7	4	4	10.3	70.652	4.4503e-19	30962000	26460000	26992000	15777000	0	17457000	9394900	14161000	7645200	6372400	0	0	6204700	6410000	0	0	7634700	6852800	0	0	0	0	0	0	0	0	0	0	0	0
Zj.jz017713042	1	17	16	15	16.6	135.25	5.4013e-109	0	24542000	0	65525000	83118000	99783000	152860000	150790000	157720000	149780000	173430000	160640000	148830000	188750000	163850000	31363000	57310000	46666000	78171000	76635000	68416000	92681000	102520000	102260000	198730000	190990000	168350000	169140000	142600000	160220000
Zj.jz017713045	1	3	3	3	6.9	57.541	2.0476e-13	0	0	0	0	0	0	0	0	0	0	0	0	0	0	0	0	0	0	0	0	0	8217500	8853400	0	15237000	20757000	16866000	0	0	0
Zj.jz017713005	1	2	2	2	6	35.65	3.9089e-05	0	0	0	0	0	0	0	0	0	0	0	5272500	0	0	3966600	0	0	0	0	0	0	0	0	0	0	0	0	15842000	0	0
Zj.jz017713007	1	3	3	3	21.9	27.607	7.3005e-17	0	8181800	8165000	8140600	0	9922900	0	0	0	0	0	0	0	0	0	11609000	0	18645000	6556400	0	0	0	0	7672200	0	0	0	0	0	0
Zj.jz017745013	1	3	3	2	5.1	77.234	8.0809e-07	0	45698000	48155000	47880000	45055000	32661000	34345000	29151000	34254000	28713000	30665000	27756000	30205000	30976000	31582000	35253000	21711000	36410000	38243000	34075000	40776000	39291000	46719000	35131000	27491000	29985000	31538000	29948000	26804000	36772000
Zj.jz017745022	1	3	3	3	9.2	46.752	6.4618e-74	22866000	21180000	32614000	15692000	17395000	16885000	20754000	0	13640000	0	0	0	0	11004000	0	14614000	0	0	0	0	0	0	0	0	14581000	0	0	0	0	0
Zj.jz017745027	1	3	3	3	19.4	31.902	5.7283e-202	0	0	11562000	68783000	64744000	0	43269000	33441000	38522000	43677000	40195000	25110000	46683000	33467000	25579000	33308000	26944000	0	18419000	34918000	0	33016000	0	14638000	0	55903000	0	28307000	32410000	35517000
Zj.jz017745038	1	1	1	1	4.7	21.164	0.000625	0	9836700	0	11146000	25115000	17593000	11773000	17836000	15492000	4158600	0	0	0	0	0	26505000	31932000	0	20838000	17255000	11800000	0	6402300	6114400	0	0	0	0	3802300	0
Zj.jz017745042	1	3	3	3	13.1	32.182	2.3454e-48	9766600	10158000	8501100	0	0	0	0	0	0	0	0	0	16208000	0	0	6460400	9943500	6677500	5317900	7700800	0	0	0	0	0	0	0	0	0	0
Zj.jz017745043	1	24	6	5	38.4	71.74	0	0	0	0	0	23248000	0	0	18226000	16627000	0	67845000	0	0	0	0	0	0	0	0	14524000	25086000	0	0	18963000	31408000	20335000	21691000	36253000	31497000	53269000
Zj.jz017745045	1	43	43	39	58.1	89.141	0	739850000	755080000	700860000	521080000	521220000	572120000	491110000	545350000	478670000	522040000	526170000	568160000	588670000	628810000	610000000	837550000	726960000	953220000	685040000	748530000	732960000	860700000	830850000	804950000	839050000	835560000	873700000	983290000	909460000	957310000
Zj.jz017745006	1	11	11	11	35.2	35.638	2.2153e-89	187460000	228950000	215040000	197090000	181440000	213480000	175380000	179470000	224760000	216970000	228230000	189730000	243930000	255380000	205460000	202620000	160520000	220920000	187680000	171600000	170800000	146160000	146700000	137720000	136270000	134820000	181030000	174060000	126390000	141760000
Zj.jz017829002	1	45	36	21	50.8	104.98	0	1611400000	1541500000	1681700000	2309100000	2735300000	2531500000	2407100000	2412000000	2621800000	2362700000	2002400000	2163100000	1920400000	1652400000	1684400000	2451200000	2033300000	2536000000	2272400000	2035900000	2171900000	1378100000	1445000000	1390600000	1565500000	1566400000	1679800000	1492300000	1516400000	1647000000
Zj.jz017875002	1	22	21	21	31.7	98.383	5.4683e-99	140460000	176100000	170870000	211900000	179280000	121830000	182010000	150930000	138140000	47841000	69009000	65672000	93678000	67285000	97878000	210650000	230900000	214750000	204310000	181450000	212260000	305500000	260100000	289250000	307420000	250750000	289460000	231270000	282210000	246700000
Zj.jz018223010	1	17	17	17	53.3	27.844	1.1645e-72	673980000	692240000	716540000	692150000	764850000	696850000	759350000	663340000	768640000	723820000	716680000	710320000	686690000	689510000	701500000	1020900000	914050000	892460000	1120300000	927620000	952110000	808720000	737860000	734970000	614980000	652420000	712100000	680100000	724610000	758840000
Zj.jz018223011	1	3	3	3	16.6	19.045	2.378e-06	0	0	0	10057000	0	0	25715000	0	13316000	14072000	0	27102000	26741000	22911000	20625000	0	0	0	0	0	12591000	0	22375000	23813000	19790000	27920000	30215000	17934000	21733000	34371000
Zj.jz018223030	1	9	9	8	14.9	54.623	2.0932e-25	91987000	80028000	129420000	78964000	28909000	71389000	15631000	49060000	42101000	26471000	11781000	39009000	28802000	20174000	24684000	21201000	18714000	18698000	22941000	43498000	18281000	6836100	28884000	63891000	0	0	16043000	14487000	12174000	57591000
Zj.jz018223036	1	6	6	6	19.3	41.145	2.8805e-21	31894000	38017000	42638000	18518000	45083000	18354000	33267000	19564000	26949000	45524000	15435000	0	41864000	41545000	60439000	23835000	24169000	16644000	17694000	20500000	15151000	21940000	11760000	14687000	0	16642000	12936000	17385000	14163000	16970000
Zj.jz018223043	1	15	15	15	33.5	65.157	7.6856e-81	0	87549000	165780000	117340000	157980000	165590000	298590000	298930000	310450000	331730000	327670000	307620000	304000000	293210000	304780000	242690000	205530000	264390000	267420000	309610000	253570000	260280000	296300000	235750000	247230000	248370000	210540000	315270000	225350000	226680000
Zj.jz018223055	1	8	8	8	27.1	40.281	1.3428e-65	114750000	72285000	42631000	26699000	33979000	31029000	41754000	41164000	32110000	43847000	32770000	20475000	22858000	19465000	17924000	78449000	90621000	23433000	159100000	136330000	75159000	85554000	106560000	77456000	85361000	71383000	103650000	71552000	82597000	76700000
Zj.jz018223008	1	5	5	5	5.3	118.75	6.9245e-11	0	19092000	22887000	0	0	0	0	0	0	0	0	0	0	0	0	0	0	0	0	0	0	0	0	0	0	0	0	0	0	0
Zj.jz018471101	1	10	10	10	59.9	22.425	4.2512e-63	79472000	80047000	58344000	128000000	120380000	99531000	87763000	91425000	131750000	126720000	145520000	151880000	139430000	146530000	153560000	85523000	115010000	83571000	94955000	98505000	78881000	55028000	119820000	98364000	105150000	107150000	74844000	103260000	100430000	109730000
Zj.jz018471102	1	23	23	23	23.9	105.98	2.0023e-166	303380000	301970000	346140000	252380000	263830000	205410000	214740000	198500000	224270000	179400000	204500000	230060000	233770000	256740000	193550000	197100000	200330000	228650000	283100000	211120000	182990000	242990000	199450000	193000000	205720000	250820000	200930000	183790000	231810000	237600000
Zj.jz018471106	1	20	20	20	57.7	47.904	1.5081e-189	490650000	574350000	548780000	697830000	612180000	709800000	576260000	583200000	624550000	366680000	377610000	363380000	443050000	430180000	434760000	579110000	653570000	833470000	645030000	604210000	634000000	425290000	470440000	411430000	395690000	337740000	370990000	396150000	356730000	376070000
Zj.jz018471119	1	17	17	17	38.7	60.416	1.4651e-142	175850000	188810000	177130000	116900000	79373000	95430000	145300000	154640000	105060000	136250000	157720000	219440000	182140000	106390000	108880000	60101000	82789000	47529000	93529000	81876000	104770000	120250000	76539000	117600000	177770000	164350000	153900000	153570000	142100000	133670000
Zj.jz018471122	1	3	3	3	10.2	34.488	1.3339e-14	0	26549000	53453000	39339000	46403000	48121000	26190000	16564000	0	28362000	0	0	0	0	0	91151000	88257000	84219000	85650000	105130000	88191000	0	41026000	38532000	38699000	51648000	34817000	28708000	30434000	25115000
Zj.jz018471125	1	3	3	3	11	33.663	3.4033e-05	0	0	19065000	0	0	0	38337000	0	0	0	0	0	0	0	0	0	0	0	0	0	0	0	0	0	0	0	0	0	0	0
Zj.jz018471130	1	4	4	4	6	91.402	3.6083e-14	9833300	0	7026900	0	0	0	0	0	0	0	0	0	0	0	0	0	0	0	0	0	0	0	0	0	0	0	0	0	0	0
Zj.jz018471131	1	7	7	7	23.6	36.681	2.5582e-20	68590000	81341000	65894000	67909000	57809000	53204000	26133000	22431000	17728000	0	0	0	0	0	0	22933000	0	0	0	0	0	0	0	0	0	0	0	18673000	13074000	0
Zj.jz018471134	1	2	2	2	4.9	46.237	0.00012967	157640000	82753000	166640000	0	0	0	61521000	45844000	75352000	0	49404000	0	48004000	0	47355000	0	0	0	0	0	0	0	103950000	3623800	0	82362000	193740000	0	72927000	0
Zj.jz018471002	1	16	16	16	30.5	77.648	3.2094e-118	0	80731000	13161000	0	54548000	0	40884000	32093000	34281000	57424000	55999000	62071000	63753000	53450000	44566000	7781200	11251000	3950800	25294000	23210000	24268000	104170000	90786000	98650000	170930000	163040000	129710000	141200000	172140000	229070000
Zj.jz018471022	1	6	6	6	12.5	51.108	2.1293e-27	42058000	33131000	14585000	111850000	126770000	185200000	27272000	29035000	0	0	33620000	0	0	0	0	12352000	8743800	43615000	18242000	11035000	0	22545000	0	10641000	0	0	0	0	0	0
Zj.jz018471024	1	3	3	3	9.6	53.808	6.6993e-18	0	6277000	0	5768200	8407600	8938900	0	0	0	0	0	0	0	0	0	0	0	4458200	0	0	0	0	0	0	0	0	0	0	0	0
Zj.jz018471026	1	9	9	9	35.8	31.962	4.089e-87	139690000	171720000	175540000	57543000	66026000	69725000	0	34603000	46072000	0	31615000	18816000	0	33297000	21929000	87691000	86967000	85980000	95633000	74227000	68100000	45041000	49480000	37187000	17041000	39533000	25801000	16783000	13788000	18133000
Zj.jz018471027	1	24	24	24	72.2	36.012	0	3612100000	3608200000	3941900000	4061400000	4145900000	3778500000	4409800000	4297600000	4560800000	4676900000	4997700000	4614200000	3871700000	3967000000	3787700000	5479900000	5002200000	4998800000	5428400000	5209100000	5288900000	3435200000	3225200000	3018900000	2735900000	2564700000	2433900000	2941600000	2869900000	2790700000
Zj.jz018471029	1	6	4	4	12.6	66.192	4.3559e-19	15660000	20254000	18606000	11028000	14912000	12377000	15227000	0	15784000	0	12148000	15793000	0	0	0	13629000	14918000	19647000	14330000	0	13197000	0	11770000	16405000	12575000	11207000	0	0	13036000	0
Zj.jz018471033	1	10	4	4	48.3	23.204	2.3966e-28	21654000	14942000	16093000	18957000	18962000	40050000	19128000	19087000	19869000	13017000	18077000	0	34493000	33279000	16417000	21916000	23995000	30659000	26061000	19933000	19102000	52771000	30846000	33094000	52207000	18261000	25799000	14787000	14736000	28133000
Zj.jz018471039	1	8	8	8	8.5	121.52	1.9564e-48	22282000	18470000	20518000	14652000	11176000	11617000	11425000	14654000	11593000	0	0	0	12987000	10844000	0	16088000	15310000	15896000	0	12403000	9151900	14759000	14739000	10782000	0	20858000	0	0	0	16701000
Zj.jz018471040	1	2	2	2	5.1	42.007	0.00011114	11868000	0	9868500	13242000	11083000	11579000	14721000	13716000	13872000	13127000	12706000	11183000	9819000	10617000	13147000	11179000	12737000	12722000	0	11414000	9244000	7465500	10027000	21122000	14632000	14148000	10569000	12871000	10868000	13955000
Zj.jz018471043	1	4	4	4	21.5	19.844	1.2143e-15	0	0	0	6753000	0	14725000	0	0	86694000	22502000	56275000	0	125330000	58826000	100720000	133760000	56857000	70470000	65154000	10032000	9375500	57415000	93613000	43800000	30963000	0	38888000	0	0	32447000
Zj.jz018471052	1	6	6	6	11.4	103.79	2.223e-14	0	48684000	27505000	30110000	45596000	40000000	31452000	26265000	24328000	25284000	25572000	20795000	25279000	22885000	26237000	36121000	51143000	61868000	38552000	0	33169000	0	28056000	27412000	27730000	31322000	25359000	21768000	25597000	21251000
Zj.jz018471054	1	39	26	26	49.3	91.48	1.0496e-258	258010000	213350000	236540000	166100000	173470000	156950000	189080000	149230000	123320000	152610000	179600000	160280000	164360000	193330000	175140000	134280000	160950000	132110000	160600000	124680000	106710000	167500000	131430000	156150000	109580000	182400000	177760000	155710000	138170000	156540000
Zj.jz018471057	1	2	2	2	10.9	24.386	1.3399e-05	0	14187000	8223100	0	0	0	0	0	0	0	0	0	0	0	0	0	0	17753000	0	0	0	0	0	0	0	0	0	0	0	0
Zj.jz018471066	1	3	3	3	5.4	82.883	5.3497e-06	0	22700000	0	0	0	0	0	0	0	0	0	0	0	0	0	0	0	0	0	0	0	0	0	0	0	0	0	0	0	0
Zj.jz018471067	1	3	3	3	11.9	33.586	3.88e-08	0	0	0	0	4047200	0	0	903450	0	0	0	0	0	0	0	4484400	1728700	0	0	0	0	0	0	0	0	0	0	0	0	0
Zj.jz018471072	1	10	10	10	13.8	95.842	1.0071e-137	53562000	73892000	49802000	24247000	31316000	36689000	0	0	0	0	0	0	0	0	0	41971000	25785000	24016000	22679000	22855000	0	0	0	0	21255000	0	30856000	0	13944000	16436000
Zj.jz018471077	1	1	1	1	12.7	13.284	4.0265e-05	8732400	9253200	11464000	11775000	8613900	15711000	23969000	18913000	39152000	10175000	0	6391100	24442000	29009000	27341000	12963000	16696000	20805000	19546000	0	13287000	0	17271000	26260000	11973000	0	11231000	0	11569000	25479000
Zj.jz018471008	1	4	4	4	43.6	18.34	0	600720000	578870000	751110000	946880000	996170000	901160000	1104900000	1028000000	1125300000	902590000	893180000	894290000	664020000	696180000	712360000	1408600000	1516400000	1384800000	1049200000	1261600000	1569000000	1534000000	1334600000	1237500000	777960000	848620000	755550000	965730000	1034700000	980840000
Zj.jz018471082	1	6	6	6	14.3	58.416	9.2137e-29	86166000	94606000	62129000	33721000	34295000	0	23125000	0	0	34644000	0	34851000	43901000	55492000	57704000	0	49779000	56689000	0	21929000	19728000	26769000	0	0	31062000	89762000	69471000	26391000	20820000	49833000
Zj.jz018471085	1	10	10	10	22.4	58.473	2.2376e-61	13819000	73890000	96593000	7640600	0	53626000	273090000	225970000	79571000	314290000	377310000	0	274450000	338040000	0	158320000	172730000	197990000	215460000	208910000	198810000	220060000	235800000	85099000	221420000	117800000	218900000	201080000	58738000	200510000
Zj.jz018471086	1	1	1	1	3.3	44.197	0.0018855	0	0	0	0	0	0	0	0	0	0	0	0	0	0	0	0	0	0	0	0	0	0	0	0	0	0	0	0	0	0
Zj.jz018471090	1	16	15	15	29.9	60.059	4.2099e-112	259410000	249650000	217660000	185560000	140220000	159340000	0	17110000	37179000	26493000	0	0	0	21942000	24586000	230350000	157480000	174080000	157300000	118840000	119030000	0	0	48537000	0	15102000	13376000	0	25065000	0
Zj.jz018471097	1	4	4	4	6.7	82.679	2.4107e-13	0	0	10896000	14760000	22501000	10908000	13175000	0	19009000	387290000	72366000	0	0	0	338650000	0	0	14979000	15109000	14996000	14965000	21641000	58478000	11774000	0	0	24785000	0	21140000	24551000
Zj.jz018471099	1	7	7	6	19.6	48.26	4.8276e-26	83128000	99564000	83178000	63850000	72337000	55049000	40327000	57076000	48692000	54288000	57038000	48450000	56710000	29371000	46512000	20456000	28358000	22801000	33840000	32350000	35860000	27356000	63990000	33809000	20582000	22588000	0	0	19380000	44507000
Zj.jz018611020	1	9	8	5	23.5	56.852	3.8031e-34	85994000	56755000	42810000	63598000	68760000	75749000	56187000	60722000	50458000	58791000	41530000	53014000	39677000	47092000	40315000	41086000	46715000	36947000	65661000	51933000	36121000	69285000	55659000	70563000	60120000	65339000	74809000	84261000	60304000	68610000
Zj.jz018611027	1	8	8	8	21.5	45.369	8.0759e-42	25152000	0	14905000	23490000	43163000	20497000	0	0	0	24804000	0	11719000	0	0	0	54232000	56011000	43225000	59811000	61294000	54219000	41723000	48498000	38829000	58440000	48538000	57515000	37226000	37714000	40211000
Zj.jz018611030	1	5	5	5	14	38.18	1.5175e-82	444870000	506390000	504390000	431060000	478710000	476830000	329810000	372290000	325020000	277110000	264450000	228820000	248590000	238520000	225630000	684550000	462810000	548620000	489510000	506280000	529700000	357950000	276130000	263880000	307240000	251890000	239780000	291390000	282050000	240720000
Zj.jz018611042	1	14	14	14	30.5	69.031	0	164440000	160580000	180920000	91379000	104980000	97170000	88415000	101060000	100640000	176310000	182010000	183930000	48488000	56587000	90092000	128450000	143240000	115480000	135150000	121870000	117740000	165850000	141070000	125970000	138240000	109380000	141660000	126390000	120920000	144030000
Zj.jz018611043	1	1	1	1	7	25.465	0.00099844	0	0	0	0	0	0	0	0	0	0	0	0	0	0	0	0	0	0	0	0	0	0	0	0	0	0	0	0	0	0
Zj.jz018611047	1	17	17	16	41.3	59.245	5.4178e-219	227040000	213040000	175030000	122080000	149330000	134360000	144320000	133540000	138100000	228600000	208570000	161470000	241030000	291120000	192310000	241760000	152370000	187120000	157480000	193870000	202500000	289020000	272610000	208700000	211670000	295860000	247680000	246920000	264990000	253720000
Zj.jz018655010	1	1	1	1	3.8	35.714	0.00020755	0	0	0	0	0	0	0	0	0	0	0	0	0	0	0	0	0	0	0	0	0	0	0	0	0	0	0	10676000	0	0
Zj.jz018655013	1	7	7	7	12.5	67.761	1.2046e-20	120830000	90350000	103490000	113700000	79225000	86856000	48658000	58811000	50978000	56296000	50513000	0	51923000	57298000	56065000	171820000	153760000	113230000	117950000	97545000	76489000	23395000	57925000	57473000	35633000	0	0	0	92690000	102850000
Zj.jz018655014	1	2	2	2	5.3	53.191	5.3306e-10	11503000	0	13855000	7788300	6284600	0	0	0	0	0	0	0	0	0	0	0	4669600	0	0	0	0	0	0	0	9327500	0	0	0	6862500	0
Zj.jz018655036	1	18	11	11	26.7	67.994	4.895e-64	167880000	160730000	144610000	172610000	129780000	166880000	71357000	84704000	57199000	88193000	76169000	69962000	39871000	39112000	34386000	155770000	151410000	166430000	148750000	185770000	130400000	123580000	90132000	161050000	94755000	113860000	104090000	126440000	104720000	112450000
Zj.jz018655040	1	23	13	13	57.3	53.458	0	349250000	256440000	288520000	236390000	231970000	207710000	173500000	144500000	113480000	135480000	179160000	152070000	128990000	142080000	123370000	285830000	245500000	468470000	239250000	209560000	253250000	321050000	380250000	275960000	343760000	423760000	332900000	346240000	364890000	354060000
Zj.jz018655005	1	2	2	2	10.5	30.497	0.00012784	11673000	10232000	12632000	0	0	0	0	2584500	5284500	0	0	0	0	0	0	0	0	0	0	0	0	4477300	0	0	0	0	0	0	0	0
Zj.jz018655006	1	6	6	6	9.4	74.754	3.7155e-14	27647000	22219000	24184000	21430000	11585000	14220000	0	0	0	0	0	18341000	20309000	0	0	0	16087000	0	0	0	0	0	0	0	70264000	0	0	28455000	22433000	0
Zj.jz018655063	1	4	4	4	8.6	74.89	1.0136e-07	0	0	0	0	0	3626200	0	0	0	0	0	0	0	0	0	0	0	0	0	0	0	0	0	0	0	0	0	0	0	0
Zj.jz018655073	1	40	40	36	56.5	89.837	0	947830000	1118700000	925220000	732150000	734420000	701920000	679540000	654080000	526270000	625830000	641480000	616850000	655380000	625350000	571950000	682940000	684000000	592200000	684770000	799430000	839760000	734590000	766330000	702760000	799990000	748800000	730340000	600560000	593720000	629400000
Zj.jz018655076	1	5	5	5	15.9	52.423	5.7048e-19	0	0	0	0	0	0	0	10663000	0	0	0	8552600	12466000	20258000	12916000	0	0	0	0	0	0	0	0	0	0	15452000	0	11891000	0	0
Zj.jz018655081	1	2	2	2	5.7	51.689	3.8957e-19	0	12474000	14269000	0	15061000	0	0	10638000	0	0	0	0	0	0	0	0	0	13459000	0	0	0	10998000	16144000	27098000	16999000	0	17806000	15451000	14958000	20095000
Zj.jz018655095	1	3	3	3	23	16.706	2.2697e-09	0	16580000	26729000	17612000	15950000	0	12603000	0	0	14299000	0	0	0	0	0	0	0	0	0	0	17784000	19027000	23216000	21982000	0	17051000	16385000	34241000	36426000	32837000
Zj.jz018825001	1	2	2	1	18.1	15.941	2.3094e-24	71891000	71046000	71875000	74313000	61586000	75409000	23038000	31150000	30994000	38888000	31157000	34152000	51722000	42057000	46328000	26030000	26538000	24409000	19461000	26001000	22743000	14248000	15066000	18334000	24691000	23478000	15552000	28220000	27065000	29167000
Zj.jz018825010	1	7	7	7	37.3	24.157	1.271e-23	24887000	29574000	34177000	16534000	13689000	10238000	18713000	0	0	0	0	17834000	12383000	19501000	9731100	0	0	11580000	38980000	46459000	0	0	37927000	0	20726000	18360000	0	0	16389000	0
Zj.jz018825018	1	2	2	2	19	9.6869	2.326e-05	71822000	74616000	84576000	52084000	0	81806000	46302000	30561000	40740000	33297000	0	48366000	0	18777000	24367000	76325000	137730000	244710000	84344000	47217000	65272000	47061000	50528000	41591000	33532000	35711000	0	0	0	0
Zj.jz018825023	1	10	10	4	40.1	16.148	1.0946e-39	647820000	1025600000	949530000	486450000	507410000	482910000	373860000	318520000	463600000	319410000	272140000	308330000	369130000	405880000	425460000	519160000	521390000	512020000	589070000	417480000	690970000	704000000	490140000	673910000	382090000	392970000	379960000	411200000	301830000	384980000
Zj.jz018825027	1	2	2	2	15.1	19.32	1.3228e-38	33609000	46489000	34467000	23038000	17766000	24310000	25991000	26992000	30006000	32195000	24155000	24824000	18190000	41987000	25870000	21695000	18888000	18445000	23641000	24550000	19014000	23320000	29837000	24598000	24493000	27285000	32579000	19647000	18832000	22582000
Zj.jz018825034	1	14	14	14	28.1	72.977	8.5262e-50	65939000	69377000	77787000	68628000	97481000	82731000	41800000	62392000	65153000	55793000	78355000	60977000	75120000	118770000	119970000	81310000	77661000	85931000	49276000	57219000	63060000	49516000	40744000	45959000	51240000	54551000	46805000	97320000	76769000	37913000
Zj.jz018825035	1	6	6	6	32	26.692	3.8648e-41	64553000	53933000	45865000	42113000	64036000	45195000	102480000	116260000	88610000	118180000	110700000	77346000	89359000	73148000	73165000	60625000	64224000	57794000	64682000	78998000	79263000	81340000	92833000	74923000	103210000	110480000	113410000	119530000	116210000	115910000
Zj.jz018825038	1	16	16	16	39.7	49.392	3.6474e-96	200950000	163020000	131380000	126680000	156430000	143530000	321520000	288230000	325570000	508000000	607560000	511200000	664140000	504480000	587470000	203580000	171190000	294750000	180910000	198520000	216420000	381210000	315640000	308680000	478610000	423700000	450460000	506690000	458880000	455860000
Zj.jz018825039	1	2	2	2	5.8	39.155	4.8909e-06	0	0	0	0	0	0	0	0	0	0	0	0	0	0	0	0	0	0	0	0	0	0	0	0	0	0	0	0	0	0
Zj.jz018825040	1	2	2	2	8.4	32.385	1.6519e-16	0	0	0	0	22607000	0	0	26241000	0	0	0	17462000	0	0	0	83798000	230280000	96732000	0	0	0	0	0	0	0	0	0	0	0	0
Zj.jz018825074	1	3	2	2	12.6	48.416	1.1401e-42	14884000	10582000	20809000	9344500	16146000	14338000	0	0	0	0	0	0	0	0	0	0	0	0	0	0	0	0	0	0	0	0	0	0	0	0
Zj.jz018825077	1	7	7	7	25.2	36.405	1.5567e-46	225810000	102320000	168320000	103570000	114620000	62631000	90254000	62129000	111860000	227560000	526390000	139210000	95233000	91002000	79704000	245990000	148990000	167760000	205130000	99684000	146250000	142740000	169110000	217620000	82010000	119700000	100670000	204630000	121170000	112430000
Zj.jz018825078	1	49	49	32	41.3	130.93	1.5996e-279	839360000	810610000	899380000	896730000	905610000	890410000	1058800000	1085500000	1077400000	1098300000	1183600000	1082300000	1254200000	1253200000	1269800000	789690000	766860000	750190000	732250000	709560000	666560000	906080000	909700000	899950000	1170300000	1084200000	1039500000	1178400000	1213800000	1178700000
Zj.jz018825087	1	3	3	3	10.5	30.643	3.6194e-09	0	0	0	0	0	0	0	0	0	0	0	0	0	22951000	25413000	0	0	7959400	0	23694000	13979000	45328000	62739000	82747000	43358000	44506000	36656000	84185000	66913000	49471000
Zj.jz018825009	1	5	5	5	20.2	30.742	3.1816e-10	58344000	47303000	46178000	27216000	32564000	19756000	0	16685000	27017000	0	0	14194000	0	0	0	41356000	19347000	29324000	12400000	0	0	41513000	18781000	15438000	26801000	19023000	34246000	19958000	30209000	30918000
Zj.jz018825096	1	7	7	7	24.3	33.691	7.2882e-36	332680000	304440000	296600000	117740000	132460000	174230000	120900000	121080000	154730000	123700000	122770000	172510000	158900000	161220000	144480000	171490000	207160000	318410000	198780000	193630000	228770000	179570000	191290000	253110000	258470000	217430000	215210000	219100000	188730000	220270000
Zj.jz018825097	1	19	18	17	36.9	71.793	4.7687e-273	672350000	645450000	746290000	1065300000	1197800000	1097900000	811100000	791500000	683040000	646450000	696800000	659010000	453500000	486030000	569680000	853280000	842990000	805210000	532750000	651820000	659500000	597150000	674600000	662010000	576390000	536550000	535520000	495670000	427570000	490520000
Zj.jz019129123	1	27	27	27	20.6	179.4	5.0405e-157	182710000	165050000	161660000	172050000	150350000	174650000	94211000	89588000	111740000	119940000	96555000	112340000	81907000	53412000	66795000	127400000	138060000	183630000	129920000	110860000	109550000	120000000	104860000	112450000	158180000	121540000	119100000	113290000	111070000	126580000
Zj.jz019129127	1	6	6	6	22.6	32.414	3.9572e-16	35646000	45449000	56786000	71611000	65648000	75408000	77839000	76573000	92907000	87953000	87963000	116380000	165720000	180250000	155740000	59377000	78286000	127000000	159690000	148460000	170120000	153190000	216600000	188400000	158630000	28061000	86202000	117390000	105970000	74992000
Zj.jz019129135	1	2	2	2	12.3	27.944	3.8174e-06	8524200	8497100	12334000	4110000	4085200	0	0	3907500	0	0	4777100	0	0	0	0	0	0	0	0	0	0	0	0	0	0	0	0	0	0	0
Zj.jz019129138	1	2	2	2	4	62.974	4.1475e-27	0	0	0	0	0	0	0	0	0	0	3407600	4873600	0	0	0	5648600	0	6432900	0	0	0	0	0	0	0	0	0	0	0	0
Zj.jz019129150	1	8	7	7	18.8	60.088	5.6917e-49	110410000	128310000	103540000	43775000	40976000	47886000	0	0	0	0	0	0	0	0	0	57087000	49301000	16257000	31616000	52917000	53531000	0	0	0	13622000	0	0	0	0	0
Zj.jz019129153	1	2	2	2	9.5	25.613	7.1806e-06	0	0	0	0	9164800	0	14419000	0	11085000	9474000	8649000	0	0	0	9419900	8508800	6279400	0	0	0	7337500	0	15588000	0	0	0	7659400	10100000	8507300	9092200
Zj.jz019129155	1	9	8	8	40.2	29.727	1.0688e-59	0	0	0	0	0	0	0	0	0	0	0	0	25330000	20443000	0	0	0	18054000	0	0	0	0	0	0	99215000	94245000	71706000	221570000	212120000	224820000
Zj.jz019129158	1	5	5	5	26.8	29.411	6.0972e-55	0	0	0	0	0	0	51272000	57932000	66481000	123170000	62472000	58087000	151230000	98569000	147620000	0	0	34011000	56288000	41583000	47848000	89343000	69976000	109850000	88676000	73444000	63614000	120310000	123650000	118210000
Zj.jz019129160	1	2	2	2	2.7	78.762	0.00022822	0	71812000	52385000	28030000	0	46891000	38348000	0	44153000	26488000	0	0	0	0	0	59503000	0	0	26059000	25681000	0	33204000	30954000	30263000	0	74768000	75720000	31897000	31644000	30985000
Zj.jz019129161	1	2	2	2	5.2	54.025	8.2827e-09	0	9650500	8192600	8820300	6540800	0	0	0	0	0	0	0	0	0	0	0	3421400	0	0	0	0	0	0	0	0	0	0	0	0	0
Zj.jz019129184	1	12	12	12	32.8	50.397	5.6709e-123	174570000	150860000	155180000	8983300	48976000	29791000	0	9418800	7123400	0	10301000	0	0	0	0	22756000	47763000	37493000	36568000	31520000	26569000	21896000	13933000	21309000	36523000	48203000	31391000	40546000	37686000	23243000
Zj.jz019129185	1	3	3	3	4.9	74.056	2.7031e-08	0	0	0	10578000	10069000	10342000	0	0	0	0	0	0	0	0	0	0	0	0	0	0	0	0	0	0	0	0	0	0	0	0
Zj.jz019129189	1	23	23	23	61.1	35.133	0	5466800000	5138700000	5449300000	9371100000	10367000000	8464800000	4787000000	5187600000	3994900000	3015400000	3455200000	3352600000	2540700000	2833200000	2830900000	12492000000	12167000000	11829000000	10482000000	10509000000	10415000000	4081900000	4884900000	4525300000	3197000000	2952300000	3080000000	2368700000	2147300000	2459400000
Zj.jz019129196	1	4	4	4	23.1	21.261	9.465e-36	575380000	1079600000	1004100000	343860000	429310000	392680000	0	0	0	0	0	0	69446000	0	0	155270000	316370000	197820000	85635000	166560000	85991000	0	0	25484000	0	15875000	26170000	0	127710000	932030000
Zj.jz019129034	1	1	1	1	4.8	19.323	2.3092e-05	62882000	73303000	85025000	96025000	23099000	116810000	19314000	129280000	114490000	90621000	87737000	116560000	80722000	70850000	88791000	111880000	104540000	120230000	116300000	101370000	151970000	113130000	95117000	98226000	70463000	68421000	48313000	72227000	92770000	83884000
Zj.jz019129039	1	3	2	2	11.1	27.24	1.3723e-06	0	4126500	18625000	23819000	20528000	25467000	0	0	0	0	0	0	0	0	0	16918000	24056000	0	11838000	0	0	14495000	11113000	10266000	11722000	12032000	18631000	10531000	9871000	10255000
Zj.jz019129040	1	20	13	13	34.3	70.721	2.0577e-124	155040000	138740000	190620000	74139000	53231000	63376000	54954000	56317000	53161000	22146000	17408000	45174000	16858000	25699000	24703000	60456000	60871000	60213000	34402000	43704000	44401000	47340000	55276000	56620000	47329000	82593000	93002000	53965000	55689000	58340000
Zj.jz019129047	1	8	8	8	23.4	50.976	6.0823e-36	282420000	216580000	53609000	0	8971200	0	0	10358000	9053900	9881300	10428000	10560000	11168000	13388000	0	0	0	8371800	14863000	14351000	12792000	15005000	18120000	13013000	0	23240000	12955000	0	10285000	4728700
Zj.jz019129053	1	11	11	9	27.5	50.76	2.5604e-53	0	38527000	55059000	43768000	51873000	52931000	65176000	76608000	79476000	39953000	44538000	96360000	75870000	124430000	97072000	51491000	59192000	22922000	95674000	96314000	75978000	98189000	133120000	129250000	194300000	165920000	154700000	221530000	235910000	235790000
Zj.jz019129056	1	7	7	7	19.7	49.593	1.0462e-28	125610000	84751000	109480000	64714000	67846000	68724000	0	0	0	0	0	0	0	0	0	56865000	52280000	92303000	38998000	40761000	34803000	49072000	33150000	29151000	52413000	50381000	37450000	53371000	28565000	25613000
Zj.jz019129061	1	5	5	5	17.9	46.859	1.7756e-20	29057000	18696000	14971000	15504000	15101000	14377000	23044000	14540000	16292000	0	22013000	22770000	43928000	38738000	29465000	12623000	16162000	27637000	27884000	18444000	23382000	22650000	26480000	20574000	24487000	0	24625000	16721000	10970000	19224000
Zj.jz019129064	1	20	20	20	46.2	62.289	2.2012e-144	0	63269000	50375000	64844000	52996000	42233000	181810000	178970000	204420000	212610000	254310000	219920000	253070000	232850000	223030000	70909000	74787000	35280000	105910000	119820000	103510000	193250000	229750000	196270000	315870000	303290000	260350000	343310000	344260000	370000000
Zj.jz019129067	1	10	10	9	31.2	44.918	3.093e-80	0	190350000	149600000	210910000	196200000	151250000	340730000	252070000	382860000	406560000	360850000	374930000	546130000	545660000	524430000	191690000	178190000	212810000	189380000	182530000	162330000	254130000	252180000	272370000	282480000	170530000	245570000	244590000	274310000	268650000
Zj.jz019129070	1	11	11	11	19.4	84.28	0	936460000	1413500000	1330800000	2007900000	2362400000	2237000000	1950900000	1818200000	1812900000	1805200000	1585200000	1670100000	2589800000	2275000000	2545200000	767970000	850870000	848510000	769130000	667140000	604430000	605280000	563890000	631510000	473430000	703090000	461360000	552550000	541190000	549660000
Zj.jz019129071	1	2	2	2	8.8	26.643	1.3584e-06	76702000	97627000	194660000	212730000	259460000	258410000	317660000	326670000	695380000	291250000	274150000	286480000	378530000	371240000	395930000	129790000	79717000	144190000	98328000	96105000	85934000	55816000	84267000	42602000	58001000	63788000	59524000	63060000	60159000	43326000
Zj.jz019129075	1	2	2	2	16.4	14.709	1.6543e-07	13887000	28902000	15240000	18035000	19323000	22504000	10645000	0	0	0	0	0	0	0	0	16469000	31178000	13303000	15398000	17292000	17077000	13618000	18358000	14862000	27475000	9944400	12977000	10081000	0	14535000
Zj.jz019129083	1	5	5	5	17.9	39.767	8.4804e-32	36844000	29089000	36327000	12583000	17011000	14460000	10260000	16823000	0	30491000	0	0	0	0	0	26778000	15487000	14331000	12230000	0	0	0	0	0	0	13717000	0	43640000	0	0
Zj.jz019129085	1	7	7	7	10.8	73.728	4.3723e-15	0	0	22177000	26867000	22437000	27004000	0	20543000	0	0	0	0	0	0	0	0	16567000	0	0	0	0	0	0	0	0	0	0	0	0	0
Zj.jz019129086	1	3	3	3	47.7	11.66	1.162e-56	215170000	349110000	230820000	96100000	174720000	192400000	24870000	188930000	91971000	26790000	109300000	43622000	0	74891000	74934000	150900000	98643000	87842000	220270000	196250000	181270000	243920000	150930000	161520000	35677000	157620000	0	229290000	107280000	155220000
Zj.jz019129094	1	8	8	8	28.1	34.991	3.1754e-214	124000000	113940000	143070000	237560000	182570000	165410000	101350000	90157000	90409000	86973000	64567000	64043000	81769000	73847000	91723000	198360000	179080000	211140000	164410000	140380000	193230000	114510000	122520000	130860000	120150000	135240000	132500000	98074000	139210000	107980000
Zj.jz019129096	1	3	3	3	17.5	19.443	4.0109e-08	20533000	20330000	17836000	22458000	22782000	25797000	0	0	0	0	0	0	0	0	0	21354000	17508000	0	12934000	19431000	30253000	8004500	19195000	0	0	0	0	9205700	0	0
Zj.jz019129099	1	11	11	11	6.7	268.47	4.7168e-45	11990000	13351000	9786500	8766800	6284800	10592000	9142800	0	0	6067200	0	9477700	0	0	0	8593500	0	11647000	0	7071800	13857000	0	0	17520000	9084500	0	8978100	0	0	9276000
Zj.jz019149018	1	5	5	5	8.2	65.276	7.3703e-09	7100600	0	2606000	0	5054000	7298300	9878900	8709300	10953000	10225000	11677000	22066000	11619000	9970100	13358000	0	0	5480500	8712200	7649100	8477700	13066000	11838000	8130100	18537000	19208000	16739000	11210000	24310000	11210000
Zj.jz019149039	1	12	12	6	49.8	24.952	1.5418e-157	2970200000	3940200000	3375000000	2031200000	2343600000	2098300000	1405800000	1238000000	1232700000	1095200000	930090000	1206200000	797980000	912340000	837860000	1987800000	1679400000	2122400000	1381300000	1378500000	1503700000	1196500000	971390000	1239800000	1033600000	1039100000	942650000	945230000	861530000	965570000
Zj.jz019149043	1	17	17	14	29.5	86.3	0	238700000	231780000	341310000	247650000	250300000	265300000	223350000	278600000	267770000	251860000	224980000	229150000	206800000	330240000	280000000	274340000	234340000	352310000	278280000	305350000	279650000	300490000	297500000	329460000	368860000	348860000	411990000	426730000	413610000	371860000
Zj.jz019149049	1	3	2	2	1.9	139.41	2.6089e-06	0	14453000	0	15480000	21132000	11393000	0	0	0	0	0	0	0	0	0	10558000	9291400	29612000	8847200	0	9143600	0	0	0	0	0	0	0	0	0
Zj.jz019149051	1	8	8	8	8.8	165.83	1.7201e-70	38657000	28927000	30152000	7322100	5046600	0	27963000	41639000	10909000	10984000	0	10668000	8482600	0	21874000	24671000	13164000	23044000	7126200	10245000	6064400	0	5957000	0	8825200	0	8255700	0	0	3042300
Zj.jz019149053	1	2	2	2	19.6	12.361	0.00023541	0	13408000	0	0	0	0	0	11461000	12107000	0	0	11674000	0	11912000	0	9429800	0	0	12168000	11660000	14322000	14465000	17275000	15981000	0	23932000	13327000	14361000	0	0
Zj.jz019149056	1	5	4	4	17.6	36.501	2.7453e-47	27637000	78881000	50638000	33288000	15581000	15752000	0	0	0	0	0	0	0	0	0	23916000	0	12815000	0	0	0	0	0	0	0	0	35229000	0	12569000	0
Zj.jz019149064	1	7	7	4	16.2	53.44	1.1025e-45	0	28266000	20690000	25717000	32732000	37684000	12092000	16593000	37370000	12274000	18170000	17170000	18581000	10312000	14646000	17423000	21439000	56584000	23560000	24963000	60251000	51249000	19830000	14465000	75722000	73262000	80464000	51040000	86363000	44500000
Zj.jz019149007	1	19	19	19	22.5	123.13	6.5605e-160	323360000	271330000	322340000	105740000	100190000	88934000	46612000	19641000	28954000	22853000	0	0	18055000	10398000	18799000	17756000	68691000	107680000	43929000	15668000	36234000	0	12340000	0	11443000	0	8969500	57176000	11741000	26174000
Zj.jz019227018	1	6	6	6	12	61.169	1.825e-10	0	13100000	17067000	0	15257000	0	0	0	11324000	0	0	0	0	0	0	0	14908000	25142000	0	9364600	9557400	0	0	10473000	0	0	0	0	0	0
Zj.jz019227019	1	16	9	9	40.6	42.483	3.9144e-90	133690000	156490000	187820000	187630000	198420000	210690000	57941000	33280000	41580000	18278000	20718000	37640000	47654000	70329000	41349000	553230000	592880000	430650000	515580000	593720000	552140000	166970000	194060000	169240000	188940000	171470000	210650000	108220000	86206000	96516000
Zj.jz019227022	1	8	8	7	39.5	20.863	5.0353e-21	80165000	76031000	56527000	60622000	52455000	62100000	33750000	27165000	31510000	0	0	26777000	0	0	41963000	37363000	14363000	26933000	39586000	41223000	37803000	68096000	71786000	81709000	33403000	54767000	35212000	16545000	34126000	34553000
Zj.jz019227039	1	5	1	1	24.7	17.849	1.142e-12	0	0	0	0	0	0	0	0	0	0	0	0	0	0	0	0	0	0	0	0	0	0	0	0	0	0	0	0	0	0
Zj.jz019227048	1	9	5	3	65.8	18.372	1.2503e-96	0	0	0	8929200	0	0	385280000	315980000	348950000	953590000	1044900000	877410000	1229600000	1319600000	1086800000	0	28077000	39172000	118870000	131180000	67675000	121250000	74282000	61143000	184840000	157130000	171560000	344870000	345120000	361730000
Zj.jz019227005	1	4	4	4	12.3	37.301	2.2311e-08	0	0	0	0	0	0	14820000	0	14563000	24930000	25251000	22433000	20031000	20607000	21005000	0	0	0	0	0	0	0	17014000	0	23624000	0	19120000	25686000	30651000	45656000
Zj.jz019227006	1	6	6	6	27.3	28.565	3.7662e-29	86479000	168060000	173820000	124240000	198330000	110450000	62934000	76059000	57906000	68053000	46797000	100470000	47310000	44405000	43337000	130600000	191420000	53386000	106810000	86095000	87272000	52699000	36249000	51203000	59487000	32274000	33432000	41373000	36860000	28111000
Zj.jz019227009	1	10	10	10	16.4	67.205	1.5291e-27	57563000	161240000	134800000	86299000	117450000	105030000	114270000	118030000	108220000	124720000	322090000	153410000	166620000	247390000	134740000	142800000	115980000	127890000	121810000	117950000	129860000	122220000	137400000	102890000	165810000	162560000	137980000	146050000	155640000	204400000
Zj.jz019271108	1	6	6	6	14.3	65.632	5.4854e-14	0	22818000	8946200	28236000	20900000	23700000	22932000	17705000	29712000	21049000	19363000	0	17973000	0	15871000	12127000	0	18878000	0	10901000	0	13826000	15447000	0	9701700	17812000	12449000	0	22409000	20301000
Zj.jz019271122	1	9	9	9	37.9	29.717	2.4605e-60	819350000	599520000	563740000	546520000	492960000	532450000	321620000	372080000	435230000	388410000	347600000	383850000	331150000	344410000	282890000	736430000	758820000	1034600000	733430000	665380000	628650000	402550000	428360000	423150000	469010000	538520000	546870000	342360000	351840000	362760000
Zj.jz019271123	1	3	3	3	11.8	33.932	6.8569e-06	0	20920000	9324500	0	0	0	0	0	0	0	0	0	0	0	0	0	0	8474600	0	0	17015000	8540300	0	8240100	0	0	0	0	0	0
Zj.jz019271024	1	7	7	7	13	77.37	2.3057e-14	7641000	15509000	0	0	0	0	0	8974600	0	0	0	0	0	0	0	0	0	0	0	0	0	0	0	0	0	0	0	0	0	0
Zj.jz019271028	1	4	4	4	12.8	38.402	6.2307e-09	18843000	16436000	17336000	14450000	0	18971000	0	0	17321000	12336000	9921100	0	11665000	62860000	6959400	0	12871000	18342000	0	16726000	0	0	0	0	0	15267000	5077600	12610000	0	15826000
Zj.jz019271030	1	2	2	2	30.1	15.597	3.6729e-183	0	0	0	0	0	0	36292000	0	52909000	63221000	91647000	68959000	126100000	87096000	91141000	0	0	0	86528000	103390000	71863000	97876000	136150000	142900000	151610000	110180000	263680000	76631000	121740000	97787000
Zj.jz019271031	1	11	11	11	19.5	67.054	1.5135e-46	544670000	625900000	641070000	695340000	568160000	708920000	389650000	351160000	339470000	286980000	262020000	234560000	223290000	286470000	196460000	425510000	438190000	433610000	276810000	317960000	283430000	442230000	484200000	348820000	343320000	298530000	252040000	322830000	354400000	411620000
Zj.jz019271032	1	13	13	7	37.3	40.665	9.3051e-52	97105000	126450000	54434000	82366000	81395000	95711000	163790000	162420000	149670000	143600000	153990000	142650000	127510000	119180000	107850000	103800000	148160000	169450000	128230000	156670000	144410000	106540000	116490000	108900000	86597000	110880000	100410000	102680000	123920000	154890000
Zj.jz019271040	1	39	39	39	27.4	185.92	1.2561e-220	249900000	297890000	320750000	225920000	276810000	225680000	200500000	184500000	238140000	171030000	183500000	262050000	201790000	236160000	267690000	247510000	288230000	432130000	248160000	240070000	261290000	276000000	220150000	284870000	303250000	282220000	229780000	295100000	225530000	223090000
Zj.jz019271041	1	6	6	6	28.2	29.372	5.035e-24	105070000	91211000	88683000	68218000	73406000	58108000	67584000	61472000	36815000	49519000	40532000	0	46220000	44339000	46424000	92539000	98769000	96288000	73226000	88454000	74131000	53659000	83145000	45496000	55748000	57510000	45954000	43176000	49778000	53562000
Zj.jz019271045	1	1	1	1	5.9	23.093	0.0011315	17545000	16295000	17982000	0	0	0	0	0	0	0	0	0	0	0	0	0	0	0	0	0	0	0	0	0	0	0	0	0	0	0
Zj.jz019271052	1	4	4	4	24.1	22.991	2.9169e-10	71015000	29056000	56745000	15120000	13261000	0	0	0	13025000	0	0	0	0	0	14573000	0	0	0	0	0	0	0	11300000	0	0	11859000	11319000	14932000	19486000	15794000
Zj.jz019271053	1	9	9	9	28.2	47.877	1.0301e-66	34577000	32331000	31674000	18500000	0	22703000	42060000	43449000	53058000	55436000	64249000	50212000	53851000	51865000	54700000	39885000	97838000	41953000	49473000	47645000	43184000	53519000	34051000	39498000	43092000	64867000	55541000	61364000	60739000	69785000
Zj.jz019271054	1	27	27	27	28.5	129.23	1.1026e-157	356790000	336400000	331420000	385960000	365030000	359930000	221520000	227020000	240730000	190780000	223730000	189030000	214690000	221410000	217580000	279400000	333840000	309420000	270230000	263530000	273340000	279730000	256230000	253830000	299500000	269740000	327900000	288860000	306800000	319140000
Zj.jz019271057	1	5	5	5	12.6	60.18	4.2353e-30	0	0	0	0	0	0	0	0	0	21761000	23144000	27629000	25120000	22297000	28007000	0	0	0	0	0	0	22312000	23228000	29419000	42221000	27645000	27795000	29497000	31478000	32056000
Zj.jz019271059	1	3	3	3	7.2	59.453	2.0727e-08	0	13591000	11228000	9714700	8686000	11183000	11676000	13300000	9738800	33367000	0	0	10766000	0	10527000	22369000	8875200	0	13843000	9957700	7480200	8600300	11863000	11618000	16582000	11531000	10584000	8788900	0	0
Zj.jz019271077	1	5	5	5	13.2	38.414	4.8281e-15	31211000	59752000	56542000	42880000	35860000	25139000	33773000	30089000	33682000	42336000	58403000	53273000	64321000	55668000	52017000	42563000	40816000	89190000	12173000	35636000	36386000	28608000	54056000	39050000	58090000	66706000	36149000	71892000	70852000	66286000
Zj.jz019271079	1	20	20	20	42.7	59.222	5.3779e-249	498550000	505880000	492650000	469100000	492520000	439310000	188460000	222180000	218760000	182760000	165550000	188960000	132820000	151270000	146410000	476060000	456740000	522820000	371090000	375080000	377200000	254260000	274450000	222400000	151170000	206950000	188740000	199480000	211540000	203470000
Zj.jz019271082	1	1	1	1	2.2	81.985	7.0553e-12	0	0	0	0	0	0	0	0	0	0	0	0	0	0	0	0	0	0	0	0	0	0	0	0	0	0	0	0	0	0
Zj.jz019271085	1	2	2	2	2.4	122.59	2.9012e-07	0	0	0	0	0	0	0	0	0	0	0	0	0	0	0	0	0	0	0	0	0	0	0	0	0	0	0	0	0	0
Zj.jz019333007	1	3	3	3	14.2	20.456	3.2239e-07	0	190620000	230920000	353870000	253490000	251240000	99797000	136210000	121750000	89349000	114030000	68209000	125080000	81070000	87030000	299910000	169460000	155800000	356740000	303930000	316180000	193990000	214140000	102920000	103560000	202490000	82308000	77285000	85434000	90680000
Zj.jz019381010	1	7	7	7	43.6	23.655	1.291e-114	0	154350000	138770000	94123000	165780000	109930000	165140000	135130000	120140000	111480000	95859000	126410000	29095000	62279000	62403000	405800000	366740000	275930000	458360000	437460000	436340000	325070000	361980000	339650000	323310000	359470000	511850000	245660000	258400000	252050000
Zj.jz019381102	1	2	2	2	1.1	227.43	0.00027288	0	0	0	0	0	0	0	0	0	0	0	0	0	0	0	0	0	0	0	0	0	0	0	0	0	0	0	0	0	0
Zj.jz019381117	1	10	10	10	34.3	37.738	2.0189e-155	268320000	305080000	329750000	343080000	333010000	358200000	444010000	422670000	394510000	453670000	453750000	393160000	366700000	411070000	278050000	324810000	308720000	394370000	296750000	343030000	275820000	437200000	419760000	426250000	479530000	413360000	412910000	371650000	393160000	442500000
Zj.jz019381127	1	1	1	1	3.4	40.153	0.0019202	0	0	0	0	0	0	0	0	0	0	0	0	0	0	0	0	0	0	0	0	0	0	0	0	0	0	0	0	0	0
Zj.jz019381133	1	3	2	2	5.9	68.112	4.2102e-08	0	0	0	0	7864400	0	0	0	0	0	0	0	0	0	0	0	0	0	0	0	0	0	0	0	0	0	0	0	0	0
Zj.jz019381135	1	2	2	2	7.6	46.821	6.4895e-06	0	0	15341000	10474000	0	0	0	0	0	0	0	0	0	0	0	0	0	0	0	0	0	21367000	25049000	0	21459000	16166000	21848000	0	0	0
Zj.jz019381144	1	7	7	7	28.5	37.891	3.7756e-117	39098000	101490000	111170000	157270000	144860000	133660000	169740000	202420000	144630000	135550000	175640000	157620000	153020000	130310000	133520000	89767000	103800000	54749000	93267000	111490000	104550000	104510000	104010000	94703000	98787000	82810000	81856000	77146000	78160000	78640000
Zj.jz019381159	1	3	3	3	17.6	18.932	2.4025e-13	43762000	47827000	37667000	44753000	37149000	36984000	0	0	22971000	0	0	0	0	25247000	21421000	69749000	62064000	70580000	89276000	105630000	78918000	66638000	70686000	66961000	0	55844000	31297000	0	0	0
Zj.jz019381161	1	2	1	1	18	16.394	8.9648e-53	16814000	0	0	5601300	8705300	14879000	8104400	0	0	11610000	13262000	19568000	30593000	15415000	25850000	0	0	7488100	0	0	0	0	0	9196100	0	7611100	0	0	0	0
Zj.jz019381162	1	8	8	3	40.7	24.633	0	891140000	734990000	753330000	415610000	514220000	485780000	445830000	348550000	562450000	374850000	362110000	249660000	201860000	333380000	253460000	278520000	740600000	1231000000	769840000	534770000	447320000	590790000	451330000	376830000	364930000	494130000	356160000	607820000	407980000	391500000
Zj.jz019381164	1	7	7	7	49.2	12.612	4.6577e-204	105890000	121180000	95951000	176960000	93115000	117850000	100000000	105650000	111510000	93942000	95667000	144260000	151870000	149790000	120860000	108560000	161400000	245570000	162000000	173860000	108450000	230440000	204440000	318600000	222840000	151300000	121520000	150880000	123640000	194740000
Zj.jz019381165	1	4	4	4	14	33.421	5.914e-11	37368000	38886000	31873000	36757000	39124000	42848000	52049000	52332000	59788000	41287000	55868000	54886000	63914000	40409000	45362000	48724000	32679000	43949000	46758000	64778000	66179000	55662000	69156000	50481000	42621000	51728000	47647000	37108000	37874000	38924000
Zj.jz019381169	1	10	10	10	25.2	54.193	3.8437e-48	99330000	114670000	53613000	143350000	129540000	159950000	36372000	74962000	0	0	0	54982000	43687000	0	55935000	100090000	87532000	82146000	100610000	128450000	72634000	134520000	102330000	109400000	91605000	112080000	92281000	98728000	77871000	101510000
Zj.jz019381172	1	4	4	4	15.5	41.49	1.1729e-178	0	0	0	0	0	0	28678000	16937000	24003000	19396000	25468000	41072000	36052000	35173000	29947000	0	0	0	0	0	0	0	0	0	23173000	19703000	27681000	44417000	55077000	40519000
Zj.jz019381173	1	2	2	2	6	27.978	6.0138e-05	0	0	0	0	0	0	0	0	0	0	0	0	0	0	0	0	0	0	0	0	0	0	0	0	0	0	0	0	0	0
Zj.jz019381174	1	3	3	2	6.4	56.807	9.1293e-14	20758000	41082000	24759000	10633000	14772000	16262000	0	0	0	0	0	0	0	0	0	0	11313000	9606000	0	0	0	0	0	0	0	0	0	0	0	0
Zj.jz019381175	1	7	7	7	13.1	82.42	1.6603e-49	37631000	47378000	37676000	45539000	58836000	47515000	28594000	35457000	40598000	27528000	33877000	32631000	0	65669000	25391000	27114000	31177000	36582000	32607000	23983000	28446000	29577000	27794000	66960000	27278000	23486000	41787000	28527000	24481000	30994000
Zj.jz019381177	1	13	13	13	26.8	62.554	2.1852e-55	178510000	204780000	233550000	103300000	102740000	126590000	73766000	67493000	82650000	96091000	31519000	29018000	52240000	63980000	32532000	82599000	78171000	92867000	71527000	51610000	77992000	0	71040000	65329000	55737000	46079000	45585000	52993000	53498000	46746000
Zj.jz019381018	1	1	1	1	4.8	18.931	0.00071305	0	0	0	0	0	0	11240000	130370000	98287000	126750000	105730000	111040000	131980000	129020000	111970000	8611200	0	0	12328000	0	0	83768000	0	9601100	64768000	72588000	94089000	47394000	48265000	55331000
Zj.jz019381183	1	16	16	16	16.3	117.84	2.4016e-56	234510000	243100000	227000000	189440000	236340000	195850000	206790000	559500000	349690000	437900000	381700000	296890000	335360000	425340000	432760000	186530000	80844000	241350000	79357000	165780000	0	387040000	105370000	653670000	0	343020000	149860000	842670000	244160000	378100000
Zj.jz019381187	1	21	21	15	57.2	48.246	2.9636e-106	206490000	221640000	208200000	144320000	114700000	152160000	113260000	140470000	140490000	116880000	139310000	146400000	198900000	140410000	215850000	239830000	213670000	188450000	189310000	166600000	192280000	197100000	193220000	214030000	209970000	242010000	254230000	187300000	268230000	256480000
Zj.jz019381188	1	12	12	12	32.8	44.037	6.4757e-128	200390000	171250000	203120000	295990000	367970000	427220000	228420000	212390000	220740000	214790000	148860000	174750000	181220000	152010000	121870000	307040000	308970000	328200000	256150000	270940000	242950000	267020000	212010000	212850000	234850000	190960000	147780000	128050000	231560000	210840000
Zj.jz019381019	1	10	10	10	36.3	39.183	3.1528e-71	120490000	77194000	94229000	101900000	106160000	112760000	97612000	100000000	104340000	91582000	96067000	112550000	91848000	70144000	73964000	197160000	178910000	237890000	132770000	142760000	166960000	129000000	121100000	124270000	103490000	138550000	112080000	89049000	119950000	94841000
Zj.jz019381002	1	2	2	2	2.5	85.652	1.3781e-09	0	0	0	0	0	0	11064000	0	13124000	0	0	0	0	0	0	0	32448000	17928000	17639000	0	24089000	12265000	0	0	17546000	0	20928000	0	24149000	21759000
Zj.jz019381021	1	6	6	6	18.1	40.332	1.0438e-16	51329000	46983000	51743000	39343000	55576000	47306000	40786000	57690000	45874000	48391000	49669000	39115000	49440000	49005000	48254000	39791000	29787000	47357000	47288000	48035000	52098000	27913000	59350000	39722000	42920000	46814000	45471000	46451000	56696000	53311000
Zj.jz019381022	1	3	3	3	5.2	99.716	1.4867e-09	12609000	0	8062800	0	0	0	0	0	0	0	0	0	0	0	0	0	0	7616100	0	0	0	0	0	0	0	0	0	0	0	0
Zj.jz019381023	1	2	2	2	2.4	112.46	1.2899e-05	0	0	4310200	0	0	0	0	0	0	0	0	0	0	0	0	0	0	0	0	0	0	0	0	0	0	0	0	0	0	0
Zj.jz019381024	1	41	23	23	59.5	89.443	0	3227300000	3663900000	3800400000	3543500000	4471000000	3485300000	3391400000	3640000000	3190600000	3613700000	3821400000	3436500000	2561200000	3236800000	3539800000	4147200000	3586700000	3604600000	2689200000	2707700000	2622800000	2869800000	2714200000	3024000000	2679300000	2666600000	2801400000	3227700000	3097800000	3007300000
Zj.jz019381027	1	6	6	6	24.7	31.746	8.9861e-16	0	10308000	0	36073000	21411000	25319000	29622000	30251000	22722000	21203000	19539000	24627000	34784000	20499000	0	26785000	26335000	30203000	22505000	15514000	23697000	22430000	16791000	19813000	26173000	23610000	22383000	13096000	0	0
Zj.jz019381029	1	4	4	1	3.4	149.36	8.5133e-09	182610000	165690000	207960000	181430000	122780000	187980000	169980000	143290000	148840000	101550000	134900000	213150000	212370000	128220000	178890000	165210000	189920000	192650000	179710000	147000000	154530000	157560000	221190000	225410000	186930000	84141000	122140000	131750000	135690000	72983000
Zj.jz019381037	1	4	2	2	3.9	149.65	5.3161e-09	0	0	0	0	0	0	0	0	0	0	0	0	0	0	0	0	0	0	0	0	0	0	0	0	0	0	0	0	0	0
Zj.jz019381038	1	14	13	12	29.4	67.948	1.1017e-175	440510000	594270000	477100000	250230000	247110000	258210000	72274000	100200000	38693000	0	0	17686000	0	77063000	8076600	108220000	84295000	119430000	51537000	70151000	91144000	8932600	62168000	42957000	52160000	19473000	16299000	13189000	21938000	0
Zj.jz019381053	1	5	5	5	43.2	16.749	3.3256e-120	316370000	338290000	368870000	432620000	391030000	394210000	500910000	583900000	516220000	559890000	655420000	628900000	484870000	563380000	534760000	634390000	569500000	530100000	587710000	653660000	574630000	530270000	460830000	488140000	299220000	275700000	456630000	269640000	380510000	394270000
Zj.jz019381054	1	4	3	3	14.6	51.27	2.4879e-132	110470000	97893000	155520000	232360000	253550000	222750000	50351000	77757000	57253000	57660000	0	0	19651000	0	0	145400000	160390000	81444000	121500000	85097000	97910000	80010000	60974000	44648000	22673000	0	54112000	24859000	75095000	17690000
Zj.jz019381055	1	4	4	4	12.4	42.897	7.1905e-18	0	0	0	0	0	0	0	0	0	0	0	0	0	0	0	0	0	0	0	0	0	4419900	0	0	12155000	8881900	0	0	0	0
Zj.jz019381057	1	8	8	8	15.9	64.61	1.4954e-36	75745000	118580000	66130000	44825000	42749000	41307000	28082000	0	33907000	20629000	0	0	34215000	62435000	29355000	46125000	58279000	62170000	37925000	0	57916000	34552000	65106000	0	71076000	59710000	64173000	50358000	82231000	92965000
Zj.jz019381060	1	4	4	4	11.7	36.097	2.7824e-09	0	0	0	0	0	0	19658000	17161000	20755000	37957000	21360000	27241000	19603000	31656000	16334000	14862000	13860000	14629000	16686000	15763000	15448000	0	14402000	11387000	26016000	24049000	15038000	27987000	12979000	14072000
Zj.jz019381062	1	26	14	12	22.2	136.62	2.3823e-102	35011000	36283000	44700000	52585000	18255000	32701000	43473000	40086000	39141000	55894000	68360000	51278000	64538000	62273000	68515000	42814000	31452000	63810000	36813000	39539000	33533000	52994000	62255000	51690000	55852000	69345000	59244000	79931000	87087000	91083000
Zj.jz019381065	1	16	16	16	50.6	43.913	0	938030000	769550000	836370000	514980000	477700000	477950000	287960000	363220000	288890000	280310000	257350000	272340000	255030000	217610000	243820000	645970000	628380000	590540000	548180000	535500000	543630000	437510000	505770000	436410000	420550000	469100000	450130000	459620000	398110000	411370000
Zj.jz019381066	1	1	1	1	4.3	31.843	0.00067935	0	0	0	0	0	0	0	0	0	0	0	0	0	0	0	0	0	0	0	0	0	0	0	0	0	0	0	0	0	0
Zj.jz019381008	1	30	30	30	70.5	60.705	8.0732e-185	1030100000	1152100000	1033700000	694910000	775030000	709870000	661990000	703040000	694570000	529290000	633120000	547960000	617770000	663410000	602430000	793510000	681000000	908010000	690070000	602150000	535680000	632810000	574300000	529290000	533510000	582620000	590760000	577860000	558290000	555100000
Zj.jz019381081	1	14	14	14	18.9	107.18	1.2857e-62	83734000	57885000	67680000	53835000	54840000	48955000	85954000	49797000	43830000	32827000	34126000	27290000	43920000	35088000	38899000	56886000	40178000	34807000	33895000	27560000	38852000	23356000	27520000	20291000	37475000	54989000	44243000	32511000	37170000	46839000
Zj.jz019381087	1	8	8	8	22.5	47.973	7.6309e-36	0	47271000	57818000	91792000	65031000	123570000	31875000	29934000	0	0	0	0	0	0	0	34289000	45198000	73853000	63554000	54980000	66865000	32679000	26082000	51350000	26704000	45569000	13431000	23340000	14572000	0
Zj.jz019381088	1	14	8	8	34	46.329	2.2787e-67	0	25873000	56333000	27075000	34163000	34713000	53977000	38817000	31847000	64278000	52192000	46477000	73070000	69759000	59541000	34979000	38337000	27543000	53985000	47396000	50917000	47237000	58843000	58085000	64761000	44494000	88510000	71844000	94036000	103120000
Zj.jz019381009	1	7	5	5	27.3	31.062	1.83e-20	54411000	54366000	0	40590000	37397000	35332000	38067000	27044000	33990000	20297000	28241000	21805000	0	27429000	0	50478000	37272000	33004000	35932000	51694000	25598000	27442000	33384000	29067000	38196000	32707000	69064000	19590000	44334000	19300000
Zj.jz019381090	1	6	6	6	35.5	16.805	1.4814e-22	963420000	1419300000	1576900000	2157800000	1940900000	2314400000	1339100000	965810000	1488800000	1250600000	1267800000	1319900000	1521100000	1389600000	1457200000	2576400000	2945700000	2494100000	2779100000	2370700000	2961500000	2010600000	1745700000	2349700000	1496500000	955400000	1097000000	1545500000	1421900000	1251000000
Zj.jz019381092	1	13	13	13	42.9	43.51	4.5018e-232	73676000	133450000	161720000	95570000	74672000	128030000	0	0	16393000	0	0	0	0	0	0	79854000	78164000	109560000	94556000	87280000	98660000	46353000	68052000	63695000	52372000	57213000	70768000	0	51900000	35124000
Zj.jz019403011	1	3	3	3	7	61.863	6.4292e-17	10389000	8198100	13202000	0	0	7487000	0	0	0	0	0	0	0	0	0	0	0	12294000	0	0	0	0	0	0	0	0	0	10022000	10642000	0
Zj.jz019403015	1	11	11	7	46	30.445	2.6057e-176	516180000	631320000	483380000	640680000	617600000	541700000	899940000	826250000	857640000	755220000	867900000	868420000	661030000	875540000	782020000	480190000	441060000	439480000	528330000	567600000	484060000	474920000	446000000	512710000	663090000	643680000	619340000	704950000	642430000	704620000
Zj.jz019403016	1	10	6	6	43.9	29.299	1.046e-94	0	0	0	0	0	0	283280000	286860000	295010000	220850000	317520000	288130000	293690000	214780000	247570000	96205000	90929000	165650000	183700000	221680000	251790000	300510000	293580000	340450000	437180000	511660000	417590000	504670000	299150000	382620000
Zj.jz019403017	1	4	2	2	12.4	31.34	6.7722e-09	0	0	0	0	0	0	35121000	0	27734000	0	0	0	0	0	0	0	0	14424000	0	0	0	19644000	24209000	24909000	0	9443700	0	0	0	0
Zj.jz019403019	1	3	3	3	10.3	34.961	1.5107e-07	40894000	46002000	46147000	20779000	23686000	38916000	11889000	0	13506000	18408000	10831000	10319000	0	0	0	18973000	18395000	30278000	0	0	19047000	0	13273000	0	0	0	8781000	0	0	0
Zj.jz019403021	1	17	17	14	38.1	66.526	1.7212e-191	79444000	70870000	66021000	52594000	96917000	111720000	88261000	76807000	104960000	58523000	85437000	85214000	62291000	68999000	96020000	77734000	93343000	83646000	71277000	90373000	83730000	57496000	66481000	69334000	95070000	70358000	76185000	82971000	82714000	76552000
Zj.jz019403022	1	7	6	6	18.6	52.58	3.4244e-71	104100000	91861000	87077000	164400000	179870000	187620000	69081000	65752000	57504000	87838000	91438000	75453000	65978000	60839000	63720000	62856000	64407000	76815000	21101000	25142000	34745000	24146000	25903000	24837000	45163000	33984000	30606000	33685000	21349000	33498000
Zj.jz019403025	1	7	7	7	20.2	49.541	2.6545e-42	0	0	0	51906000	30653000	45153000	0	0	0	0	0	0	0	0	0	62273000	73078000	92418000	72458000	63896000	87809000	35711000	39278000	44345000	63735000	34908000	41927000	40063000	50644000	22273000
Zj.jz019403026	1	7	6	6	17	48.502	7.9249e-26	0	0	0	0	19981000	29611000	0	0	0	0	0	0	0	0	0	69152000	24072000	47373000	43577000	58541000	48292000	70888000	58133000	60251000	38242000	34182000	44193000	47587000	50315000	36907000
Zj.jz019403028	1	1	1	1	5.3	36.956	0.00055068	12650000	0	0	0	0	0	0	0	0	0	0	0	0	0	0	0	0	0	0	0	0	0	0	0	0	0	0	0	0	0
Zj.jz019403031	1	3	3	2	10.5	54.47	3.9811e-10	0	25246000	22535000	16532000	17498000	15644000	0	0	0	0	0	0	0	0	0	0	13687000	13887000	0	0	0	0	0	0	0	0	0	0	0	0
Zj.jz019403005	1	2	2	2	6.7	32.715	1.4087e-07	0	0	0	0	0	0	0	0	0	0	0	0	0	0	10343000	0	26828000	9559600	0	0	18983000	29646000	11954000	0	16516000	39537000	13705000	16182000	17089000	19693000
Zj.jz019439100	1	1	1	1	7.5	21.752	0.0012683	0	0	0	0	0	0	0	0	0	0	0	0	0	0	0	0	0	0	0	0	0	0	0	0	0	0	0	0	0	0
Zj.jz019439103	1	4	4	4	28.3	17.467	1.0347e-17	64658000	56465000	48912000	77111000	65961000	50782000	52964000	40370000	67013000	30909000	28998000	37484000	22154000	0	0	95366000	104450000	125800000	67286000	71257000	59322000	75964000	72395000	96171000	33102000	49083000	37603000	23547000	39248000	45935000
Zj.jz019439110	1	9	9	7	35.2	30.268	9.3573e-37	214470000	249760000	190620000	94439000	63330000	59837000	35186000	47096000	74870000	58100000	49047000	48121000	39005000	0	29760000	41682000	0	34617000	47101000	39369000	57094000	67965000	61063000	40449000	47547000	74035000	31874000	32204000	19516000	0
Zj.jz019439111	1	8	8	8	21.3	41.263	1.6812e-26	104210000	76350000	82290000	80087000	88544000	74495000	52933000	49834000	55279000	28384000	20681000	32060000	37132000	39549000	34039000	78475000	70816000	81549000	80398000	80570000	81991000	65393000	67112000	74730000	78285000	76307000	71684000	35444000	62960000	36709000
Zj.jz019439112	1	1	1	1	5.5	27.296	0.0012321	0	0	0	0	0	0	0	0	0	0	0	0	0	0	0	0	0	0	0	0	0	0	0	0	0	0	0	0	0	0
Zj.jz019439113	1	8	8	8	17.6	61.923	1.9792e-55	0	28095000	0	29569000	31761000	29056000	51281000	36475000	47244000	71360000	55695000	40849000	57367000	42817000	31280000	45230000	32173000	54617000	36060000	45119000	39757000	31991000	36714000	24810000	47295000	44989000	45235000	56500000	41828000	44722000
Zj.jz019439114	1	2	2	2	5	58.65	2.794e-06	26130000	12814000	0	0	0	0	6402500	0	0	0	0	0	0	0	0	0	0	0	0	0	0	0	0	0	0	0	0	0	0	0
Zj.jz019439116	1	2	2	2	11.6	18.028	3.5766e-08	26794000	19906000	19478000	15123000	11696000	23305000	23295000	27028000	17840000	10218000	0	0	9422000	0	0	24773000	50261000	22663000	26045000	17065000	28158000	20057000	22756000	14457000	27044000	33127000	15240000	19160000	11312000	0
Zj.jz019439117	1	2	2	2	4.9	46.939	0.00026115	0	26149000	42799000	70827000	48487000	49116000	31155000	29746000	36578000	24561000	12370000	15159000	27611000	39611000	39733000	87598000	101820000	126110000	87110000	84027000	83351000	67030000	59926000	52548000	18082000	10320000	23441000	0	45637000	51224000
Zj.jz019439016	1	2	2	2	27.5	14.152	1.0228e-165	146320000	102650000	119770000	17244000	22313000	36798000	0	10256000	0	0	0	0	0	0	0	96939000	63345000	80319000	63554000	78279000	70298000	8755400	13908000	6165000	0	0	0	0	5078800	0
Zj.jz019439017	1	6	6	6	28.7	28.782	3.6251e-102	135100000	57933000	45861000	112960000	135580000	147040000	50066000	50827000	0	0	0	0	14460000	23628000	0	146690000	185560000	123140000	119380000	122490000	102220000	48222000	68537000	60131000	52630000	49738000	44123000	35253000	26088000	44534000
Zj.jz019439043	1	16	10	9	16	125.28	1.4042e-40	51178000	29336000	198460000	18440000	5569300	12200000	0	0	0	0	9043600	13549000	0	0	0	0	0	8775800	0	0	0	0	14892000	0	0	0	0	0	0	0
Zj.jz019439045	1	2	2	2	8.3	26.756	3.0824e-06	0	24303000	24814000	0	27674000	0	27559000	0	20547000	19639000	0	16118000	12807000	0	0	0	18790000	0	0	0	8486800	19816000	0	0	0	0	10780000	5243900	11054000	0
Zj.jz019439054	1	1	1	1	8.3	21.687	0.00025802	0	0	0	17214000	16681000	0	12321000	0	0	0	18736000	0	0	12611000	0	0	0	0	16440000	54510000	0	0	14339000	0	0	0	14198000	16935000	0	18915000
Zj.jz019439055	1	6	6	6	15.3	52.404	2.5806e-25	93006000	202210000	97032000	85353000	107610000	86051000	334960000	379000000	409880000	749310000	384440000	596100000	724010000	397430000	521390000	175350000	159760000	163970000	167980000	162820000	224270000	210090000	89285000	139420000	289080000	415070000	498830000	224360000	243660000	244490000
Zj.jz019439056	1	25	25	25	25.2	123.98	1.6198e-262	167080000	144900000	187300000	121310000	138310000	102000000	191390000	128400000	144670000	122440000	155870000	176490000	146830000	121420000	201480000	163190000	159260000	108590000	150330000	168990000	173790000	151570000	151580000	134020000	142640000	144940000	111710000	139650000	149880000	130110000
Zj.jz019439058	1	6	2	2	16.6	63.346	0	0	13732000	0	12435000	14609000	14524000	17190000	21005000	17822000	0	19930000	0	15839000	14657000	14670000	0	0	0	0	13353000	13192000	12285000	10647000	15527000	24040000	15962000	21635000	8804400	0	0
Zj.jz019439006	1	10	3	3	55.6	23.712	4.2247e-82	313340000	591910000	415520000	289110000	325850000	301940000	169590000	199770000	164160000	0	202630000	83145000	113150000	97162000	172380000	224210000	167990000	245950000	287150000	158830000	144950000	184300000	0	148100000	80386000	69744000	102740000	70008000	68967000	58186000
Zj.jz019439061	1	13	13	9	35.2	63.721	0	0	0	0	0	4183100	25935000	85809000	67510000	80791000	114680000	187830000	131990000	145550000	109330000	96172000	0	26095000	0	452900000	477370000	607170000	2689400000	2451500000	2588300000	2074600000	2129900000	2114800000	121240000	237580000	199970000
Zj.jz019439062	1	7	7	7	14.8	60.649	1.3039e-16	0	0	4322800	0	0	12557000	7286000	21522000	5046200	10187000	0	15697000	13047000	9715300	24858000	12371000	14976000	16445000	0	3960400	0	14457000	0	12506000	0	8970800	0	0	12811000	37828000
Zj.jz019439063	1	8	8	8	49.7	18.314	3.0326e-28	135540000	122700000	95311000	79925000	76538000	142110000	81305000	69130000	60381000	77905000	90409000	64680000	61734000	67392000	48522000	81291000	113330000	207220000	159070000	104340000	131400000	55793000	71702000	81099000	76673000	116640000	69883000	74246000	79626000	97305000
Zj.jz019439064	1	3	3	3	10	53.005	4.4552e-104	24352000	38182000	21606000	57460000	46980000	50731000	49871000	61560000	74842000	38930000	92052000	38130000	63119000	51308000	74315000	61565000	80084000	45975000	28672000	59805000	27928000	0	44868000	31685000	30464000	30415000	45267000	49819000	0	26632000
Zj.jz019439066	1	1	1	1	2.9	44.87	0.00091623	0	0	0	0	0	0	0	0	0	0	0	0	0	0	0	0	0	0	0	0	0	0	0	0	0	0	0	0	0	0
Zj.jz019439071	1	16	16	11	23.6	71.019	9.4902e-43	157770000	202920000	173680000	87213000	101130000	57541000	84286000	87651000	72908000	97815000	178620000	78079000	74815000	98790000	97737000	154590000	102420000	156880000	163670000	137390000	144530000	118420000	95964000	52105000	103480000	75730000	95199000	76892000	102770000	85978000
Zj.jz019439072	1	15	15	15	30.9	63.517	6.3548e-76	631850000	525620000	368420000	37984000	22277000	27541000	14655000	15305000	10700000	15550000	16198000	16030000	15459000	19952000	42067000	9626100	29706000	7225800	30601000	37718000	42715000	31313000	64572000	14067000	6749500	19498000	7718900	0	5837000	19985000
Zj.jz019439076	1	14	14	14	41.2	43.914	2.8434e-228	178850000	167970000	162600000	173900000	138900000	166000000	205290000	212290000	245400000	218900000	320840000	229280000	247220000	279730000	274070000	192720000	226980000	257900000	247450000	264340000	256880000	350210000	289600000	368570000	352670000	370990000	417770000	457310000	411410000	425750000
Zj.jz019439077	1	2	2	2	11.8	20.061	2.8648e-05	0	0	0	0	10109000	7969900	0	0	0	0	0	0	3447500	0	0	9840400	19275000	18264000	0	13098000	0	8232600	7646300	0	0	6051100	0	9332700	0	0
Zj.jz019439083	1	15	15	15	65	30.063	0	192730000	308250000	338610000	158550000	257710000	321240000	982100000	887170000	956890000	639850000	784730000	887640000	1086400000	832910000	787350000	218430000	227000000	264240000	339980000	305660000	312930000	699790000	773130000	764110000	932390000	1026400000	956540000	1089000000	946930000	960440000
Zj.jz019439087	1	7	7	7	51.6	17.851	9.4336e-68	325350000	335270000	321060000	247280000	340750000	326010000	324830000	318070000	372760000	326800000	317080000	312710000	346750000	414090000	423820000	108790000	195070000	63999000	191740000	189370000	213680000	276020000	277960000	295240000	220310000	262060000	227620000	322670000	372930000	356160000
Zj.jz019439089	1	5	5	5	15.6	39.787	3.5949e-14	0	14673000	0	0	0	0	21837000	20989000	10176000	0	0	0	0	0	0	0	0	0	0	0	0	0	0	0	0	17178000	0	0	0	0
Zj.jz019439093	1	3	3	3	9.7	37.376	1.7015e-06	0	0	10830000	0	0	0	0	0	0	0	0	4008300	0	0	0	3101900	5945500	10648000	0	0	0	4787900	0	0	0	0	0	0	0	8415800
Zj.jz019439094	1	25	25	25	33.8	96.431	7.2759e-183	534710000	523980000	486400000	342230000	289210000	247870000	51601000	70543000	77086000	0	25297000	45062000	205790000	45457000	32920000	153630000	127200000	272140000	133370000	144260000	226310000	213320000	161790000	189920000	41769000	62505000	111000000	49632000	29190000	90726000
Zj.jz019439096	1	23	23	23	61.5	51.352	0	379290000	390180000	376390000	575750000	617490000	542670000	975980000	881580000	866330000	1143100000	1179600000	1206000000	1285200000	988960000	1123600000	488600000	555170000	675320000	667740000	632840000	540970000	619320000	629870000	821570000	723920000	732200000	679490000	936920000	865140000	784880000
Zj.jz019527010	1	2	2	2	2.7	110.41	0.00018873	13852000	0	0	0	0	10699000	0	0	0	0	0	7222800	0	0	0	0	0	0	0	0	6132100	0	0	8149300	0	0	0	22454000	0	0
Zj.jz019527011	1	2	2	2	4.8	47.819	3.3097e-05	0	9043100	0	0	0	0	0	0	0	0	0	0	0	0	0	0	0	0	0	0	0	0	0	0	0	0	0	0	0	0
Zj.jz019527014	1	3	3	3	4.7	74.65	4.0775e-08	0	0	0	0	0	0	0	0	0	0	0	0	0	0	0	0	0	0	0	0	0	0	0	0	0	0	0	0	0	0
Zj.jz019527020	1	1	1	1	8.8	13.665	0.00010978	0	0	0	0	0	0	0	0	0	0	0	0	0	0	0	0	0	0	0	0	0	0	0	0	0	0	0	0	0	0
Zj.jz019661012	1	4	4	4	21.8	26.131	3.9773e-118	0	0	0	0	0	0	0	0	19744000	0	24978000	18504000	16937000	0	18148000	0	0	0	0	15521000	0	0	0	30341000	0	0	0	0	0	0
Zj.jz019661006	1	1	1	1	3.9	36.941	6.1508e-10	0	0	0	0	0	0	0	0	0	0	0	0	0	0	0	0	0	0	0	0	0	0	0	0	9855700	0	0	0	0	0
Zj.jz019715001	1	1	1	1	7.4	15.197	0.0093691	0	0	0	0	0	0	21790000	0	0	0	19250000	23995000	31345000	29813000	27479000	0	0	0	0	0	15015000	25256000	19526000	20431000	21003000	23294000	13874000	0	18802000	21519000
Zj.jz019719020	1	16	16	16	38.3	55.948	2.5246e-265	241810000	283140000	283330000	721360000	645260000	508290000	1142500000	1199700000	1054100000	623370000	662370000	670840000	546840000	627510000	563730000	553590000	533720000	397980000	456000000	451540000	473960000	496710000	546860000	479760000	520860000	469820000	491080000	506100000	627090000	502600000
Zj.jz019719024	1	9	9	9	14.7	64.222	3.1251e-24	34283000	35327000	34762000	32631000	30069000	18721000	0	0	23118000	14652000	0	0	21655000	0	17256000	28525000	35510000	34123000	30038000	43948000	42161000	27683000	24180000	24445000	19302000	20472000	26016000	12507000	17648000	12637000
Zj.jz019719028	1	11	6	6	23.9	51.261	4.788e-50	99554000	42963000	65211000	56141000	58205000	22838000	61543000	48056000	86559000	32841000	17480000	16336000	103730000	57057000	32522000	88690000	81895000	86199000	138790000	75695000	112760000	113410000	133330000	130950000	125340000	146560000	93161000	64649000	101810000	102510000
Zj.jz019719007	1	1	1	1	5	31.441	0.00073364	0	0	0	0	0	0	0	0	0	0	0	0	0	0	0	0	0	0	0	0	0	0	0	0	0	0	0	0	0	0
Zj.jz019719008	1	1	1	1	1.8	103.58	0.012007	0	0	0	0	0	0	0	0	0	0	0	0	0	0	0	0	0	0	0	0	0	0	0	0	0	0	0	0	0	0
Zj.jz019719009	1	2	1	1	9	26.534	4.8538e-07	11768000	9461800	12697000	19767000	13283000	20963000	7882900	0	0	0	0	0	0	0	0	14070000	21339000	46324000	15437000	15960000	13449000	7910800	0	9637600	0	0	9875000	0	0	0
Zj.jz019851102	1	5	3	3	9.6	50.373	5.2205e-10	0	0	0	0	0	0	0	0	0	0	0	0	0	0	0	0	0	0	24384000	0	0	0	0	0	0	0	0	0	0	0
Zj.jz019851108	1	3	2	1	4.1	89.193	6.7898e-25	110700000	192770000	137360000	145650000	163090000	210300000	179750000	192060000	161180000	171640000	222920000	221810000	201020000	156260000	139610000	200020000	197370000	121870000	142740000	167030000	143160000	83031000	87018000	108760000	73347000	68354000	66929000	83240000	73164000	99082000
Zj.jz019851113	1	1	1	1	5.5	33.49	0.00062545	0	0	0	0	0	0	0	0	0	0	0	0	0	0	0	0	0	0	0	0	0	0	0	0	0	0	0	0	0	0
Zj.jz019851114	1	2	2	2	7.5	33.418	4.5554e-07	0	0	0	0	0	0	22111000	0	9888200	32549000	39095000	35486000	0	18893000	18060000	18151000	12038000	16550000	0	13360000	28060000	0	0	13192000	16308000	0	12920000	0	16866000	22202000
Zj.jz019851116	1	1	1	1	16	13.628	1.9209e-05	0	0	0	13094000	0	0	0	0	0	0	0	0	0	0	0	0	0	0	0	0	0	0	7267900	0	0	0	9710000	0	0	0
Zj.jz019851118	1	6	6	6	25.6	36.106	7.8486e-23	52710000	39924000	54027000	32118000	43415000	58433000	83166000	17269000	29044000	18198000	22081000	25510000	0	14012000	0	50391000	32563000	0	23487000	0	0	0	21772000	38638000	22741000	0	0	0	17884000	0
Zj.jz019851121	1	8	8	8	4	212.71	2.4102e-17	16104000	17011000	28926000	0	14575000	18519000	0	9617500	0	0	0	17068000	0	0	16272000	27944000	28387000	18110000	11054000	0	17054000	0	0	5299700	0	0	0	5624400	8105900	0
Zj.jz019851130	1	2	2	2	3.2	39.031	1.9712e-22	77481000	0	50826000	0	77776000	0	0	0	0	0	0	0	0	0	0	31860000	59999000	38210000	27889000	23865000	0	30844000	0	0	0	0	18232000	0	0	22179000
Zj.jz019851023	1	3	3	3	9	60.359	2.0133e-20	0	11652000	0	14391000	16496000	10304000	9464700	14010000	0	13837000	0	0	0	0	0	19367000	11695000	11664000	0	0	0	0	0	0	0	0	0	0	0	0
Zj.jz019851041	1	13	13	13	27.6	63.846	2.7984e-51	75398000	53102000	44552000	103050000	105110000	72251000	84761000	73895000	68596000	93762000	64227000	73870000	94636000	95004000	103600000	86617000	117220000	118460000	105840000	127850000	73841000	68208000	66279000	48262000	75087000	99165000	71203000	76471000	79899000	67743000
Zj.jz019851042	1	2	2	2	3.1	83.477	1.8353e-07	0	0	0	0	0	0	0	0	0	0	0	0	0	0	0	0	0	0	0	0	0	0	5003300	0	0	7154800	0	0	0	0
Zj.jz019851054	1	6	5	5	13.8	60.072	6.8743e-20	0	0	0	0	0	0	0	21699000	26612000	25336000	21624000	25360000	22835000	6478900	0	0	0	0	15786000	18210000	13298000	13052000	12999000	16096000	13373000	0	11304000	16876000	14299000	0
Zj.jz019851059	1	2	2	2	11.9	25.728	0.000325	0	0	0	0	0	0	0	0	0	0	0	0	0	0	0	0	0	0	0	0	0	0	0	0	0	0	0	0	0	0
Zj.jz019851060	1	2	2	2	14.3	23.912	1.9565e-41	0	0	47503000	168050000	140840000	78922000	158870000	136440000	71761000	124480000	152850000	209260000	64215000	83167000	104740000	43255000	40310000	0	29557000	139980000	77306000	79052000	67395000	29453000	38533000	52305000	102540000	24409000	0	41025000
Zj.jz019851061	1	5	5	5	7.7	93.628	3.4126e-23	0	44042000	48761000	38416000	51616000	41016000	11742000	16666000	16511000	0	0	13505000	0	0	13082000	38455000	23942000	34419000	29574000	22365000	24185000	34473000	16856000	20572000	0	10825000	0	31215000	17644000	13584000
Zj.jz019851063	1	15	15	13	19.9	98.863	1.5908e-84	68046000	93399000	68156000	33778000	32264000	26934000	70447000	64621000	46302000	127560000	167680000	165650000	164560000	227630000	185200000	41069000	33884000	37484000	0	32559000	23587000	51811000	47538000	86241000	151210000	172030000	136960000	279880000	313440000	316560000
Zj.jz019851007	1	7	7	6	13.1	66.796	4.6752e-24	0	0	23791000	16361000	21982000	13676000	69284000	65438000	39939000	36931000	33855000	77051000	37210000	49942000	29410000	17155000	0	44477000	27968000	34023000	29848000	56228000	67310000	73932000	89868000	125930000	48052000	93804000	54747000	60043000
Zj.jz019851073	1	6	6	6	15	74.925	7.4947e-23	0	8282100	0	8241500	0	0	0	10337000	0	9647500	9867200	0	11231000	0	0	10296000	8750400	9274200	0	8599800	9666300	0	0	0	0	9575100	0	0	0	0
Zj.jz019851076	1	2	2	2	13.1	20.826	3.4649e-18	0	0	13609000	15671000	0	21878000	0	0	0	16210000	16447000	24885000	0	0	0	0	31814000	0	14922000	19354000	15557000	24893000	30730000	25167000	39725000	31050000	30568000	40922000	24231000	27929000
Zj.jz019851008	1	5	5	5	18.8	34.176	1.2244e-12	0	38926000	36645000	26543000	21611000	29298000	41609000	41328000	32686000	40034000	47254000	48178000	37039000	41066000	40326000	25400000	22649000	42404000	28943000	20567000	20566000	29174000	28583000	26752000	27245000	24917000	29121000	35317000	29482000	30224000
Zj.jz019851080	1	4	3	3	7.4	68.585	2.0241e-10	0	2834800	5135400	10680000	6553500	14073000	0	0	0	0	0	4318900	0	3381100	6161300	9749900	5763600	0	0	0	11292000	9011700	16347000	0	19251000	14821000	10191000	15554000	3852700	10213000
Zj.jz019851082	1	5	5	5	3.4	148.92	2.8556e-10	4942100	6831500	5400700	4617000	6720600	0	0	0	0	0	0	0	0	0	0	0	2719000	0	0	0	0	0	0	2484200	0	0	0	0	0	0
Zj.jz019851086	1	2	2	2	19.9	18.769	5.7493e-171	54028000	56522000	30350000	56470000	45056000	46503000	140910000	112930000	46787000	120490000	132640000	119790000	269160000	86724000	194140000	241710000	217600000	896760000	413150000	338940000	336030000	390440000	386060000	224700000	275930000	415470000	402510000	409250000	481580000	262370000
Zj.jz019851009	1	3	2	2	4.2	82.112	2.9638e-11	0	0	0	0	0	0	0	0	0	0	0	0	0	0	0	0	0	0	0	0	0	0	0	0	0	0	0	0	0	5072100
Zj.jz019851090	1	1	1	1	3.3	34.148	1.6874e-05	0	0	0	0	0	0	0	0	0	8761300	11098000	0	14804000	15389000	29344000	0	0	0	0	10989000	0	12405000	0	6348000	15509000	15199000	9015100	20822000	18603000	38951000
Zj.jz019851091	1	2	2	2	4.7	32.258	8.3153e-05	0	0	0	0	0	0	16797000	14406000	19660000	15533000	15960000	7469000	0	37409000	29577000	0	0	0	0	17340000	0	89003000	35109000	88480000	90910000	82603000	79791000	29544000	26141000	0
Zj.jz019851095	1	5	5	5	32	24.733	1.1783e-176	41964000	19195000	23759000	76745000	60950000	49787000	44580000	40241000	40213000	25242000	41887000	29236000	33315000	0	31754000	68385000	112470000	152970000	232020000	198790000	265360000	73037000	98963000	146620000	90137000	56356000	105070000	128880000	98440000	83204000
Zj.jz019851096	1	23	23	22	66.8	36.845	0	679890000	575270000	694540000	296140000	404700000	382270000	123240000	173450000	172260000	242820000	183490000	13115000	48193000	71297000	239720000	402570000	373750000	329960000	445560000	397960000	416210000	210780000	208600000	236100000	150730000	145260000	193290000	138190000	101450000	181840000
Zj.jz019851099	1	3	3	3	6.7	68.268	5.041e-06	7636200	23889000	26069000	4688000	0	0	36850000	0	0	166940000	153060000	51947000	0	0	0	21192000	17309000	0	0	0	0	0	0	33431000	0	159410000	0	0	0	44043000
Zj.jz019867002	1	2	1	1	9.9	19.114	1.9837e-06	34151000	28474000	34746000	28998000	35224000	31496000	38801000	37048000	37497000	100930000	56870000	106840000	47998000	64095000	54960000	21237000	16177000	0	17409000	21290000	21231000	31015000	58054000	34195000	64330000	46637000	51824000	59471000	69169000	52138000
Zj.jz019903011	1	4	4	1	29.1	12.44	2.0178e-11	534720000	579460000	596130000	313470000	263680000	350280000	63670000	67644000	61160000	0	32208000	61405000	25241000	56772000	23384000	292230000	322060000	404430000	201220000	227850000	232800000	166280000	144380000	75245000	69370000	82349000	71865000	39972000	41067000	54388000
Zj.jz019903012	1	18	18	18	22.3	106.97	3.308e-167	128660000	66844000	91949000	76716000	68597000	115720000	161410000	151850000	104450000	127940000	111050000	111480000	106730000	167760000	121480000	64788000	89193000	61193000	85460000	81343000	93073000	76862000	129130000	108680000	172420000	113280000	128060000	157030000	83468000	98377000
Zj.jz019903013	1	5	5	5	7.2	81.995	4.4942e-18	56608000	21741000	55840000	19365000	35957000	37362000	12418000	22455000	26311000	19239000	22464000	17359000	0	0	0	43322000	0	0	14628000	0	38841000	0	0	0	0	15997000	0	21719000	0	0
Zj.jz019903016	1	60	60	60	47.8	139.96	0	1907200000	2190200000	2120900000	2110000000	2119700000	2195900000	2018400000	1919700000	2194800000	1873700000	1587000000	1824900000	1643300000	1752400000	1657800000	2078500000	2184100000	2008800000	2014400000	2036100000	2225900000	2163200000	1834000000	2031800000	1544500000	1681900000	1482700000	1577000000	1498400000	1610000000
Zj.jz019939015	1	10	10	9	26.5	42.062	4.3738e-27	65849000	31836000	49032000	32746000	51012000	33681000	53471000	51080000	49334000	50828000	54031000	40310000	77099000	69271000	106240000	178170000	134310000	223760000	243500000	287470000	308800000	228080000	203840000	216750000	155190000	137610000	175410000	156680000	133480000	139890000
Zj.jz019939016	1	10	10	10	30.2	41.309	1.19e-43	137280000	126960000	143530000	101440000	140020000	101840000	59121000	41867000	55815000	42733000	0	63416000	69364000	45319000	42295000	101780000	84633000	96854000	80403000	98132000	91596000	54783000	44555000	13938000	62610000	68620000	81670000	50917000	35609000	37214000
Zj.jz019939004	1	4	4	4	19	23.566	2.526e-15	65042000	84494000	64232000	53093000	53258000	56715000	36521000	27734000	83446000	23502000	26426000	35542000	53703000	74378000	78627000	6125300	25447000	25626000	26428000	22949000	29584000	46964000	0	29812000	0	0	0	0	22357000	56408000
Zj.jz020087011	1	14	14	14	39.1	44.612	7.9392e-80	296740000	326860000	358920000	197940000	158940000	175250000	53015000	69370000	86295000	73633000	55120000	73111000	66850000	43785000	63004000	194220000	235380000	282440000	143480000	185970000	229550000	187960000	144250000	141290000	137790000	156760000	139840000	131880000	124390000	128240000
Zj.jz020087005	1	6	1	0	8.1	100.64	1.0791e-27	11222000	0	0	0	0	0	0	0	0	0	0	0	0	0	0	0	0	5138100	0	6396000	0	0	0	0	5297500	0	0	0	0	0
Zj.jz020215007	1	2	2	2	2.2	132.67	2.5245e-05	0	0	0	0	0	0	0	0	0	0	0	0	0	0	0	0	0	0	0	0	0	0	0	0	0	0	0	0	0	0
Zj.jz002027114	1	4	4	4	15	30.699	7.0686e-16	55253000	68883000	13405000	0	0	5701300	0	0	0	0	0	0	0	0	0	5316300	0	0	0	0	0	8992900	0	5908900	0	7543900	6078500	0	0	0
Zj.jz002027012	1	3	3	2	22.8	16.404	1.702e-21	0	58030000	65046000	88284000	53712000	55102000	131950000	0	35330000	58586000	29406000	49782000	33021000	25972000	38613000	65212000	55678000	103230000	62269000	72167000	72291000	64693000	52913000	70154000	49464000	173530000	74610000	61964000	56970000	63632000
Zj.jz002027120	1	11	11	10	52.3	29.035	2.2799e-246	852100000	922360000	1080400000	577020000	611610000	547810000	224390000	257190000	367480000	223760000	240150000	257290000	298080000	299550000	245730000	624130000	722500000	803720000	650740000	655650000	716840000	463580000	391350000	405980000	497130000	509220000	521380000	438090000	411880000	346370000
Zj.jz002027125	1	10	6	6	24.6	42.838	1.0189e-28	73861000	97909000	62712000	65641000	72475000	86563000	17644000	26164000	27988000	50769000	50217000	55004000	47209000	0	0	39145000	31282000	24529000	30591000	21723000	33411000	0	0	42779000	0	0	0	0	0	0
Zj.jz002027014	1	1	1	1	2.1	53.051	0.00043691	5443300	0	0	0	0	0	0	0	0	0	0	0	0	0	0	0	0	0	0	0	0	0	0	0	0	0	0	0	0	0
Zj.jz002027142	1	9	9	9	58.6	22.289	0	134540000	815100000	700090000	338530000	516410000	504630000	308080000	347850000	288920000	319690000	340090000	290570000	263510000	240990000	293810000	459570000	554800000	955580000	510900000	485740000	458740000	426430000	494560000	503170000	359140000	390330000	533260000	333670000	415140000	362660000
Zj.jz002027143	1	5	5	5	13.3	50.159	2.5161e-11	10101000	25235000	8580500	11132000	11760000	11405000	16681000	9902600	0	11134000	16216000	13639000	14172000	11789000	0	14248000	10897000	20039000	0	0	0	0	0	0	17703000	11249000	12406000	22162000	16029000	28320000
Zj.jz002027144	1	1	1	1	4.3	41.892	0.00026321	0	0	0	0	0	0	0	0	0	0	0	0	0	0	0	0	0	0	0	0	0	0	0	0	0	0	0	0	0	0
Zj.jz002027155	1	3	3	3	9.3	57.538	1.0166e-06	0	11928000	0	28384000	33493000	31847000	31750000	38615000	30040000	30927000	25384000	28492000	27130000	25049000	23155000	43173000	47121000	34885000	22942000	37662000	28387000	0	0	27759000	23508000	0	17324000	18140000	0	0
Zj.jz002027026	1	3	2	2	9.1	39.339	7.7211e-12	0	0	5270000	0	6952500	0	0	0	0	0	0	0	0	0	0	19789000	15542000	0	15569000	20655000	16096000	12536000	10674000	11284000	0	0	0	0	0	0
Zj.jz002027033	1	19	19	19	42.4	47.81	5.0448e-176	736730000	897310000	787710000	613840000	757090000	720140000	549440000	602140000	505360000	577960000	613260000	563590000	549510000	513860000	632220000	863630000	973740000	907920000	722450000	778440000	787120000	614380000	684520000	639100000	704310000	573960000	651940000	686030000	702660000	793410000
Zj.jz002027036	1	1	1	1	3.3	49.412	1.3927e-06	0	4468500	0	7024700	5419100	0	0	0	0	2552700	0	0	7964800	6002200	6768300	0	6195700	0	14487000	19019000	11011000	8752600	12228000	13560000	8628000	0	6526100	7466200	5400400	7573000
Zj.jz002027049	1	1	1	1	6.8	21.583	3.5392e-08	16455000	0	0	0	0	0	0	0	0	0	0	0	0	0	0	0	0	0	0	0	0	0	0	0	0	0	0	0	0	0
Zj.jz002027055	1	17	17	8	41.1	41.046	7.5728e-158	3749200000	3881100000	4377700000	5323700000	4960300000	5013500000	6016000000	6053800000	5309500000	4959400000	5520900000	5275500000	5437500000	5206300000	4945100000	5679400000	5263400000	5968500000	6126800000	5793200000	6671300000	6274600000	6310100000	6481500000	6138400000	6206800000	6313200000	5752200000	5750700000	5990200000
Zj.jz002027060	1	21	21	21	25.2	116.19	4.9042e-191	139770000	105120000	95824000	109040000	122270000	111980000	46977000	56194000	59207000	60403000	34071000	47059000	61097000	87714000	30342000	94690000	101000000	135310000	80242000	77842000	86104000	87202000	71943000	68947000	71386000	90964000	74768000	54824000	47517000	66231000
Zj.jz002027061	1	4	4	4	14.1	35.339	2.0559e-13	16838000	0	7634800	0	0	22539000	0	21082000	0	0	0	0	12856000	15944000	0	0	0	16500000	10446000	10027000	11298000	9365400	10843000	16490000	24669000	22601000	24208000	17188000	25674000	20945000
Zj.jz002027082	1	3	3	3	7.6	51.492	5.921e-09	0	0	7821800	0	0	0	0	0	0	0	0	0	0	0	0	0	0	0	0	0	0	0	0	0	0	0	0	0	0	0
Zj.jz002027084	1	4	4	4	6.1	84.442	4.7316e-15	20541000	22381000	21540000	30601000	21318000	22363000	29089000	20967000	28979000	25656000	0	30387000	14277000	15719000	21897000	27240000	35948000	0	10894000	16324000	18970000	0	0	0	0	21118000	0	0	11710000	0
Zj.jz002027089	1	7	4	2	5.1	206.61	1.6921e-21	0	0	29385000	26987000	47682000	30001000	32686000	32889000	41371000	48193000	39335000	44150000	52141000	27299000	58919000	37870000	0	0	40494000	0	27117000	35366000	28448000	0	0	0	0	36677000	31760000	0
Zj.jz002027090	1	12	12	12	23.5	60.183	7.1294e-128	238710000	188230000	223390000	222100000	145620000	210540000	136980000	164610000	190310000	124230000	100140000	134250000	101990000	149970000	111740000	154950000	210810000	197620000	159600000	183130000	154760000	225650000	193850000	203110000	253530000	175280000	260790000	232900000	183260000	168120000
Zj.jz002027093	1	5	5	5	19.4	30.351	9.4034e-26	50631000	25009000	35437000	49412000	54405000	48917000	33689000	35652000	15497000	41944000	34719000	31229000	15267000	0	13628000	61925000	63819000	54047000	49345000	52409000	46603000	30695000	71745000	32480000	27655000	22178000	41828000	41785000	20733000	37466000
Zj.jz020501010	1	7	7	5	40	16.962	2.4242e-216	644690000	577860000	475430000	776140000	769990000	803850000	560950000	613510000	713240000	525570000	456110000	443200000	719920000	561060000	542090000	818240000	796390000	1302800000	708610000	699720000	809090000	437180000	553300000	685600000	498570000	450030000	577240000	441880000	504500000	567840000
Zj.jz020501014	1	16	16	6	74.9	25.614	5.6609e-190	1350100000	1373800000	1088600000	946960000	1082300000	1054300000	1042700000	1056800000	962250000	973660000	1021300000	1135700000	915890000	1063000000	830580000	876890000	832390000	901310000	725740000	757680000	829780000	633380000	703180000	745810000	898570000	800270000	846800000	786200000	837430000	873440000
Zj.jz020501024	1	9	9	6	38.5	24.818	9.9461e-136	215340000	305100000	386300000	397120000	382630000	337580000	248850000	257880000	260940000	205610000	223090000	208520000	150940000	156420000	126030000	319340000	333020000	401350000	315660000	345700000	321940000	334100000	320780000	339120000	274040000	290800000	361290000	219240000	222010000	237410000
Zj.jz020501006	1	12	12	12	39.1	41.432	2.0052e-51	147020000	183220000	163150000	140450000	159090000	164270000	197720000	156380000	156020000	180770000	170520000	120830000	152380000	160680000	140220000	127210000	155160000	184810000	164180000	191030000	133290000	161600000	167200000	111300000	131790000	135760000	133420000	133390000	229420000	126460000
Zj.jz020529001	1	5	2	2	20	27.501	9.5e-27	0	0	0	0	0	0	0	0	0	9632900	9601600	0	0	19647000	0	0	0	0	18153000	0	0	0	0	0	16156000	8279300	0	0	0	62106000
Zj.jz020529103	1	11	11	8	19.4	77.939	8.9868e-74	42294000	91062000	43534000	108820000	38614000	85422000	51263000	60373000	48642000	52020000	59307000	40752000	40052000	83916000	61160000	60589000	66520000	102070000	75811000	122660000	104250000	59257000	83829000	81895000	29921000	33612000	0	33223000	33590000	34148000
Zj.jz020529104	1	4	1	1	7.1	77.647	7.895e-18	0	0	0	12827000	13049000	8503100	0	0	0	0	0	0	0	15358000	33138000	0	0	0	0	0	0	0	0	0	0	11566000	0	0	0	16426000
Zj.jz020529002	1	8	8	8	11.8	94.826	1.9976e-16	0	33101000	15555000	0	0	0	0	0	0	0	0	0	0	0	0	0	21097000	0	0	0	0	0	0	0	12440000	0	0	15490000	0	0
Zj.jz020529022	1	2	2	2	3.5	53.157	0.00023144	0	158940000	93816000	0	96059000	0	229400000	214120000	251250000	158630000	141340000	242360000	317990000	285840000	147150000	0	19583000	19189000	38685000	47566000	0	82068000	61170000	68226000	82854000	115240000	50758000	45699000	47621000	51753000
Zj.jz020529034	1	6	6	6	12.9	50.835	3.2309e-22	234640000	265640000	177020000	309740000	251710000	295050000	118680000	136130000	140850000	110170000	98128000	103090000	123030000	131200000	121750000	203170000	209710000	256730000	134120000	110480000	136500000	132180000	137820000	158880000	132560000	144300000	140750000	115300000	111160000	120070000
Zj.jz020529035	1	2	2	2	3.2	101.29	9.0533e-06	0	0	0	0	0	0	0	0	0	0	0	0	0	0	0	0	0	0	0	0	0	0	0	0	0	0	0	0	0	0
Zj.jz020529042	1	3	3	3	8.3	41.86	1.0386e-05	0	0	0	0	12798000	13634000	0	0	0	0	0	17074000	0	0	0	0	0	0	0	0	0	0	0	0	0	0	0	0	0	0
Zj.jz020529044	1	15	10	10	33.6	49.463	1.4532e-227	170350000	146030000	133930000	126360000	121250000	131630000	69320000	77301000	63753000	44863000	50718000	47407000	68637000	47827000	68301000	77186000	72116000	99618000	75088000	91392000	66586000	92975000	68137000	107460000	83730000	78455000	72138000	79937000	104120000	56374000
Zj.jz020529049	1	8	7	7	21.8	40.082	6.6976e-19	43213000	37615000	32210000	20739000	29463000	34629000	40232000	22899000	28894000	40843000	35437000	52265000	35057000	35733000	42711000	28090000	29135000	60173000	19723000	26604000	20813000	23537000	20353000	18038000	27433000	43365000	46288000	15489000	17001000	16312000
Zj.jz020529055	1	7	7	7	23	39.43	2.827e-64	188410000	199730000	207860000	125200000	128580000	98551000	72489000	63151000	65864000	61839000	79499000	72279000	60006000	80300000	72342000	98701000	100940000	62351000	78743000	80751000	66271000	86767000	83692000	68487000	76005000	112560000	100390000	68218000	63889000	62416000
Zj.jz020529063	1	11	3	3	48.8	22.811	4.4123e-177	78233000	43425000	56141000	62257000	46725000	49566000	66346000	44278000	47716000	29663000	19247000	28679000	24458000	25963000	22864000	89658000	91895000	127060000	66917000	54000000	110960000	39463000	56236000	89550000	53355000	38427000	56875000	45249000	50759000	58123000
Zj.jz020529064	1	9	9	8	52.8	27.956	4.3517e-105	0	24402000	46541000	52440000	61063000	70742000	182250000	156500000	165830000	229320000	95862000	304820000	157810000	233230000	298290000	31836000	31426000	76168000	72303000	195790000	156390000	319940000	357570000	209630000	365290000	405160000	410150000	295550000	249860000	340290000
Zj.jz020529070	1	7	7	7	17.4	45.063	3.1988e-20	44507000	50472000	61354000	22426000	30612000	27212000	0	0	30547000	0	9177400	0	9024300	0	8950100	22436000	20886000	23756000	0	16631000	18953000	21947000	19620000	21970000	24375000	8608300	15012000	27928000	23128000	27060000
Zj.jz020529075	1	10	10	9	22	68.405	1.1441e-134	0	1723500000	715020000	1225400000	480410000	321920000	972700000	1034000000	1147000000	1509400000	1476500000	1696600000	2890600000	3498600000	2271000000	1104200000	784490000	865370000	1104800000	746620000	2372700000	721710000	808440000	853950000	1461500000	1414700000	1005200000	1030600000	1174100000	1207500000
Zj.jz020529084	1	23	23	15	59.2	53.186	0	1054900000	1105500000	1026700000	1268800000	1111000000	1214100000	1400100000	1301500000	1307600000	1031700000	1296600000	1045000000	1451400000	1332000000	1543600000	1125400000	1020200000	1196500000	1186600000	1031200000	1094100000	1685500000	1637300000	1432200000	1779000000	2184100000	1822300000	1713700000	1638000000	1574100000
Zj.jz020529086	1	20	20	19	59.1	54.82	0	682180000	1061800000	1290500000	1413600000	1399100000	1430900000	1565200000	1568100000	1736900000	1730200000	1761200000	1553100000	1999300000	1698700000	1882700000	1112500000	1081800000	1622800000	1266400000	1241800000	1325500000	1272200000	1195000000	1280000000	1103500000	1114200000	1209600000	1267000000	1264400000	1188000000
Zj.jz020529090	1	7	7	7	31.9	29.539	1.8483e-143	100070000	147100000	132210000	178630000	204720000	116910000	115810000	122970000	75186000	90711000	100080000	91026000	109960000	88828000	101950000	116330000	179570000	77297000	151260000	145810000	206550000	95694000	68223000	123110000	63218000	115550000	150020000	108860000	127350000	90132000
Zj.jz020529095	1	10	10	10	23.8	54.83	2.5703e-84	277260000	273390000	300420000	187830000	209060000	222330000	67191000	10777000	0	0	0	0	54975000	0	0	59970000	54239000	79260000	34976000	51316000	49378000	71757000	0	0	8067600	0	0	0	0	0
Zj.jz020529097	1	1	1	1	3.7	39.669	0.001211	0	0	4195200	0	0	0	0	0	0	0	0	0	0	0	0	0	0	0	0	0	0	0	0	0	0	0	0	0	0	0
Zj.jz020611002	1	2	2	2	5.5	52.817	5.6535e-83	0	0	0	0	0	0	0	0	0	0	0	0	0	0	0	0	0	0	0	9843200	0	0	0	0	0	0	0	0	0	0
Zj.jz020765010	1	7	7	3	50	17.228	1.0923e-87	787370000	996000000	1013600000	473370000	689060000	637110000	309850000	213670000	309770000	206200000	216700000	189340000	209610000	236660000	210040000	653520000	689080000	559130000	553580000	728720000	709600000	325110000	505370000	663780000	368650000	392580000	366780000	161230000	379170000	348400000
Zj.jz020765014	1	22	22	22	62.8	53.887	0	609310000	583110000	585430000	545590000	571200000	587050000	566470000	538880000	607630000	472800000	515930000	494260000	468190000	456910000	485280000	975990000	1009800000	1070100000	1084800000	969520000	977710000	838230000	770610000	777150000	918700000	831910000	908920000	909020000	854820000	882750000
Zj.jz208375001	1	3	2	2	39.6	11.717	6.7823e-22	0	11068000	19058000	81890000	110990000	80822000	28572000	17777000	33308000	35645000	38927000	19723000	0	19826000	28610000	27451000	32172000	0	33233000	45189000	0	58788000	22502000	47610000	91677000	0	25313000	26598000	24243000	62166000
Zj.jz020847004	1	1	1	1	3.4	66.707	0.0016842	0	0	0	0	0	0	0	0	0	0	0	0	0	0	0	0	0	0	0	0	0	0	0	0	0	0	0	0	0	0
Zj.jz020847005	1	1	1	1	7	17.289	1.9806e-05	72163000	60024000	155040000	69670000	80491000	85870000	41422000	37748000	31915000	14967000	16053000	0	8054500	30435000	14618000	95506000	83183000	119420000	120690000	62393000	54933000	26619000	27280000	40642000	74918000	30673000	34772000	42534000	27077000	43016000
Zj.jz020877008	1	28	15	13	71.5	53.286	0	1535700000	1921300000	1679600000	2079200000	2181500000	2042400000	1551500000	1783500000	1486400000	1703000000	1805900000	1470700000	1116100000	1277100000	1402000000	2196600000	2150400000	2383400000	1817000000	1925900000	1852000000	1944500000	1652400000	1924300000	1920100000	2123600000	1913200000	2153800000	2423800000	2464200000
Zj.jz020877009	1	23	23	21	59.9	51.688	0	2585200000	2850500000	3035700000	3456800000	3393700000	3559900000	2723400000	2559300000	2579000000	2124400000	2211600000	2042100000	1872800000	1859900000	1689500000	3605700000	3278300000	4011500000	2609800000	2616300000	2666400000	2783300000	2558700000	2499500000	2419200000	2352900000	2405200000	2567200000	2585300000	2437500000
Zj.jz020951002	1	17	16	15	33.9	80.671	0	874800000	808730000	711360000	1016900000	1059300000	936450000	563630000	507170000	539240000	229560000	176930000	120790000	182250000	160230000	187610000	346040000	329890000	502130000	332570000	242040000	295310000	458750000	435610000	222530000	671100000	621200000	673890000	325710000	305720000	407560000
Zj.jz020959010	1	12	12	10	9.1	225.07	3.9138e-61	0	153260000	12299000	171310000	162740000	173070000	108760000	102620000	81766000	49480000	35546000	43357000	0	17984000	44003000	195730000	162810000	199100000	142130000	155190000	178950000	39005000	27176000	99392000	0	0	24297000	0	0	5598000
Zj.jz020959014	1	2	2	2	6.6	36.12	3.4403e-05	0	0	0	18864000	11484000	12325000	15008000	13372000	18677000	16933000	16911000	17509000	22246000	15209000	18724000	0	0	0	0	14062000	12934000	15889000	12889000	16872000	0	0	18597000	12224000	10861000	13846000
Zj.jz020959022	1	6	6	6	35.9	18.11	7.9952e-48	177990000	129300000	147760000	204550000	169860000	210840000	80875000	94853000	122370000	51544000	46864000	79021000	43034000	37993000	44849000	310110000	549450000	980010000	443010000	518730000	464000000	283110000	193160000	248620000	121770000	103840000	145460000	116350000	62644000	92128000
Zj.jz020959025	1	6	2	2	34.1	23.085	6.2081e-26	0	15052000	16404000	0	0	0	0	45851000	27341000	16292000	0	19844000	10284000	0	0	20978000	20947000	20314000	21635000	22886000	0	0	0	0	0	23765000	28992000	27455000	0	19336000
Zj.jz020959003	1	6	6	3	28.1	25.004	3.3298e-25	61624000	57604000	146650000	69158000	86235000	97216000	135450000	154640000	174270000	172170000	131290000	136950000	211350000	146900000	161680000	192100000	179470000	164140000	189620000	203460000	188440000	179160000	164670000	156870000	161660000	109750000	148710000	144590000	172350000	106910000
Zj.jz020959032	1	8	8	1	23.8	43.246	2.6954e-62	140550000	150680000	202700000	217350000	162380000	158210000	98875000	113900000	120830000	121340000	89943000	95805000	82240000	91003000	104440000	46387000	78997000	54223000	71401000	74654000	79833000	51666000	66735000	67543000	57508000	58999000	68805000	63593000	55754000	51232000
Zj.jz020959033	1	4	3	3	9.1	53.2	5.0113e-08	0	0	0	0	0	0	0	0	0	0	0	0	0	0	0	0	0	0	0	0	0	0	0	0	0	0	0	0	0	0
Zj.jz211049001	1	2	1	1	26.7	11.209	6.7491e-15	0	0	0	0	0	0	0	0	0	8854300	24862000	0	14992000	15070000	15910000	0	0	0	0	0	0	38823000	33239000	13345000	22078000	18265000	13980000	24986000	31070000	37060000
Zj.jz002113026	1	15	15	14	47.8	39.712	0	2092200000	2472800000	2196400000	1095500000	1248900000	1007800000	114880000	118270000	130030000	15278000	21197000	8477200	0	11822000	0	71913000	126650000	65574000	4735800	0	3620600	24518000	0	0	26170000	43845000	0	6950700	7110100	14110000
Zj.jz002113033	1	14	9	8	46.8	39.256	0	148660000	211660000	248400000	470440000	506720000	601870000	756710000	641170000	663740000	484170000	463340000	511480000	607880000	633850000	706490000	417950000	315770000	454870000	484190000	378280000	539540000	404810000	378630000	468310000	342840000	253910000	302920000	217190000	234400000	238540000
Zj.jz002113037	1	3	3	3	14	33.038	4.4008e-05	0	0	0	0	0	2759400	0	0	0	0	0	0	0	0	0	0	0	0	0	0	0	0	0	4178500	0	0	0	0	0	4487000
Zj.jz002113038	1	4	4	4	31.2	15.952	2.0987e-12	0	6734900	4326800	0	0	0	0	0	0	0	0	0	9726400	14750000	0	0	11125000	23676000	0	0	14204000	19572000	19312000	12672000	15835000	52493000	17129000	30841000	42214000	34619000
Zj.jz002113040	1	9	8	8	14.1	70.183	4.2415e-22	96055000	77109000	81534000	84908000	78322000	77761000	65220000	78640000	96561000	77169000	63492000	55769000	35754000	50511000	75191000	87378000	67099000	75255000	67098000	44371000	62498000	25531000	34606000	36814000	30345000	30379000	39919000	22615000	27019000	7193800
Zj.jz002113042	1	1	1	1	15.4	10.211	0.0007721	0	0	0	0	0	0	0	0	0	0	0	0	0	5374300	0	0	0	0	0	0	0	0	0	0	0	0	0	0	0	0
Zj.jz002113044	1	6	6	6	19.8	41.185	1.1382e-13	55577000	61551000	46036000	0	0	0	0	0	0	0	0	0	0	43511000	37304000	0	0	42250000	0	0	0	0	0	0	0	0	0	0	0	0
Zj.jz002113008	1	31	31	31	55.7	81.555	0	814840000	864220000	839910000	866570000	757040000	735520000	721330000	678310000	687610000	601410000	635570000	893820000	700060000	663140000	625090000	1051400000	845840000	843560000	757420000	850860000	751870000	631380000	567970000	714180000	692090000	976960000	631340000	608120000	603180000	578280000
Zj.jz002113009	1	2	2	2	16.2	16.655	2.4745e-06	0	0	0	0	0	0	0	0	0	0	0	0	0	0	0	0	0	0	0	0	0	0	0	0	0	29023000	31569000	28910000	25034000	27246000
Zj.jz021261011	1	1	1	1	4.4	25.486	0.00016762	5357500	3786300	0	0	0	0	0	0	0	0	0	0	0	0	0	0	0	11939000	0	0	6959600	0	0	0	0	0	0	0	0	0
Zj.jz021261016	1	17	17	17	61.3	35.576	9.7409e-127	621320000	698620000	796020000	553080000	649610000	529160000	349520000	352750000	403980000	455800000	395810000	429770000	397160000	695070000	477280000	673820000	580430000	452950000	738820000	679960000	697920000	788340000	666050000	748080000	845420000	678740000	698400000	880480000	942760000	949490000
Zj.jz021261008	1	19	19	19	38.3	61.444	8.3453e-177	381390000	411740000	384690000	322900000	357190000	351290000	365300000	319520000	318250000	331350000	263580000	271820000	257100000	264490000	223890000	385350000	338640000	405750000	356320000	369330000	394750000	380670000	304220000	335870000	300210000	341690000	278960000	309640000	307460000	291700000
Zj.jz021261009	1	2	1	1	10.9	17.44	3.0346e-07	69995000	53574000	63941000	40070000	32982000	64459000	205810000	188290000	142630000	358940000	100620000	220320000	152760000	215020000	410530000	49630000	48477000	44446000	83202000	55912000	76529000	77760000	161870000	74969000	129170000	107790000	100490000	133770000	113520000	171160000
Zj.jz021315007	1	2	2	2	8.7	36.411	7.6947e-23	0	0	0	0	0	0	0	0	0	0	0	0	0	0	0	0	0	0	0	0	0	0	0	8028300	0	0	0	0	0	0
Zj.jz021371002	1	5	5	5	14.9	50.178	5.9949e-36	0	63255000	57117000	50886000	88399000	60123000	101470000	90813000	103000000	88476000	64838000	89741000	86469000	87340000	74044000	57013000	37417000	65313000	69211000	85264000	63042000	61251000	59020000	128200000	76548000	31094000	71421000	132880000	37784000	50499000
Zj.jz021371004	1	3	2	2	8.7	46.237	1.517e-09	3546600	10535000	3092200	26141000	35788000	57712000	36060000	36570000	37543000	30368000	32088000	35624000	37309000	33093000	30870000	43259000	47414000	39507000	66928000	52726000	47842000	39107000	36847000	12493000	0	0	0	0	0	14825000
Zj.jz021371005	1	3	3	3	3.4	109.1	2.4533e-13	40960000	30874000	27331000	0	0	0	0	0	0	0	0	0	0	0	34664000	42434000	37497000	25541000	11746000	0	0	0	13055000	0	17856000	0	0	8499000	9217600	9147900
Zj.jz021445109	1	5	5	5	9.7	65.698	3.3572e-15	15680000	20234000	17791000	22426000	10909000	18314000	16881000	18520000	14274000	30572000	14639000	22647000	14504000	15202000	21331000	0	8894800	0	13299000	9532300	15850000	12807000	12800000	0	17900000	0	0	0	0	0
Zj.jz021445110	1	3	3	3	8.1	46.047	4.8597e-07	0	0	0	0	8131100	10291000	0	6183000	0	0	0	0	7927200	9980900	0	11477000	8481200	0	0	0	0	12976000	7109800	0	0	0	0	0	0	0
Zj.jz021445111	1	19	19	19	56.1	53.543	3.7482e-206	392270000	278420000	391620000	396960000	346580000	425800000	369770000	366430000	322290000	432820000	343650000	428840000	449870000	399820000	520620000	802930000	785240000	917740000	1000300000	876720000	918050000	494250000	528830000	544070000	873570000	880990000	818690000	754620000	641860000	687880000
Zj.jz021445114	1	7	2	2	12.5	87.051	5.1193e-28	0	0	0	0	0	0	0	0	0	0	0	0	0	0	0	0	0	0	0	0	0	0	0	0	0	0	0	10844000	0	0
Zj.jz021445116	1	5	3	3	37.7	16.445	2.6529e-32	500400000	631570000	459960000	257660000	277140000	333310000	232610000	209410000	212290000	217530000	184280000	143300000	193090000	216480000	194390000	225190000	192890000	300400000	196810000	385390000	160790000	234600000	262810000	276930000	215360000	249230000	178010000	142880000	139030000	157900000
Zj.jz021445119	1	4	4	4	5.9	79.093	3.612e-09	0	0	16604000	0	7936800	10359000	0	0	0	0	0	0	0	0	0	13732000	10716000	11859000	0	15878000	13476000	0	0	0	9071300	12204000	11349000	9405400	0	0
Zj.jz021445124	1	3	3	3	5.8	62.366	3.7792e-06	0	0	10076000	0	11724000	0	32249000	0	0	0	18913000	0	0	31953000	7403800	0	0	0	0	19333000	19495000	27651000	24090000	25953000	50206000	27114000	24244000	17085000	15073000	18897000
Zj.jz021445013	1	11	11	11	43.2	36.773	3.6055e-153	286270000	312430000	301020000	264250000	419220000	279680000	99033000	91002000	117400000	112660000	81366000	71194000	91866000	103150000	87179000	212690000	237410000	160880000	123710000	122310000	108300000	123060000	114270000	103290000	191810000	211780000	238560000	194450000	192210000	181730000
Zj.jz021445014	1	2	2	2	4.3	53.181	0.00014045	27095000	20664000	0	0	0	0	0	0	0	0	0	0	0	0	0	0	10853000	9943100	7736800	0	0	0	0	0	0	0	0	0	0	0
Zj.jz021445146	1	9	9	9	31.4	42.679	1.7723e-71	159530000	191450000	186040000	266080000	297260000	236110000	67383000	74215000	93441000	92637000	94462000	84789000	48103000	90009000	73243000	119630000	215770000	120720000	123240000	95980000	127270000	69632000	51456000	63933000	52482000	74377000	53929000	57586000	34569000	31535000
Zj.jz021445015	1	29	25	25	66.9	58.444	0	889330000	873610000	859480000	752810000	962920000	837730000	2894700000	3083800000	2807400000	2821800000	3022500000	2604700000	3434900000	3444100000	3381600000	768800000	792010000	1031700000	897830000	918370000	968810000	2237600000	2452200000	2212700000	3672800000	3589100000	3516800000	4303100000	4232500000	4263400000
Zj.jz021445150	1	25	25	25	46.8	60.374	0	383460000	328290000	256630000	121140000	135210000	198500000	154890000	195020000	159690000	97948000	248030000	142310000	180760000	194460000	152690000	127130000	191570000	249570000	151380000	182800000	197690000	300700000	211300000	212520000	245900000	182410000	219050000	160690000	172340000	183210000
Zj.jz021445153	1	4	1	1	6.7	69.601	1.5181e-08	0	0	0	0	0	0	0	0	0	0	0	0	0	0	0	0	6325100	6919200	0	0	0	8841700	0	0	10277000	0	5634700	0	6971700	0
Zj.jz021445155	1	8	8	5	17.8	72.496	1.4898e-15	0	0	8020000	0	27918000	18385000	22171000	42893000	22665000	24085000	35328000	26331000	26289000	22628000	21989000	0	14785000	0	17359000	16462000	17521000	19824000	27811000	20953000	24486000	39372000	37926000	16124000	22936000	32604000
Zj.jz021445156	1	4	4	4	9.2	63.779	2.1332e-13	0	0	0	0	0	0	0	9286300	0	9206300	15657000	0	0	0	10196000	0	9230100	0	0	0	16170000	0	7368500	0	11759000	0	11440000	0	18474000	11181000
Zj.jz021445159	1	3	3	3	4.2	72.727	3.0964e-05	0	0	0	0	0	82811000	0	0	0	0	0	0	0	0	0	58406000	3827700	0	0	0	0	99367000	0	0	45779000	0	0	0	0	0
Zj.jz021445016	1	4	4	4	15.2	34.858	2.8112e-13	28120000	29164000	29294000	25647000	29117000	62506000	91351000	84394000	90528000	56718000	48077000	72092000	91850000	65763000	89049000	0	0	30968000	93167000	105160000	81584000	109740000	129710000	125640000	90663000	84556000	96835000	47683000	54026000	41403000
Zj.jz021445164	1	21	21	21	23.2	158.06	0	66936000	86874000	69956000	232850000	204980000	233010000	888330000	966250000	727920000	628640000	644870000	771500000	551160000	583290000	645510000	160930000	164750000	199160000	246180000	229350000	227400000	559680000	561670000	643080000	606480000	724920000	749340000	679570000	749680000	811090000
Zj.jz021445165	1	9	9	9	19.5	58.168	2.3864e-23	0	0	0	0	0	0	33095000	26221000	19718000	19140000	0	15312000	26621000	30574000	22703000	0	0	29292000	194520000	0	0	20903000	19300000	22847000	22564000	17900000	21724000	26499000	25715000	28513000
Zj.jz021445166	1	4	4	4	13.8	35.882	3.7581e-12	0	3205300	0	0	0	0	12904000	10796000	4846500	0	0	9799600	7064300	0	5597900	0	0	0	0	0	0	0	15956000	0	0	0	0	6468400	7933700	0
Zj.jz021445170	1	5	5	5	9	66.128	2.3693e-14	0	0	0	28242000	0	16503000	31708000	22603000	24692000	40969000	40483000	43433000	47254000	51792000	33043000	17275000	0	47721000	0	25087000	29113000	34424000	16915000	39969000	52275000	26272000	24250000	26612000	0	20407000
Zj.jz021445173	1	27	27	27	41.6	89.807	0	215610000	211620000	226100000	502780000	462090000	468150000	499330000	532310000	423050000	304850000	265090000	289350000	379580000	430180000	400990000	449470000	489910000	466960000	420750000	423440000	442330000	460010000	496660000	412360000	385960000	392250000	359480000	408130000	351450000	392150000
Zj.jz021445177	1	2	2	2	8.9	40.179	1.5375e-08	0	0	0	0	0	0	0	0	0	0	0	0	0	0	0	5246200	0	0	0	0	0	0	0	0	7749800	0	0	0	0	0
Zj.jz021445182	1	1	1	1	2.6	47.775	2.1726e-05	0	0	0	0	0	0	0	0	0	0	0	0	0	0	0	0	0	0	0	0	0	0	0	0	0	0	0	0	0	0
Zj.jz021445183	1	7	7	7	13.2	71.039	8.8342e-40	73391000	59013000	48375000	19024000	17801000	24833000	5899100	16038000	9407300	0	0	0	0	0	0	8959000	19454000	13575000	16214000	0	17183000	7985100	0	0	26648000	35210000	23802000	0	0	0
Zj.jz021445186	1	9	6	6	24.2	44.084	1.2539e-78	0	0	0	16195000	15966000	18784000	40963000	42435000	38293000	39000000	35440000	34141000	27020000	21024000	25978000	71811000	105320000	131790000	196510000	153990000	211900000	86073000	66282000	66878000	69531000	4335200	70199000	30432000	0	53785000
Zj.jz021445188	1	2	2	2	4.1	59.845	5.4918e-06	11630000	10675000	20951000	0	0	0	0	0	0	0	0	0	0	0	0	8367800	9195400	12785000	0	0	0	0	0	0	0	0	0	0	0	0
Zj.jz021445192	1	14	14	14	45.3	35.826	2.5183e-52	136440000	221880000	176710000	172690000	205880000	193440000	191550000	190660000	156210000	201040000	175130000	187320000	162070000	198320000	204060000	296770000	268690000	467800000	317480000	300390000	250060000	282210000	245190000	220350000	269660000	296890000	232280000	286590000	232870000	243040000
Zj.jz021445198	1	9	9	9	4.4	246.32	8.9715e-18	0	13576000	19256000	12276000	14887000	13805000	15240000	11056000	0	15364000	11762000	13251000	0	14882000	12930000	20565000	0	0	0	7492600	0	15145000	0	0	14446000	7215900	17200000	12864000	19889000	17329000
Zj.jz021445020	1	2	2	2	2.5	110.59	8.0257e-27	0	0	0	0	0	0	0	0	0	0	0	0	0	0	0	0	0	0	0	0	0	0	0	0	0	0	0	0	0	0
Zj.jz021445211	1	2	2	2	14	26.549	1.6911e-21	0	12442000	11022000	0	0	5931900	14574000	0	0	0	0	0	0	0	0	0	21837000	20372000	29402000	26904000	16757000	17492000	15377000	0	0	0	0	0	0	0
Zj.jz021445235	1	18	18	17	34.9	73.65	2.7896e-204	152690000	166500000	110730000	93997000	73568000	73593000	58068000	65777000	54508000	47036000	79773000	45876000	59558000	53703000	51658000	63360000	69185000	117790000	34185000	63914000	49824000	51828000	54359000	61387000	69427000	67327000	55827000	61391000	72726000	61110000
Zj.jz021445246	1	23	17	13	70	36.869	2.6121e-282	1217400000	1045900000	1242400000	464040000	487940000	452640000	588590000	522900000	578460000	714860000	672240000	633740000	1119300000	815720000	698680000	679270000	728590000	642130000	1100800000	1038600000	1049400000	1793400000	1768500000	1714300000	1834700000	1812800000	1501700000	1848600000	1874100000	1870000000
Zj.jz021445248	1	1	1	1	1.6	74.443	0.011012	0	0	0	21369000	0	36421000	55272000	45754000	51756000	51069000	52452000	91170000	54736000	43162000	0	15247000	16894000	0	30785000	31122000	20777000	22392000	41679000	29253000	0	0	0	18835000	20690000	21564000
Zj.jz021445249	1	4	4	4	4.5	116.26	2.1758e-08	0	9156700	7457200	0	0	0	0	0	0	0	0	0	0	0	0	0	0	0	0	0	0	0	0	0	16007000	18794000	13714000	23385000	10702000	8858800
Zj.jz021445251	1	8	6	6	28.8	34.397	2.8256e-64	150330000	207470000	171170000	286830000	254920000	247590000	72170000	102200000	120240000	124750000	163600000	122950000	127800000	159260000	160730000	156610000	210270000	186000000	160260000	107040000	154070000	190300000	161290000	211390000	159910000	262870000	223350000	262860000	253810000	282620000
Zj.jz021445252	1	3	3	3	10.6	34.633	2.9311e-06	16450000	14330000	18202000	0	0	6999300	0	0	0	0	0	0	0	0	0	0	0	0	0	0	0	0	0	0	0	0	0	0	0	0
Zj.jz021445256	1	2	2	2	4.3	79.589	2.133e-06	0	0	41421000	7200400	5675100	0	11110000	8967100	11381000	11363000	13097000	0	14477000	20402000	6825800	8912700	0	9582400	17862000	9336200	10717000	10171000	22102000	8906400	10125000	26390000	15576000	14953000	30000000	12932000
Zj.jz021445265	1	11	11	11	16.7	89.769	1.2952e-26	39832000	49205000	42411000	65097000	56626000	53564000	72825000	82348000	66237000	81397000	76979000	110600000	88472000	70797000	120760000	43199000	62375000	55468000	55265000	70629000	61927000	72078000	76895000	85968000	67891000	51744000	53678000	46176000	66605000	72266000
Zj.jz021445266	1	7	3	3	32.9	28.441	3.4906e-26	15437000	15267000	13939000	0	0	0	0	0	0	0	0	0	0	0	0	12022000	10852000	0	0	0	0	0	0	0	0	0	0	0	0	0
Zj.jz021445269	1	15	15	15	30.1	64.248	7.9327e-109	367310000	364120000	389230000	569450000	489780000	517340000	440760000	459830000	438770000	464180000	576180000	483530000	418510000	379880000	487720000	465130000	518900000	393040000	453980000	515340000	465090000	348170000	480240000	483220000	366490000	531140000	477230000	427300000	401730000	396570000
Zj.jz021445278	1	7	7	7	33.1	25.812	2.5113e-27	650180000	681560000	727810000	681780000	568050000	604800000	579380000	484780000	585350000	598540000	466690000	575640000	407300000	431860000	464590000	569710000	468930000	573030000	443440000	367320000	480240000	441740000	453930000	432600000	446240000	286130000	437510000	407790000	349150000	405360000
Zj.jz021445279	1	1	1	1	2.7	77.788	0.0013903	0	0	0	0	0	0	0	0	0	0	0	0	0	0	0	0	0	0	0	0	0	0	0	0	0	0	0	0	0	0
Zj.jz021445280	1	1	1	1	1	148.68	5.2992e-05	0	0	0	0	0	0	0	0	0	0	0	0	0	0	0	0	3827300	0	0	0	0	0	0	0	0	0	0	0	0	0
Zj.jz021445029	1	4	4	4	9.6	65.347	3.6153e-11	79116000	72994000	63849000	0	18645000	0	14936000	0	0	0	0	0	0	0	0	0	0	30641000	0	0	17408000	0	0	0	0	0	0	0	0	24988000
Zj.jz021445292	1	14	14	14	17.3	98.372	3.1703e-35	136800000	181660000	128610000	171090000	130400000	153090000	83439000	118820000	101680000	84919000	78680000	89426000	90798000	90377000	104710000	153060000	149420000	156560000	136720000	103380000	126510000	123200000	202630000	162170000	130430000	119600000	146230000	124910000	134770000	154120000
Zj.jz021445295	1	11	11	5	50	20.882	7.4222e-177	2656500000	3057900000	2790100000	1521000000	1448700000	1530700000	691410000	836900000	642130000	695610000	646570000	561860000	463780000	460590000	485290000	1386000000	1069500000	859560000	834170000	813290000	691630000	524440000	735070000	817270000	356140000	395520000	474220000	324490000	367360000	360220000
Zj.jz021445298	1	1	1	1	11.2	20.84	5.9981e-08	0	0	0	0	0	0	0	0	0	0	0	0	0	0	0	12183000	16689000	0	15302000	0	0	0	0	0	0	0	0	0	0	0
Zj.jz021445306	1	13	13	13	64.4	22.597	1.7369e-118	296370000	466390000	444930000	318920000	330350000	283280000	329620000	360480000	258410000	342470000	259330000	275760000	279380000	312450000	261540000	396090000	389930000	531400000	365600000	370940000	322560000	290330000	336560000	358490000	289820000	287810000	368980000	339040000	312990000	277530000
Zj.jz021445310	1	12	12	12	56.6	25.701	1.0447e-189	261630000	253030000	333480000	189940000	113420000	166430000	555820000	530420000	535570000	1024000000	1016000000	969280000	1078100000	1344400000	1264900000	109950000	137650000	166430000	250470000	200380000	275920000	426890000	469540000	451410000	691750000	518250000	634830000	731500000	717860000	629820000
Zj.jz021445312	1	4	4	4	45.5	10.887	1.8176e-12	76939000	81180000	79970000	82739000	51794000	87108000	21465000	18693000	25146000	23763000	31514000	27423000	49504000	13071000	26860000	96998000	91047000	68680000	104160000	89282000	123540000	68327000	88464000	86951000	49376000	74232000	56837000	59631000	53060000	48959000
Zj.jz021445314	1	4	4	4	27.5	28.936	8.3022e-130	36522000	186080000	180300000	279580000	272780000	285830000	42684000	49446000	67731000	37521000	41815000	63149000	79966000	46267000	36696000	394920000	431550000	171130000	292590000	333900000	342150000	111890000	213600000	124930000	84156000	56185000	60375000	74421000	68739000	64458000
Zj.jz021445320	1	5	5	5	25.7	19.546	3.9902e-20	241240000	93468000	139250000	249210000	124080000	194330000	61921000	52554000	45328000	22539000	0	0	5780800	19153000	18359000	147060000	208180000	380700000	131170000	177240000	148680000	60691000	86918000	47830000	38788000	8326900	40411000	0	13342000	7511000
Zj.jz021445033	1	6	6	6	43.1	15.28	4.1753e-71	450330000	415210000	434250000	394910000	395190000	419330000	341150000	256390000	355090000	272900000	227950000	298530000	312070000	391700000	355040000	311280000	303710000	374910000	427030000	319700000	336550000	335490000	365460000	277130000	372360000	324050000	406720000	294090000	341220000	361350000
Zj.jz021445331	1	4	4	4	41.5	13.501	1.166e-97	451570000	536240000	658160000	506800000	501180000	497970000	494430000	484960000	441730000	503550000	586760000	409560000	509530000	533040000	510690000	625800000	558830000	434900000	505440000	526680000	644680000	442050000	509870000	528520000	504060000	463930000	523530000	440410000	389160000	446270000
Zj.jz021445334	1	5	5	5	5.7	110.51	5.6007e-16	64631000	102390000	5964700	18720000	22906000	20960000	60865000	109630000	88475000	195840000	91906000	142330000	229790000	220820000	0	0	0	100880000	0	0	4605800	124530000	133420000	0	109140000	0	0	92420000	11294000	0
Zj.jz021445345	1	4	4	4	7.4	59.139	7.6175e-18	10345000	12232000	9416000	22687000	0	0	33584000	35566000	37858000	36418000	227870000	47093000	51884000	45787000	36244000	28595000	16918000	33632000	0	0	226470000	24374000	0	27506000	24251000	32828000	29973000	33456000	43600000	25776000
Zj.jz021445350	1	8	8	8	21.4	51.491	1.358e-56	156890000	75639000	247030000	128710000	173830000	100320000	224710000	146210000	173760000	138890000	526480000	802770000	147040000	166300000	159950000	203190000	142370000	76580000	110300000	166210000	100900000	698040000	142610000	151520000	129060000	129930000	190600000	0	195050000	120620000
Zj.jz021445363	1	1	1	1	2.7	41.47	0.0015751	0	0	0	0	0	0	0	0	0	0	0	0	0	0	0	0	0	0	0	0	0	0	0	0	0	0	0	0	0	0
Zj.jz021445365	1	5	5	5	51	11.824	2.6828e-16	24064000	13250000	23453000	22501000	0	25255000	31579000	23709000	24603000	0	17911000	20301000	17062000	24494000	19483000	42446000	43077000	45659000	49248000	61386000	47509000	41408000	31471000	39099000	34448000	19264000	27965000	24515000	30438000	29476000
Zj.jz021445370	1	6	5	5	12.2	64.369	6.4425e-19	0	6728900	10337000	13900000	0	14666000	14871000	0	14153000	17297000	11672000	13385000	13882000	7669100	13174000	0	0	16588000	13678000	13185000	0	0	11028000	9146800	12731000	14332000	11959000	11347000	9185600	21707000
Zj.jz021445371	1	7	1	1	15.6	57.929	5.4874e-153	0	0	0	0	0	0	0	0	0	0	0	0	0	0	0	0	0	0	0	0	0	0	0	0	0	5386800	0	5638000	0	9888500
Zj.jz021445372	1	5	5	5	48.3	12.15	8.6301e-36	36173000	177040000	122550000	153520000	145340000	144520000	123750000	102880000	133610000	114470000	117060000	158900000	137570000	164180000	145870000	280240000	386090000	322420000	394700000	444700000	329730000	178940000	167050000	257750000	148870000	147060000	132440000	235220000	184490000	193850000
Zj.jz021445379	1	4	4	4	18.4	28.687	1.4807e-23	27708000	86954000	22225000	24643000	18338000	40955000	37099000	55558000	31605000	30855000	32192000	39240000	36501000	34870000	30951000	27416000	21713000	0	0	18873000	23308000	14266000	28133000	20920000	20860000	25810000	21763000	28302000	43375000	39929000
Zj.jz021445006	1	6	4	4	34.5	20.06	6.8734e-19	126080000	66911000	120920000	39662000	47216000	53723000	58882000	30162000	30177000	27042000	58967000	43193000	47121000	47468000	44935000	33245000	62539000	47130000	19194000	0	31897000	18517000	28296000	30761000	29514000	0	38468000	34911000	38388000	29941000
Zj.jz021445062	1	1	1	1	1.9	58.031	0.0011494	0	0	0	6164800	11472000	0	0	0	0	0	0	0	0	0	0	0	0	0	0	0	0	0	0	0	0	0	0	0	0	0
Zj.jz021445065	1	7	7	7	33.5	23.453	7.9513e-29	0	0	29863000	48657000	25366000	37372000	47100000	77223000	46591000	62250000	39236000	35806000	40159000	54442000	49080000	22136000	27159000	43106000	33754000	39946000	60762000	49372000	54356000	78751000	65227000	37685000	90737000	57337000	63801000	39822000
Zj.jz021445067	1	2	2	2	27.3	9.9706	9.4649e-16	115220000	104930000	65197000	85258000	67672000	105400000	106160000	113960000	119660000	80003000	81740000	158490000	72455000	86016000	89368000	127990000	110970000	98045000	167780000	161160000	154420000	129620000	108990000	116490000	98157000	44678000	64103000	95353000	56521000	75119000
Zj.jz021445712	1	8	8	8	53.2	17.701	0	4147500000	5980900000	4899300000	4228200000	4579500000	4091500000	4236200000	4064100000	4490700000	4392600000	4154800000	4622300000	3494700000	3742000000	3716000000	4186300000	3725700000	4147900000	3561800000	3580800000	3653700000	4416400000	3834900000	4190900000	4433700000	4288300000	4103900000	3716700000	3394300000	3821700000
Zj.jz021445074	1	6	6	6	29.7	28.985	6.8914e-27	21991000	48050000	18677000	41026000	52317000	32758000	29578000	39241000	36128000	21554000	70854000	26123000	27033000	20873000	12869000	40655000	34433000	40091000	49710000	34808000	58628000	26400000	39931000	17990000	25617000	35880000	35831000	31057000	52445000	34257000
Zj.jz021445075	1	13	9	9	33.1	46.628	2.516e-205	551110000	644540000	517200000	198050000	209740000	194010000	72408000	86350000	102780000	0	0	0	0	0	0	170780000	270320000	252490000	180180000	200500000	203950000	218340000	226150000	176790000	189780000	175690000	177070000	159660000	144060000	106360000
Zj.jz021445085	1	22	22	22	41.8	70.453	1.6933e-79	320000000	400120000	382550000	386290000	389440000	384090000	261900000	286740000	286700000	253680000	321050000	179690000	272190000	296200000	308520000	165370000	177420000	178980000	200560000	144710000	149770000	120040000	109330000	151860000	91309000	90256000	23943000	148470000	99929000	116910000
Zj.jz021445094	1	45	45	45	38.9	163.79	0	501310000	502750000	485470000	628850000	614870000	616540000	818690000	829100000	849630000	791670000	740660000	702800000	725120000	667700000	707100000	653810000	696640000	661330000	625670000	658870000	576880000	483620000	609570000	553060000	794700000	817660000	831660000	809160000	708810000	781300000
Zj.jz218030001	1	3	3	3	34.7	16.218	5.5224e-40	101550000	203740000	177870000	199810000	90860000	109340000	98119000	93814000	19986000	0	12253000	82284000	3751100	49360000	88815000	92038000	199310000	235540000	191350000	125600000	166570000	105870000	101020000	113060000	83365000	82060000	81205000	50127000	72143000	67691000
Zj.jz021805012	1	6	6	6	32.4	27.349	2.0114e-33	27979000	62101000	41467000	0	29643000	14745000	0	0	0	0	0	0	12489000	0	12223000	41589000	41792000	51289000	41125000	28915000	34018000	24461000	19539000	21882000	21110000	19964000	22950000	25349000	20369000	28372000
Zj.jz021805020	1	4	4	4	7.3	73.837	6.8353e-09	0	11989000	0	0	0	0	0	0	0	0	0	0	0	0	0	0	0	0	0	0	0	0	0	0	0	0	0	0	0	0
Zj.jz021807100	1	3	3	3	10.3	42.466	7.605e-08	0	14045000	16790000	0	0	0	0	0	0	0	0	0	0	0	0	0	0	0	0	0	0	0	0	0	0	0	0	0	0	0
Zj.jz021807103	1	2	2	2	20.6	19.015	4.3212e-93	38618000	68793000	59296000	34997000	58575000	71269000	0	23382000	57195000	19526000	33112000	14256000	31534000	44206000	25226000	31845000	26029000	51322000	30981000	35873000	38071000	37255000	23071000	20682000	29964000	29866000	50187000	25008000	21258000	25445000
Zj.jz021807111	1	3	3	3	8.2	45.368	1.2399e-06	0	60191000	49460000	20065000	13449000	18131000	12555000	12449000	10379000	9685100	12685000	7923300	10249000	12967000	14591000	12079000	0	0	0	0	17075000	14946000	27215000	0	21493000	0	29939000	13055000	37615000	33144000
Zj.jz021807012	1	11	11	11	80.3	14.976	1.8632e-110	204960000	226350000	243860000	423110000	486300000	398270000	697800000	838210000	892570000	1048800000	821110000	883970000	1042000000	950690000	981350000	520530000	519050000	287370000	555120000	701510000	818160000	559910000	709540000	613440000	644660000	554810000	518160000	685080000	733530000	903290000
Zj.jz021807124	1	13	13	13	21.3	87.681	1.3593e-90	149300000	133620000	174740000	204660000	202440000	239450000	85943000	0	78476000	68415000	62713000	71586000	0	0	0	183770000	205630000	142080000	118300000	130970000	151380000	131430000	103230000	58655000	0	16876000	0	0	11137000	0
Zj.jz021807127	1	5	5	5	22.4	32.105	1.1182e-121	20360000	0	0	0	5503400	0	0	11803000	0	21710000	11677000	0	0	0	14041000	0	0	15734000	31867000	0	39331000	0	12028000	0	15573000	0	0	18945000	16792000	20229000
Zj.jz021807130	1	5	5	5	44.4	10.61	6.9892e-13	105580000	181640000	119010000	143230000	120560000	134620000	191560000	198880000	175010000	123280000	122180000	162490000	60426000	188120000	195220000	223190000	228050000	209950000	185090000	256290000	152340000	272080000	240720000	123970000	121490000	72652000	153640000	109000000	169020000	184420000
Zj.jz021807137	1	3	3	3	34.8	12.154	9.265e-51	34679000	53037000	27244000	48442000	28450000	37376000	12327000	17624000	16847000	0	9410700	0	10071000	12856000	12637000	34173000	41488000	36688000	28154000	24119000	31633000	14057000	15301000	0	12711000	15432000	10326000	10130000	7919600	10990000
Zj.jz021807138	1	8	7	7	19.6	52.537	4.9167e-31	77133000	65530000	75976000	38413000	31761000	34920000	24362000	23795000	45795000	0	20918000	28969000	23251000	0	20754000	37571000	30348000	34171000	29585000	22675000	17344000	23890000	21041000	29178000	21701000	31023000	33467000	30478000	37668000	33060000
Zj.jz021807014	1	11	11	11	41.7	27.956	1.3272e-73	294780000	274140000	316550000	184340000	189390000	183150000	113060000	83097000	116240000	78900000	75097000	79448000	145000000	97042000	97345000	232210000	174050000	189460000	230780000	220840000	207670000	104200000	107570000	112970000	123800000	122760000	154340000	94150000	79830000	119650000
Zj.jz021807142	1	1	1	1	6.2	47.025	1.7659e-14	0	0	0	0	0	0	0	0	0	0	0	0	0	0	0	0	0	0	0	0	0	0	0	0	0	0	0	0	0	0
Zj.jz021807148	1	3	3	3	14.3	36.418	4.6337e-24	0	12810000	15112000	22462000	0	0	25404000	9445700	0	23693000	9598300	17063000	9902500	0	9660800	17670000	0	0	0	0	0	0	10574000	9965700	2034800	0	0	29319000	14157000	10300000
Zj.jz021807150	1	3	3	3	29.4	11.876	1.8883e-118	723940000	840510000	646950000	707670000	644990000	699170000	446360000	485310000	501990000	368430000	444440000	431080000	466350000	306260000	303570000	706190000	716360000	1013800000	503670000	555030000	546150000	459100000	397790000	755870000	454640000	340230000	326390000	381900000	371140000	395180000
Zj.jz021807017	1	1	1	1	3.2	39.143	0.00016512	0	6632200	0	0	0	0	0	0	0	0	0	0	0	0	0	0	0	0	0	0	0	0	0	0	0	0	0	0	0	0
Zj.jz021807002	1	3	2	2	3.9	84.432	7.4442e-07	0	0	24958000	14084000	0	0	0	0	0	0	0	0	0	0	0	15202000	17559000	21912000	0	0	0	0	0	0	0	0	0	0	0	0
Zj.jz021807025	1	1	1	1	1.2	113.89	9.0069e-05	0	0	0	0	0	0	0	0	8909800	0	0	9001700	7774700	7322700	7864600	0	0	0	8466800	10346000	0	0	10404000	7412700	7610500	4283900	0	8626300	8916400	9061800
Zj.jz021807031	1	18	18	18	49.2	53.003	4.2898e-208	475630000	484750000	489130000	484420000	497440000	491250000	778130000	836490000	810180000	816730000	855530000	748640000	954340000	834920000	936520000	619430000	631490000	664970000	652000000	677920000	664450000	846850000	826960000	867460000	846490000	913510000	826880000	870560000	868400000	923860000
Zj.jz021807034	1	1	1	1	19.2	10.898	0.00028031	0	0	0	0	0	0	0	0	0	0	0	0	0	0	0	0	0	0	0	0	0	0	0	0	0	0	0	0	0	0
Zj.jz021807036	1	5	5	5	49.3	15.559	6.2508e-93	60423000	99245000	64868000	84865000	110740000	97065000	203770000	223480000	227080000	273890000	361150000	311500000	260910000	258870000	260510000	144860000	109220000	110690000	298430000	316840000	305530000	476190000	444050000	446480000	532100000	385280000	451590000	408150000	482650000	627150000
Zj.jz021807039	1	2	2	2	11.4	21.396	1.1961e-38	0	12882000	0	0	0	0	29836000	18435000	20841000	0	15127000	24176000	11060000	0	0	0	8171800	32598000	29653000	27885000	17089000	30936000	24432000	30486000	0	14513000	17125000	24607000	14173000	13415000
Zj.jz021807004	1	52	52	50	61	104.63	0	97436000	423970000	386470000	6297000000	6617900000	6429300000	16712000000	17015000000	16435000000	15309000000	15614000000	17182000000	16107000000	15747000000	16083000000	5546200000	5528100000	6176700000	8609900000	8951500000	9286800000	14213000000	16448000000	15865000000	14735000000	14035000000	15395000000	13864000000	14913000000	15205000000
Zj.jz021807047	1	9	9	8	15.3	61.812	5.2004e-28	0	31364000	30047000	26902000	0	0	111310000	75070000	95062000	200640000	188430000	161070000	310020000	212830000	290070000	51297000	0	81505000	0	0	26874000	0	0	0	0	0	0	44671000	60308000	62035000
Zj.jz021807053	1	3	3	2	9.3	46.668	6.9478e-09	20890000	59279000	54443000	28466000	22073000	32158000	0	0	9451000	0	0	0	0	0	0	12642000	13294000	14792000	0	10486000	10348000	0	0	9408300	0	0	0	0	0	0
Zj.jz021807056	1	9	9	9	36.3	31.702	2.5124e-32	241350000	217190000	253380000	185270000	144810000	155790000	24212000	38525000	54805000	40958000	24498000	0	33628000	40933000	25971000	174280000	188320000	221220000	142820000	148970000	143750000	50917000	65128000	37805000	78580000	19797000	62660000	38353000	46286000	54110000
Zj.jz021807059	1	3	2	2	19	14.015	2.9231e-07	386290000	446660000	387380000	243120000	253440000	262300000	163490000	84224000	195040000	92411000	75581000	70362000	151890000	137910000	133140000	268360000	303330000	401690000	203470000	149110000	259730000	170060000	272220000	218010000	170240000	201340000	128140000	93957000	99233000	98293000
Zj.jz021807061	1	4	4	4	32.3	19.89	3.1952e-83	166490000	168790000	135140000	278340000	281770000	256400000	71394000	135090000	54344000	57311000	24663000	28576000	31743000	45822000	40020000	142450000	101360000	123770000	168990000	167390000	165410000	124720000	98396000	104120000	51035000	93962000	58240000	49461000	36096000	0
Zj.jz021807066	1	2	2	2	5.4	49.032	1.1343e-08	0	58119000	38848000	0	0	0	0	31450000	41232000	0	0	0	0	0	0	0	36966000	0	0	34926000	0	0	0	0	0	0	0	0	46059000	0
Zj.jz021807067	1	17	17	17	14.3	154.83	9.0162e-51	0	40163000	53919000	28985000	24168000	30355000	26876000	28341000	19385000	0	0	0	16983000	27181000	30417000	19830000	32476000	30399000	20572000	24765000	0	27996000	47994000	19667000	29148000	19575000	36660000	19867000	33831000	96982000
Zj.jz021807069	1	1	1	1	3.6	40.38	8.5914e-10	0	0	0	0	0	10569000	0	0	0	0	0	0	0	0	0	0	12554000	11499000	19661000	0	0	0	0	0	9311600	9535900	9632900	0	0	13663000
Zj.jz021807086	1	22	22	19	20.3	128.3	2.1784e-103	263790000	216210000	250710000	233290000	232200000	219000000	745530000	735910000	807250000	652590000	555060000	556660000	661480000	602680000	529980000	241510000	263700000	348160000	327050000	279230000	318350000	711870000	661240000	724810000	857840000	973520000	826420000	720530000	785950000	794680000
Zj.jz021807088	1	18	12	12	51.8	34.593	2.8934e-155	873990000	1285400000	1180300000	730560000	643660000	670450000	197750000	174970000	186160000	105230000	108370000	94711000	104520000	98390000	108180000	389140000	404100000	235700000	169760000	270900000	289090000	155850000	155950000	200420000	133080000	104850000	67295000	159250000	132960000	172200000
Zj.jz021807009	1	5	5	5	13.7	55.804	6.7068e-21	44375000	42951000	46697000	17888000	12878000	16958000	11456000	11986000	0	0	0	0	0	0	0	11134000	23674000	15965000	0	0	0	14149000	0	0	0	0	16818000	5937500	12003000	9904700
Zj.jz021807097	1	6	6	6	49.3	15.085	1.7575e-143	155930000	256420000	213310000	197780000	187000000	269120000	107020000	136700000	152570000	101490000	113460000	96924000	126260000	109880000	152300000	318350000	290210000	168180000	299180000	263380000	411700000	139390000	211700000	133280000	152940000	125670000	118500000	130090000	117570000	120620000
Zj.jz218684001	1	1	1	1	11.2	11.428	0.010099	0	0	0	0	0	0	0	0	0	0	0	11264000	0	0	0	0	0	0	0	0	0	0	0	0	0	0	0	0	0	0
Zj.jz218766001	1	4	4	4	58.3	13.695	4.2124e-183	278900000	116380000	153760000	334030000	340010000	354660000	193090000	213820000	342880000	212850000	272310000	228960000	213670000	198210000	215800000	290960000	291270000	334070000	265360000	282660000	337720000	229010000	163640000	272210000	161820000	79145000	106610000	110980000	131930000	111600000
Zj.jz219300001	1	10	2	2	45.6	36.792	3.3059e-111	0	24956000	25082000	15928000	36799000	45497000	23145000	33140000	20235000	61757000	60046000	41579000	26291000	26985000	23257000	34516000	49798000	0	18403000	16917000	26829000	23134000	20334000	32754000	19206000	21025000	53113000	45609000	20860000	14364000
Zj.jz219354001	1	8	8	8	57.3	25.347	0	200310000	535660000	530030000	485820000	373640000	415750000	73516000	84496000	52808000	148780000	137500000	111050000	117810000	148330000	129420000	91091000	99361000	36594000	64394000	59206000	92970000	54568000	65659000	48630000	0	76861000	0	113570000	68496000	65381000
Zj.jz219370001	1	12	2	2	40.8	30.796	5.0532e-107	53043000	60054000	0	66229000	66442000	53917000	107760000	149590000	133250000	79051000	38256000	83661000	54064000	76435000	68537000	82665000	84140000	73180000	65906000	71374000	56433000	0	63760000	62204000	0	0	0	0	0	0
Zj.jz219840001	1	9	2	2	75.4	13.972	2.2157e-159	36847000	39874000	35400000	39590000	52771000	52353000	50742000	47334000	44985000	47066000	55845000	70316000	101320000	40138000	39970000	53068000	70055000	36366000	51370000	63472000	68694000	63183000	54959000	53967000	52895000	50396000	39071000	70635000	48044000	50791000
Zj.jz219956001	1	7	2	2	33	24.91	1.0656e-25	0	0	0	0	0	0	0	0	0	0	0	0	0	0	0	0	12456000	14471000	10116000	10287000	11243000	0	0	10363000	17505000	8930900	11727000	0	0	0
Zj.jz220012002	1	3	2	2	16.4	23.391	1.7162e-06	0	0	0	17774000	0	0	15331000	17740000	0	0	0	0	0	0	0	0	0	0	0	24346000	0	16940000	14823000	18214000	0	0	18218000	15157000	12652000	16761000
Zj.jz220114001	1	8	5	2	25.3	34.855	2.0604e-57	34300000	52149000	176950000	37056000	63643000	29825000	95738000	90071000	98086000	146020000	129620000	112360000	107790000	89822000	91075000	77154000	52567000	114550000	67308000	78895000	73477000	68573000	83950000	89338000	74758000	100850000	86964000	23976000	80893000	34799000
Zj.jz220124001	1	8	8	8	34.8	29.359	1.2551e-258	152530000	237740000	219390000	152380000	158410000	161340000	151080000	244960000	257510000	261710000	229340000	188070000	342440000	300190000	329220000	240410000	225870000	226270000	273000000	213110000	243250000	176570000	220710000	201510000	239400000	349390000	258920000	296120000	310420000	257110000
Zj.jz022127010	1	28	28	17	63.1	46.16	0	3724700000	4211900000	3916900000	2894800000	3009900000	2897300000	3759700000	3830100000	3670900000	5178900000	4657700000	4758000000	5356600000	5545700000	5728400000	2253700000	2116600000	1961300000	2517900000	2497800000	2658400000	4161500000	4068200000	4172900000	5524600000	5015800000	4917100000	6257500000	6060300000	6223100000
Zj.jz022127027	1	21	19	19	35.4	71.72	4.0395e-128	630480000	606420000	537720000	214680000	167800000	162120000	0	37052000	25227000	0	0	12031000	0	35681000	20202000	89744000	99086000	105880000	129830000	103020000	115220000	193650000	160230000	183870000	101480000	96200000	88807000	12710000	11007000	0
Zj.jz022127003	1	3	2	2	22.5	23.355	3.0593e-12	0	0	58992000	66903000	129700000	49533000	8549700	43697000	51068000	12774000	0	14279000	21265000	0	22043000	29465000	63635000	10577000	127040000	69822000	103320000	107130000	94349000	46368000	59680000	0	45179000	34806000	33896000	37158000
Zj.jz022127032	1	6	6	6	5.7	149.92	6.5122e-15	0	9037900	0	0	0	0	0	0	10952000	0	11987000	12542000	13755000	0	14350000	0	0	0	0	0	0	10782000	0	8800000	0	19178000	9670600	13789000	16914000	0
Zj.jz022127036	1	11	11	11	34.7	45.813	2.5263e-170	0	44702000	32611000	18257000	28088000	40215000	148240000	242680000	249040000	335180000	313460000	280370000	251640000	240910000	313310000	102490000	71164000	181970000	235970000	200410000	208630000	325450000	408820000	389500000	195940000	241750000	244840000	241240000	235230000	166790000
Zj.jz022127042	1	14	14	14	68.4	30.795	8.1763e-167	124130000	133180000	151730000	250490000	297530000	252820000	419770000	447610000	436420000	444100000	505240000	487050000	512380000	544400000	539040000	498990000	411770000	351870000	423490000	609760000	737550000	534430000	580820000	520750000	544630000	508760000	506050000	521050000	461460000	401600000
Zj.jz022127043	1	20	20	20	16.9	132.22	3.3403e-69	163300000	144690000	113040000	136180000	148650000	146370000	144790000	123310000	96936000	131350000	86592000	108250000	105270000	94339000	96099000	154230000	173030000	161930000	108570000	97270000	124460000	126690000	132630000	104560000	122730000	171850000	109880000	112140000	114610000	109440000
Zj.jz022127045	1	13	13	10	35.1	55.6	3.6351e-65	271000000	249120000	201640000	181960000	194510000	181260000	192740000	211660000	212750000	154170000	159410000	154080000	168590000	166620000	182300000	105060000	122670000	85944000	116060000	128050000	112550000	124980000	138850000	159730000	156930000	162480000	144460000	129280000	109320000	142350000
Zj.jz022127046	1	2	2	2	13.8	16.406	7.6551e-11	39573000	43715000	41417000	19999000	44131000	27964000	31002000	32324000	38558000	52135000	57316000	44316000	56269000	79509000	44883000	33424000	39323000	28311000	26357000	25289000	30574000	41883000	44968000	39497000	41529000	56784000	49169000	65031000	46924000	38346000
Zj.jz022127050	1	10	10	10	24.1	67.169	1.7698e-135	164830000	204600000	198110000	107200000	91709000	109910000	76011000	113040000	119010000	126240000	67588000	73585000	78357000	87538000	63069000	53485000	55989000	91660000	29767000	47692000	43131000	75901000	63901000	100190000	105160000	106290000	91400000	96488000	84184000	83277000
Zj.jz022127057	1	2	2	2	11.1	30.356	6.5567e-08	17299000	14322000	14620000	0	0	0	0	0	0	0	0	0	0	0	0	0	0	0	0	0	0	0	0	0	0	0	0	0	0	0
Zj.jz022127060	1	6	6	6	19.1	48.557	4.2857e-29	13718000	11544000	10383000	19080000	8466900	0	0	0	0	0	0	0	0	0	0	10906000	0	0	0	7648500	0	0	0	0	0	0	13038000	0	0	0
Zj.jz022127061	1	3	3	3	8.9	43.153	0	33596000	37831000	46468000	15353000	10186000	8367500	0	6278800	4635700	0	0	0	0	0	0	12753000	15055000	10003000	0	0	0	0	0	0	0	6195700	0	0	0	0
Zj.jz022127065	1	3	3	3	7.5	49.666	3.9336e-07	0	7874500	9373100	6285800	0	0	0	0	0	0	0	0	0	0	0	0	0	0	0	0	0	0	0	0	0	0	0	0	0	0
Zj.jz022127070	1	30	30	30	61.4	60.423	4.5195e-273	813680000	781370000	739730000	602570000	687800000	656290000	562870000	605340000	618660000	629160000	643590000	622780000	616660000	596980000	582380000	619230000	562910000	620710000	575640000	551010000	590870000	693290000	615970000	580990000	656210000	719370000	601150000	530430000	616690000	586170000
Zj.jz022127071	1	5	5	5	9.8	86.384	1.6768e-18	61009000	134530000	81246000	131190000	427310000	434840000	56336000	97601000	49839000	57020000	14356000	0	10433000	0	11456000	109130000	41259000	0	41899000	22430000	80175000	40770000	21292000	58032000	13049000	22848000	12284000	29135000	11604000	10228000
Zj.jz022127008	1	28	28	22	57.4	57.186	0	3441500000	4248500000	3917200000	5152400000	4899700000	5491500000	4323700000	3974200000	4330600000	3125700000	2993000000	3039500000	2865300000	2910000000	2758700000	3889400000	3796500000	3833700000	4918500000	4823900000	5031400000	3906800000	4087900000	3457000000	3113200000	3217900000	2892900000	2603200000	2321000000	2611800000
Zj.jz022243015	1	12	10	10	25.9	51.183	9.452e-40	514950000	278520000	391120000	28026000	28839000	32079000	0	0	0	0	6284200	0	0	15843000	0	0	11614000	0	0	37560000	0	0	9379500	0	0	0	0	0	0	0
Zj.jz022243019	1	11	11	7	48.5	34.015	0	134370000	153880000	94538000	158060000	130310000	145040000	159640000	165960000	148810000	123640000	111780000	144840000	324080000	314060000	314040000	151280000	140890000	129790000	151360000	140500000	153120000	197610000	233940000	298560000	351800000	369490000	301180000	438130000	368300000	472850000
Zj.jz022243024	1	5	5	5	13.9	47.826	2.2478e-12	21497000	23351000	30650000	18657000	14202000	21092000	15176000	15754000	21684000	17702000	0	20087000	0	15942000	18012000	14371000	16335000	12981000	9475100	6426400	0	14493000	0	10466000	12120000	18765000	14525000	16519000	0	9940600
Zj.jz022243003	1	9	9	9	34.4	45.342	9.4365e-52	57908000	53460000	61182000	29837000	26385000	26637000	41956000	20396000	51918000	17701000	48242000	67248000	32689000	31481000	0	44926000	42037000	39751000	27687000	27489000	27342000	31936000	32398000	48877000	56656000	115630000	40940000	47182000	36291000	60042000
Zj.jz022243005	1	7	1	1	11.6	60.048	4.4403e-75	0	0	0	0	0	0	0	0	0	0	0	0	0	0	0	0	0	0	0	0	0	0	0	0	0	0	0	0	0	0
Zj.jz022243007	1	11	11	11	19.9	65.387	5.7039e-34	0	75191000	80078000	69918000	36239000	163010000	349400000	273940000	275950000	687070000	502640000	550930000	497370000	427860000	491480000	221340000	156660000	279630000	279620000	343880000	256530000	198210000	179860000	253760000	275670000	265510000	213700000	482020000	323290000	393200000
Zj.jz022457002	1	1	1	1	9.1	21.241	1.2357e-16	0	0	2595800	6803600	11691000	0	21885000	22665000	20748000	49309000	56431000	61684000	29116000	52732000	44118000	21270000	17593000	0	0	11576000	0	36378000	16707000	44560000	26426000	19650000	30934000	29521000	43994000	39396000
Zj.jz022457004	1	2	2	2	7.7	25.169	4.6864e-05	0	12594000	0	7058700	0	8670600	0	0	0	0	0	0	8905900	0	0	15778000	12529000	16871000	14386000	13676000	12471000	0	0	0	0	0	0	0	7054400	0
Zj.jz022457009	1	3	3	3	7.4	55.814	5.0708e-05	0	11415000	10851000	0	0	11143000	0	0	0	0	0	0	0	8327700	0	0	23063000	0	0	0	0	7869000	0	0	0	10305000	0	0	0	0
Zj.jz022467015	1	2	2	2	1.9	159.79	2.9231e-09	7749200	0	0	0	0	0	0	0	0	0	0	0	0	0	0	0	0	0	0	0	0	0	0	0	0	0	0	0	0	0
Zj.jz022467019	1	1	1	1	7.2	22.365	4.3326e-05	0	0	0	0	0	0	0	0	0	0	0	0	0	0	0	6057900	0	0	0	0	0	0	0	0	0	0	0	0	0	0
Zj.jz022467002	1	2	2	2	13.2	23.025	3.7891e-19	0	9049600	15163000	21016000	0	0	6533400	8624000	0	5906300	9817900	0	28983000	0	12149000	0	20782000	6816400	23193000	31778000	10560000	0	0	0	0	0	0	6103700	0	0
Zj.jz022467021	1	3	3	2	26.8	16.824	1.6064e-105	43695000	37388000	38581000	34941000	29522000	31023000	0	9226700	0	0	0	0	0	0	0	70854000	61077000	70701000	37717000	40345000	40827000	14684000	25197000	15426000	14628000	14020000	21158000	0	7492800	0
Zj.jz022467035	1	1	1	1	4.3	61.337	0.012816	0	0	0	88618000	30575000	62859000	198390000	212010000	174190000	0	172630000	0	151190000	140050000	166360000	89150000	110300000	119800000	130650000	0	0	61270000	77685000	71452000	53777000	0	111040000	0	0	0
Zj.jz022467041	1	2	2	2	6.8	30.123	1.3564e-06	0	0	0	0	0	28771000	29709000	26680000	12146000	11947000	0	38150000	0	0	0	0	0	0	0	7571500	0	0	0	21767000	0	0	0	0	0	0
Zj.jz022481106	1	4	4	4	16.5	36.914	3.3768e-21	28962000	42143000	27335000	24989000	9043800	0	0	0	0	0	0	0	0	0	10069000	23951000	0	10960000	0	0	0	0	22579000	0	22088000	0	16396000	0	21259000	15968000
Zj.jz022481119	1	1	1	1	10.3	9.1202	0.0065086	11648000	19128000	16723000	0	4348500	0	0	0	0	0	0	0	0	0	0	0	0	4642700	0	0	0	0	0	0	0	0	0	0	0	0
Zj.jz022481012	1	45	45	45	52.7	110.33	0	1206200000	1591100000	1441400000	1111100000	1075400000	1166100000	844310000	823510000	891670000	777830000	754650000	777600000	970260000	770890000	829330000	1778500000	1520900000	1939100000	1610400000	1639300000	1714700000	1543900000	1552100000	1487900000	1762300000	1608900000	1935800000	1566000000	1588200000	1647600000
Zj.jz022481136	1	5	5	5	9.1	52.731	1.2804e-15	95524000	115090000	87242000	107520000	122850000	119210000	59813000	75978000	103920000	78398000	77940000	80061000	68321000	115370000	93671000	139480000	113160000	84238000	159050000	122880000	117020000	119980000	150310000	145870000	152610000	132400000	129260000	149130000	122010000	138280000
Zj.jz022481144	1	7	7	7	20.7	51.04	2.298e-26	32401000	43881000	23934000	0	10929000	18418000	0	0	0	11312000	0	0	23463000	15035000	20216000	13828000	15648000	0	17442000	0	20299000	27385000	40108000	31325000	40074000	40032000	36978000	28347000	29733000	33679000
Zj.jz022481150	1	5	5	5	8.5	78.488	7.4013e-14	27468000	25676000	50850000	19587000	26646000	22927000	40809000	0	42478000	0	27911000	0	0	0	0	14068000	16935000	28497000	29047000	24265000	15228000	0	0	21366000	0	20986000	0	0	0	0
Zj.jz022481151	1	9	9	8	21.3	49.925	2.0779e-113	36417000	37959000	27528000	45037000	43364000	56913000	0	9254100	0	0	12334000	0	23835000	0	0	166390000	184960000	128940000	159320000	128830000	116560000	116440000	137440000	85844000	123850000	74400000	74662000	0	30837000	14846000
Zj.jz022481158	1	16	11	11	69	33.654	2.7753e-223	386530000	357840000	389760000	428310000	366430000	395620000	226650000	204960000	196470000	216250000	223500000	199400000	185230000	209450000	189290000	328530000	363370000	472170000	304800000	303990000	276870000	345500000	365100000	364370000	332040000	331000000	335990000	319140000	278350000	310680000
Zj.jz022481162	1	17	17	17	30.7	75.347	2.6213e-173	44318000	109330000	83030000	71642000	69760000	65313000	74202000	69466000	65179000	64508000	80180000	66301000	68719000	101790000	79467000	77022000	80255000	110830000	88498000	82371000	103760000	88032000	93308000	101300000	167460000	103070000	193250000	172580000	141410000	117520000
Zj.jz022481168	1	6	3	3	31.3	20.396	2.3376e-16	0	48433000	27221000	38969000	40252000	35900000	17437000	21259000	20058000	0	17204000	18104000	0	0	0	23000000	28970000	0	20552000	23233000	0	0	22013000	19040000	0	0	17072000	16132000	0	0
Zj.jz022481169	1	8	8	8	24.9	35.911	5.4765e-46	0	47106000	43325000	62924000	48268000	93714000	88624000	63050000	97533000	78463000	61530000	53681000	74121000	111330000	107770000	72171000	95891000	154840000	186750000	189570000	163370000	123950000	155010000	145340000	138720000	153000000	147620000	95103000	114230000	123330000
Zj.jz022481171	1	6	2	2	23.1	33.817	2.4039e-56	0	0	0	0	0	0	0	0	0	0	0	0	0	0	6671800	0	0	0	0	0	0	17783000	13015000	27658000	31199000	35174000	21236000	51331000	41190000	42550000
Zj.jz022481183	1	13	13	13	43.1	34.622	8.9408e-44	79067000	160490000	136330000	92008000	128690000	79163000	94722000	82088000	91618000	106020000	65583000	112110000	102820000	108580000	109860000	107810000	105800000	69307000	50995000	76556000	40379000	29212000	0	31692000	60001000	66164000	51509000	68808000	77431000	38329000
Zj.jz022481185	1	3	3	3	17.6	17.052	1.0878e-06	0	23883000	18146000	33951000	37507000	42207000	22837000	26576000	25532000	26084000	22033000	0	30378000	32721000	36682000	19446000	30569000	27007000	23259000	21455000	23761000	0	19989000	16457000	0	17951000	15040000	12908000	12423000	13704000
Zj.jz022481020	1	8	8	6	25.2	30.537	0	1290100000	1594800000	1666900000	2668400000	2399400000	2831900000	2202100000	1861700000	1893100000	1145800000	1183000000	1327300000	886440000	787430000	950060000	1831600000	1833200000	2236300000	1813400000	1628400000	1806900000	1158100000	1008100000	1061000000	532830000	535080000	659440000	481150000	507960000	542100000
Zj.jz022481220	1	3	3	3	18.3	26.39	1.9876e-09	15169000	27035000	20439000	11093000	11111000	12344000	0	0	0	0	0	0	18898000	0	0	19177000	18235000	14796000	19091000	19111000	33035000	0	20436000	5560900	0	16847000	0	19242000	16053000	15140000
Zj.jz022481224	1	2	2	2	8.6	32.158	4.5633e-06	0	0	0	0	0	4818100	0	0	0	0	0	0	0	0	0	0	0	0	0	0	0	0	0	0	0	0	0	0	0	0
Zj.jz022481023	1	2	2	2	2.3	85.648	2.9672e-06	9487300	0	0	0	0	0	0	0	0	0	0	0	0	0	0	0	0	0	0	0	0	0	0	0	0	0	0	0	0	0
Zj.jz022481027	1	13	13	13	30.1	59.691	2.5917e-51	122340000	124110000	100860000	51374000	47441000	51011000	59561000	44881000	54731000	46150000	35928000	31710000	22774000	29903000	41431000	33262000	40984000	42939000	26335000	33782000	24627000	26176000	32371000	6888500	12617000	15179000	10142000	38036000	27645000	0
Zj.jz022481003	1	24	24	24	35.1	97.878	2.5375e-263	560780000	537130000	512050000	521560000	700440000	542020000	460330000	330520000	397440000	293970000	376930000	354030000	405820000	378840000	378270000	499390000	437450000	269900000	384950000	381810000	312030000	366670000	402610000	355880000	313560000	438340000	347980000	447720000	420090000	379200000
Zj.jz022481031	1	11	11	11	32	44.105	4.1363e-38	32180000	40487000	32027000	49684000	62448000	59286000	50454000	20276000	46674000	86902000	118570000	76711000	59985000	64737000	58796000	56990000	61233000	58901000	77291000	83773000	79743000	114020000	86723000	72316000	53250000	33498000	55698000	63029000	74188000	90395000
Zj.jz022481035	1	1	1	1	2.3	70.787	0.00090687	0	0	0	0	0	0	0	0	0	0	0	0	0	0	0	0	0	0	0	0	0	0	0	0	0	0	0	0	0	0
Zj.jz022481039	1	5	5	5	12.4	53.282	2.7621e-12	44085000	38275000	66558000	61796000	83330000	48977000	0	31748000	32084000	0	0	30076000	0	0	0	37193000	36149000	64779000	0	0	0	0	48382000	49894000	0	0	0	0	39422000	0
Zj.jz022481043	1	13	13	13	28.7	59.402	1.199e-115	205830000	258660000	255040000	212460000	176930000	184000000	233640000	210440000	171810000	211770000	194480000	229580000	198520000	179430000	215990000	188040000	197940000	356740000	148740000	94710000	100300000	122510000	133670000	155510000	164960000	176150000	113060000	222970000	162590000	196500000
Zj.jz022481045	1	13	13	8	35.5	54.757	9.0151e-195	287590000	333000000	309450000	377080000	413530000	365420000	336070000	316360000	341030000	309160000	327750000	282660000	356090000	289230000	311790000	356080000	384360000	312820000	425180000	564180000	426630000	358150000	477220000	384760000	354140000	373130000	415160000	286250000	308120000	303810000
Zj.jz022481049	1	3	3	3	9.9	35.36	2.3244e-06	0	0	0	0	0	0	0	0	0	0	0	0	0	0	0	0	0	0	0	0	0	0	0	0	0	0	0	0	0	0
Zj.jz022481050	1	4	4	4	29.6	19.262	2.5993e-18	21822000	31219000	25904000	46094000	28911000	40332000	104090000	127510000	117930000	86179000	88109000	104290000	76810000	66193000	107520000	31669000	5856700	29299000	63636000	50777000	52463000	35573000	64497000	32301000	61829000	43332000	64145000	20802000	73718000	47141000
Zj.jz022481051	1	11	11	11	57	26.298	2.8549e-107	665450000	756040000	686220000	1136500000	1095500000	1046900000	2786700000	2466500000	2471900000	3031200000	2989700000	3067100000	3372800000	3195300000	3079000000	1343200000	1248200000	1803100000	2142700000	1788000000	1894800000	2833900000	2547800000	2595900000	2977000000	3372900000	3146800000	3760500000	3400000000	3275900000
Zj.jz022481055	1	8	8	8	33.3	29.575	4.4192e-72	48066000	40042000	63688000	18902000	22909000	29256000	42073000	43234000	46074000	96550000	94970000	90850000	54929000	50728000	41655000	70955000	91652000	81799000	79446000	55132000	73058000	50578000	68529000	91397000	135360000	120120000	129000000	144130000	138410000	123720000
Zj.jz022481058	1	4	4	3	10.8	57.363	1.7716e-13	0	0	0	0	0	0	0	0	0	0	13105000	0	15582000	19136000	15689000	0	0	0	0	0	0	0	11925000	0	0	13356000	14009000	19843000	20350000	15442000
Zj.jz022481059	1	1	1	1	4.4	38.982	9.1937e-05	0	5464800	0	0	0	4649100	0	0	0	0	0	0	0	0	0	6931100	6280200	0	7968200	10842000	9460500	7575000	7699000	9563300	0	0	12251000	0	7511300	7084100
Zj.jz022481071	1	7	6	6	28.1	25.921	2.6806e-16	188910000	181030000	120610000	119810000	92325000	144950000	0	0	25473000	38146000	9126400	0	9246400	0	0	35334000	43427000	73281000	26853000	24786000	46673000	0	0	0	0	0	31712000	0	0	20943000
Zj.jz022481084	1	8	8	8	45	26.116	4.8544e-124	0	0	0	25045000	0	0	76105000	38299000	56511000	22909000	6891700	33993000	0	0	31281000	0	0	0	9643600	0	0	38111000	31083000	33331000	30152000	40163000	67493000	128530000	111100000	110010000
Zj.jz022481099	1	11	11	10	36.6	39.274	0	136490000	96434000	111890000	139440000	166560000	106340000	144050000	93821000	137540000	109010000	150950000	114700000	140970000	141790000	139280000	130800000	129730000	129300000	175880000	134610000	111240000	197050000	208940000	188280000	265860000	217700000	245640000	276520000	242260000	220330000
Zj.jz002249012	1	11	11	11	33.3	49.471	2.1514e-59	94171000	86830000	74991000	112080000	85022000	77962000	88853000	86802000	118010000	109570000	94114000	77680000	85206000	90828000	90809000	220410000	167200000	199350000	248900000	214570000	212250000	243660000	164750000	167470000	238930000	257660000	133600000	163860000	176350000	155350000
Zj.jz002249016	1	25	25	25	78.7	42.47	0	815700000	1203800000	1020900000	2780500000	3202100000	2968000000	15226000000	15343000000	15218000000	13342000000	13434000000	14340000000	12775000000	12911000000	13180000000	4779700000	4688500000	5197700000	5245100000	5389900000	5301000000	7382700000	7214000000	7877700000	7383300000	7050600000	7890400000	8501200000	8652600000	9077100000
Zj.jz002249017	1	3	3	3	6.1	48.532	8.5789e-11	0	11165000	0	8012900	0	15453000	13225000	13461000	17095000	0	22531000	13105000	0	13904000	0	12950000	14502000	19985000	6254300	15851000	0	0	9517500	0	0	10776000	17562000	9561800	15155000	17432000
Zj.jz002249020	1	18	5	5	57	34.861	4.6077e-81	0	0	0	34138000	28305000	46571000	46538000	64476000	40331000	24626000	0	25345000	38324000	38697000	50575000	42810000	70518000	0	66158000	81880000	87254000	36755000	61080000	52441000	57341000	47618000	85112000	47526000	38965000	54119000
Zj.jz002249021	1	7	1	1	23.4	22.343	1.6033e-28	127000000	112090000	139110000	44905000	38718000	50486000	53021000	42316000	28082000	28508000	23767000	34967000	26209000	24757000	21188000	108300000	128170000	144270000	86233000	102960000	34869000	138000000	81397000	135200000	194300000	168730000	175510000	132200000	120710000	42911000
Zj.jz002249024	1	22	22	11	62.4	34.164	0	1618100000	2142900000	2107900000	1717700000	1671200000	1841000000	3136000000	3094900000	3262200000	3069000000	3044000000	3269400000	3759900000	4068400000	3953900000	3581300000	3603600000	3117900000	4977200000	4881300000	4748400000	5337700000	5534100000	5548100000	6670400000	7257500000	6168500000	4146400000	3870500000	4389000000
Zj.jz002249026	1	19	11	8	59.8	34.374	4.1506e-138	64195000	69168000	153010000	89536000	144190000	76077000	82624000	50974000	35338000	90080000	106450000	66321000	87956000	91658000	108490000	254900000	282900000	264210000	274920000	270790000	271020000	261640000	219710000	277380000	228910000	235190000	154030000	135570000	152930000	214980000
Zj.jz002249028	1	15	7	7	45.1	32.903	4.0052e-143	309640000	365340000	316880000	607330000	557520000	553170000	1138300000	1193100000	1159400000	1335900000	1451700000	1231700000	1381900000	1460100000	1320700000	864170000	656010000	810330000	983460000	1189700000	1055400000	1032700000	1138700000	1043800000	830600000	883850000	1092300000	1093500000	1074400000	1020500000
Zj.jz002249032	1	5	5	5	20.8	41.552	2.0364e-124	38075000	98983000	74846000	232650000	210510000	161830000	180390000	234050000	206450000	135910000	151150000	164970000	130350000	129160000	155750000	101940000	92922000	0	112790000	119720000	115170000	84968000	114900000	113870000	105570000	91092000	97080000	98375000	86427000	94574000
Zj.jz002249035	1	10	10	10	25.7	47.347	6.3609e-136	150740000	87706000	116460000	128600000	108120000	141610000	83494000	101170000	103580000	84083000	72495000	0	54814000	49648000	70046000	208980000	194890000	168590000	221330000	187950000	203770000	81001000	109040000	80453000	110730000	111650000	107150000	61521000	76743000	81094000
Zj.jz002249036	1	11	11	11	46.1	34.642	0	0	0	0	0	0	0	0	0	0	0	0	0	0	0	0	1179200000	1080200000	945010000	1640800000	1768200000	1800400000	517920000	516980000	422610000	650570000	563360000	645700000	369040000	332800000	253830000
Zj.jz002249037	1	11	11	11	18.2	66.272	6.0056e-37	91318000	90078000	101950000	81837000	110410000	109440000	78945000	55841000	100600000	118080000	28081000	43396000	52022000	43208000	82328000	79041000	45737000	38379000	27658000	61494000	53120000	30635000	34648000	12142000	17382000	27320000	47919000	11896000	54401000	34945000
Zj.jz002249039	1	4	3	3	3.7	135.37	7.8293e-12	0	2279800	0	13296000	36452000	15950000	8002900	13514000	0	23717000	25049000	24358000	21996000	23804000	22970000	38351000	42731000	0	36932000	47360000	45556000	32966000	7270900	34711000	0	0	30093000	25596000	0	27614000
Zj.jz002249041	1	3	3	3	3.3	74.877	7.0636e-05	0	0	0	0	0	0	0	0	0	0	0	0	0	0	0	0	0	5158700	0	0	0	0	0	0	0	0	0	0	0	0
Zj.jz002249044	1	12	12	12	60.6	19.684	1.7828e-34	208650000	294130000	236900000	224570000	246260000	269980000	272710000	295510000	296980000	296440000	221040000	241530000	238960000	339500000	261470000	308210000	258310000	275700000	294730000	282730000	283140000	281830000	224170000	237560000	212920000	229790000	233430000	243900000	230000000	211960000
Zj.jz002249045	1	6	6	6	7.9	116.53	9.9023e-23	26033000	23535000	16601000	13097000	12651000	0	12997000	13030000	16681000	0	0	0	0	0	0	15177000	0	0	13148000	0	0	6554600	0	0	0	0	8028000	0	0	13043000
Zj.jz002249046	1	9	9	9	39.3	20.035	1.2301e-41	518590000	507890000	504490000	379420000	374750000	418070000	167400000	162790000	167540000	118950000	133480000	157960000	153940000	176220000	166110000	705160000	817060000	842000000	775800000	906470000	733840000	325150000	338380000	324550000	382430000	446200000	443740000	347220000	264790000	301220000
Zj.jz002249055	1	5	2	2	7.9	82.283	2.4763e-15	32321000	26746000	22528000	0	0	0	0	0	0	0	0	0	0	0	0	0	0	0	0	0	0	0	0	0	0	0	0	0	0	0
Zj.jz002249062	1	5	5	5	74.8	11.314	4.0613e-123	203930000	208820000	225360000	181530000	299250000	131370000	232850000	185970000	246020000	266300000	357580000	430560000	399960000	332260000	390770000	311580000	309060000	184030000	365900000	442170000	370320000	219910000	250390000	263500000	208040000	174930000	170200000	357200000	349270000	321360000
Zj.jz002249063	1	17	12	12	42.1	54.897	1.0393e-250	332390000	578850000	844310000	556100000	470790000	504270000	539500000	627800000	618660000	564740000	673000000	648820000	896140000	789000000	793080000	492800000	405530000	563090000	516310000	585040000	532410000	745990000	836140000	594090000	721460000	805680000	850580000	807710000	860700000	821460000
Zj.jz002249065	1	5	5	5	5.2	103.95	4.3398e-08	0	15467000	3556100	0	0	0	0	0	0	0	0	0	0	0	0	0	0	0	0	0	0	0	0	0	0	0	0	0	0	0
Zj.jz002249007	1	5	5	5	13	48.534	2.586e-43	53281000	0	40295000	32081000	24145000	43244000	0	0	12504000	60470000	63319000	0	8445200	0	0	0	5576900	40158000	34877000	11453000	0	33043000	0	23785000	21622000	12928000	19037000	16646000	16255000	4976400
Zj.jz002249076	1	7	7	7	15.9	61.622	8.4292e-19	30597000	22076000	26589000	0	0	28915000	0	19336000	0	19945000	23232000	22553000	0	0	26172000	24329000	23376000	21159000	19194000	19474000	25550000	16880000	23147000	0	15125000	20696000	24694000	38452000	24459000	29589000
Zj.jz002249087	1	2	2	2	4.1	69.899	2.1369e-06	43474000	35514000	29811000	0	7078100	0	0	0	0	0	0	0	0	0	0	0	5380900	0	0	0	0	0	0	0	0	0	0	0	0	0
Zj.jz022619010	1	12	12	12	27.5	47.717	8.2643e-30	61800000	87423000	57154000	67626000	58601000	79796000	125790000	93825000	102470000	95143000	116880000	87561000	120620000	82147000	84469000	52754000	53765000	147800000	55912000	72408000	68441000	84223000	70667000	86981000	51906000	111250000	48805000	137250000	47754000	52525000
Zj.jz022619103	1	18	18	18	43.4	46.382	2.3474e-244	642290000	905560000	698920000	578550000	561940000	535140000	360610000	303900000	374700000	245630000	244590000	239570000	278490000	219880000	214170000	940810000	945490000	1038100000	874950000	737360000	952760000	743650000	519230000	496990000	714480000	640960000	691950000	457700000	398140000	386040000
Zj.jz022619108	1	5	5	5	28	21.17	2.2904e-10	0	0	0	16916000	0	10524000	0	11579000	0	0	0	0	0	13532000	13193000	10521000	12694000	20907000	0	0	8110200	0	0	0	15225000	13561000	15503000	7169300	9375000	17248000
Zj.jz022619112	1	6	6	6	10.9	88.443	2.8572e-93	43975000	38887000	80702000	0	0	0	0	0	0	0	0	0	0	0	0	0	0	0	0	0	0	0	0	0	0	0	0	0	0	0
Zj.jz022619126	1	3	1	1	6.1	68.383	3.5706e-35	16743000	14078000	14112000	26049000	20194000	13336000	7656000	0	17089000	0	0	0	0	0	4658400	18352000	27976000	10694000	18723000	7618600	18434000	24981000	19562000	12029000	12042000	12799000	11073000	20694000	21074000	0
Zj.jz022619015	1	12	12	12	71.3	24.606	0	465460000	407810000	570670000	409680000	360110000	423430000	259380000	281410000	228660000	327820000	254620000	289950000	322400000	329500000	245430000	344470000	354180000	201380000	307950000	314210000	343820000	260870000	249940000	244930000	209840000	249400000	240860000	242290000	220520000	214390000
Zj.jz022619027	1	11	11	11	38.2	39.904	2.3773e-47	367310000	303780000	328960000	223420000	210850000	314050000	226700000	242920000	184750000	218230000	178640000	245020000	170310000	125980000	133150000	343070000	276060000	397840000	228830000	239890000	260990000	162370000	157770000	229450000	186480000	181970000	151740000	189850000	148790000	160380000
Zj.jz022619029	1	2	2	2	2.5	101.07	1.9927e-07	13822000	16543000	18918000	8473700	0	0	0	0	0	0	0	0	0	0	0	0	0	0	0	0	0	0	0	0	0	0	0	0	0	0
Zj.jz022619030	1	2	2	2	16.9	17.444	2.3141e-07	32715000	0	22987000	8907000	0	0	0	0	0	0	0	0	0	0	0	0	0	0	0	10718000	0	0	0	0	0	0	4944500	0	0	0
Zj.jz022619032	1	14	14	14	45.8	43.978	0	2850100000	2769400000	2899400000	3927000000	4005700000	4321900000	3901200000	3612700000	4290000000	3596800000	3673400000	3578700000	2997700000	3305100000	3588100000	3477400000	3792700000	4739700000	3916600000	3384300000	3812300000	2982600000	3278900000	3074400000	2376800000	2586900000	2614700000	2296800000	2547700000	2120600000
Zj.jz022619038	1	30	30	30	82.3	47.481	0	617730000	173230000	44530000	392670000	368910000	256310000	411020000	426920000	376300000	136740000	196220000	81162000	254830000	144190000	149710000	2462900000	2401400000	2124400000	7376900000	7751300000	7338100000	6351300000	6620400000	6556500000	3220300000	3287000000	3262300000	2514800000	2310400000	2535600000
Zj.jz022619048	1	7	7	7	30.9	28.816	2.0176e-133	405780000	422690000	310310000	495620000	545580000	476710000	307190000	383830000	306770000	289870000	338740000	348210000	230730000	250870000	214760000	698560000	850220000	787860000	680110000	689830000	718630000	388410000	475530000	477410000	361890000	321900000	347450000	381070000	344750000	342380000
Zj.jz022619049	1	2	2	2	3	87.724	2.1764e-08	0	0	23561000	0	6749900	9910700	4670200	0	5426400	0	0	0	0	0	0	0	0	0	7336100	4186700	7017400	9503900	0	0	9645700	0	0	0	0	0
Zj.jz022619051	1	5	5	5	16.8	41.932	3.8826e-27	54914000	89611000	43173000	53715000	49112000	65148000	11892000	0	0	0	0	0	0	0	0	0	0	0	14338000	0	18401000	0	0	0	0	0	0	0	0	0
Zj.jz022619060	1	3	3	3	9.2	40.608	6.6871e-10	28450000	27166000	24287000	23601000	21899000	18799000	10237000	0	0	0	0	0	0	0	0	23165000	0	13814000	12255000	0	18331000	0	0	0	24434000	0	0	16473000	0	0
Zj.jz022619074	1	3	2	2	22.8	16.377	3.7016e-18	0	0	0	0	0	0	0	0	0	0	0	0	0	0	0	0	0	0	0	0	0	0	0	0	0	0	0	0	0	6057300
Zj.jz022619075	1	5	5	5	11.8	17.462	7.079e-26	144930000	174200000	173410000	304530000	216890000	211360000	65267000	81152000	108990000	44738000	0	48174000	41219000	49301000	52186000	318440000	348170000	387020000	247430000	229320000	236520000	222230000	142970000	160230000	148700000	142640000	173110000	99026000	113280000	97502000
Zj.jz022619082	1	2	2	2	12.6	26.811	2.6661e-07	0	0	0	0	0	0	0	0	0	0	0	0	0	0	0	0	0	0	0	0	0	0	0	0	0	0	0	0	0	0
Zj.jz022619088	1	5	5	5	12.9	53.267	2.0336e-20	80580000	62548000	66090000	42456000	46029000	42361000	17972000	15080000	0	13187000	0	0	8305600	0	0	43009000	29993000	29450000	18890000	25802000	0	16692000	28527000	22240000	0	21173000	19576000	15622000	12389000	0
Zj.jz022619093	1	4	4	4	15.1	38.35	1.0786e-09	0	11967000	0	8100500	5655100	7708800	8038100	0	9341300	0	7683900	0	12260000	11215000	11229000	0	0	8099100	10559000	0	8067300	11202000	12566000	13031000	0	12582000	0	0	0	0
Zj.jz022619098	1	4	4	4	8.7	53.413	6.0925e-13	0	0	16194000	27622000	21853000	30890000	22646000	27896000	24724000	50014000	50099000	53033000	55580000	0	47996000	39566000	25100000	21321000	22390000	12336000	21295000	0	0	23051000	0	0	0	0	0	0
Zj.jz002269019	1	3	3	3	5.7	59.039	4.5776e-05	0	3600200	0	0	0	0	0	0	0	0	0	0	0	0	0	20406000	23595000	19450000	18175000	18368000	31092000	21714000	13397000	0	13715000	20376000	0	0	0	0
Zj.jz002269020	1	1	1	1	3.9	40.073	3.3349e-05	0	0	0	0	0	0	0	0	0	0	0	0	0	0	0	0	0	0	0	0	0	0	0	0	0	0	0	0	0	0
Zj.jz002269024	1	12	12	12	15.7	99.802	2.2814e-28	37588000	36311000	31332000	50434000	48426000	44408000	28171000	23071000	21457000	24905000	27067000	29825000	0	20956000	0	37952000	46670000	54646000	32530000	35157000	31413000	0	42327000	34404000	0	19548000	0	16694000	0	0
Zj.jz002269026	1	1	1	1	2.4	56.718	4.2039e-14	0	0	0	0	0	0	0	0	0	0	0	0	0	0	0	0	0	0	0	0	0	0	0	0	0	0	0	0	0	0
Zj.jz002269028	1	5	5	5	32	22.333	7.6949e-25	40321000	60351000	66293000	29096000	26219000	32370000	23732000	24897000	16148000	20097000	0	26966000	24056000	13588000	0	33233000	31369000	42469000	24393000	23186000	17769000	17435000	14791000	78078000	0	0	4448600	10368000	9773400	0
Zj.jz002269004	1	4	4	4	12.1	48.414	1.9601e-12	0	0	0	0	0	0	0	0	0	0	0	0	0	8017700	0	6466500	0	0	0	0	0	0	0	0	0	10974000	0	11801000	11829000	10646000
Zj.jz022831003	1	8	8	8	18	67.674	1.7996e-31	50160000	53741000	63480000	38330000	45433000	43173000	23340000	14644000	0	35412000	14681000	0	0	0	0	27202000	32436000	19884000	13020000	0	27387000	18371000	0	15343000	26671000	0	8103700	15028000	28472000	0
Zj.jz022831004	1	7	7	7	15.3	55.959	2.2719e-33	44875000	44044000	46003000	65412000	64155000	58325000	0	0	0	0	0	0	0	0	0	40456000	42556000	51008000	0	0	0	0	0	0	0	0	0	0	0	0
Zj.jz022831005	1	13	13	13	41.5	37.382	6.4666e-84	56176000	178090000	106920000	187590000	163700000	153570000	128910000	138640000	161640000	140670000	116350000	117410000	33852000	122570000	55909000	243140000	242540000	157460000	294120000	255090000	324170000	114360000	163400000	91404000	177650000	139510000	155440000	144990000	89626000	79789000
Zj.jz022831006	1	4	4	2	37.1	11.183	1.3474e-21	50864000	55776000	56917000	39498000	38648000	37881000	32084000	56760000	54462000	39634000	69234000	45925000	46644000	33209000	34457000	34561000	34834000	45030000	37794000	32594000	37816000	40658000	32412000	49203000	45815000	45863000	40391000	14424000	27683000	0
Zj.jz023027015	1	13	13	4	70.5	22.017	6.1508e-205	541700000	799490000	643930000	770820000	867900000	749590000	836960000	806310000	700260000	907280000	811220000	971750000	796220000	785560000	728320000	959800000	917680000	668690000	944930000	989850000	965510000	938380000	881370000	717630000	777220000	877370000	726930000	763220000	790350000	803060000
Zj.jz023027018	1	33	33	33	70.5	48.457	0	6174600000	5781300000	5930100000	4577100000	4229900000	5215200000	4013600000	4083600000	3712400000	4208400000	4133600000	4376400000	3587700000	3519300000	3695700000	3465200000	3698800000	3568400000	2926200000	2889800000	2515000000	2584900000	3184800000	3239100000	2910100000	2684400000	2791100000	2630600000	2917100000	2874500000
Zj.jz023027019	1	18	7	7	22	79.307	0	177180000	186860000	178390000	364960000	351210000	368520000	396010000	379680000	286250000	191970000	214070000	174190000	150370000	125400000	118260000	407110000	264060000	399200000	251810000	332730000	329720000	267660000	234230000	207150000	194490000	166870000	207750000	211240000	139610000	175330000
Zj.jz023027024	1	13	13	13	18.5	108.56	6.008e-58	68977000	53934000	83028000	63342000	139240000	62836000	42407000	58769000	62361000	0	25004000	0	32406000	17522000	147840000	78224000	76012000	44545000	21070000	0	38601000	26254000	55120000	40570000	49235000	12823000	0	41384000	0	0
Zj.jz023027025	1	3	3	2	15.2	25.25	5.0187e-07	0	16564000	7707500	11613000	11054000	9378500	15333000	13581000	15136000	19259000	22371000	10301000	19553000	15945000	15005000	12734000	12064000	0	11532000	9619200	0	6709300	10635000	17532000	0	10957000	9794100	0	7465700	10205000
Zj.jz023027031	1	2	2	2	6.4	49.124	7.9919e-06	0	0	0	0	0	0	0	0	0	0	0	0	0	0	0	0	0	0	0	0	0	0	0	0	0	0	0	0	0	0
Zj.jz023027052	1	1	1	1	1.4	118.01	0.0011306	0	7258900	10148000	8790900	11293000	13586000	19140000	24587000	15154000	37147000	28370000	31313000	20239000	37035000	20342000	14823000	17374000	6879800	16011000	19229000	14926000	35944000	29065000	36223000	0	22045000	0	15671000	18225000	12947000
Zj.jz023027006	1	1	1	1	7.4	23.689	2.3479e-17	8177000	6113900	0	0	0	0	0	0	0	0	0	0	0	0	0	0	0	0	0	0	0	0	0	0	0	0	0	0	0	0
Zj.jz023027070	1	8	3	3	19.3	59.684	1.0182e-34	0	0	9841200	0	0	0	0	0	0	0	0	0	0	0	0	7107800	7326600	9258500	0	7053200	0	0	0	0	0	0	5233900	0	0	0
Zj.jz023027072	1	3	3	3	7.6	45.313	1.9399e-07	15015000	10797000	9543400	8477500	11345000	19798000	0	10096000	0	0	0	0	12154000	9596100	0	0	13532000	12065000	10767000	0	4716100	16991000	0	9183100	0	0	9002900	10042000	0	8528700
Zj.jz023027079	1	3	3	3	16.9	23.833	1.1605e-08	0	0	10646000	0	0	8741200	8132800	0	0	0	0	4074500	0	0	0	15034000	20937000	29473000	11376000	6933700	11902000	8500300	0	0	0	0	0	0	0	0
Zj.jz023027080	1	1	1	1	3.1	46.48	0.00076029	0	0	0	7024300	0	8339800	0	0	0	0	0	0	0	0	0	0	0	0	0	0	0	5631000	0	3038300	0	5620000	0	0	0	5418000
Zj.jz023027081	1	21	21	21	53.8	42.922	1.9438e-102	373920000	341600000	299480000	467770000	489150000	368570000	382690000	347660000	261700000	423960000	364170000	481150000	500850000	514210000	469740000	1248700000	1064100000	1230700000	1306000000	1225400000	1321800000	726050000	744820000	685460000	1071300000	1204300000	1068200000	748660000	774620000	845090000
Zj.jz002305010	1	8	8	8	45	27.387	4.7855e-145	110340000	110210000	124420000	228340000	194440000	243130000	371960000	367880000	416510000	429010000	533200000	581410000	679980000	598900000	463860000	196950000	211650000	127110000	342400000	330860000	324590000	376950000	432390000	456550000	350860000	475630000	430570000	401740000	550170000	727600000
Zj.jz002305021	1	7	7	7	19.8	42.278	3.5224e-57	59779000	35697000	46309000	32581000	35963000	51813000	46911000	47319000	31664000	37515000	54190000	43982000	53552000	59658000	49540000	35117000	72660000	54754000	45007000	49188000	77589000	54027000	78214000	55982000	67247000	42887000	45792000	53238000	45478000	42707000
Zj.jz002305028	1	6	6	6	7	118.75	9.7e-15	0	0	0	23004000	20291000	27722000	0	0	0	0	0	0	0	0	0	20132000	0	0	17560000	23263000	0	0	0	0	0	0	0	0	0	0
Zj.jz002305034	1	9	9	9	8.2	170.33	4.5056e-33	10745000	9441700	0	0	0	0	15454000	15304000	0	0	0	0	0	0	0	0	0	0	0	0	0	26319000	0	7091100	0	0	0	15450000	13772000	0
Zj.jz002305041	1	15	15	15	14.8	111.83	9.1933e-40	62875000	75573000	86236000	72546000	79630000	97193000	76864000	84456000	72006000	77774000	74656000	49143000	80615000	53793000	91832000	48000000	57435000	45083000	60228000	51373000	65786000	18442000	13954000	113790000	61854000	39262000	32440000	44384000	39732000	45105000
Zj.jz002305045	1	5	5	5	22	38.854	2.7003e-27	32620000	32918000	28733000	20316000	18563000	16287000	0	0	0	0	0	0	0	0	0	15480000	0	24431000	0	0	0	0	0	0	0	0	0	0	0	0
Zj.jz002305049	1	9	9	9	19.6	51.117	2.7544e-26	45812000	44951000	37425000	23832000	11607000	19826000	56190000	32450000	36084000	48782000	44513000	38340000	72790000	41442000	69858000	33828000	21222000	20726000	0	0	0	25485000	25782000	0	27568000	40190000	38493000	57605000	58393000	54035000
Zj.jz002305005	1	3	3	3	2.5	134.58	1.4403e-07	0	0	0	63392000	24263000	67469000	0	0	0	133430000	140950000	122140000	36873000	0	0	0	0	610970000	88744000	88729000	59053000	149350000	124080000	33346000	0	0	0	0	0	0
Zj.jz002305006	1	18	18	18	22.7	102.44	1.4629e-72	62432000	79596000	75004000	96116000	83904000	117110000	29721000	46057000	28215000	26007000	38574000	82661000	12215000	72174000	17158000	81674000	91161000	78872000	64585000	57753000	65475000	60136000	72285000	80547000	40941000	61883000	46017000	53984000	58371000	45550000
Zj.jz002305060	1	2	2	2	5.1	53.137	2.2709e-05	0	0	8206600	0	0	6365700	7133700	8536000	8727900	0	0	11965000	0	0	7624000	0	9100500	0	9525700	10878000	7945000	0	7014400	0	0	0	0	0	0	0
Zj.jz002305062	1	4	4	4	7.2	65.867	3.141e-10	0	6086800	5583900	9698000	9815100	7491800	0	0	0	9314400	0	0	19031000	0	0	18178000	11505000	14615000	10082000	10385000	13326000	7196000	0	8700600	0	0	0	8744700	0	0
Zj.jz002305063	1	16	16	11	27.2	87.74	1.3677e-46	71511000	86409000	108270000	73112000	108640000	90847000	85705000	107800000	94349000	86712000	68105000	81730000	53377000	124060000	88723000	66537000	72891000	116860000	87433000	85833000	78510000	137580000	138440000	118600000	114910000	120410000	133140000	134260000	137830000	144930000
Zj.jz002305064	1	6	6	4	39.7	16.452	3.4503e-71	1000200000	1192700000	1043600000	888230000	758930000	617340000	525070000	440630000	524850000	438410000	442380000	403170000	330170000	316570000	307430000	563600000	578540000	414900000	398180000	367510000	439380000	318490000	339320000	456350000	413450000	504380000	427440000	259710000	279610000	250470000
Zj.jz002305007	1	8	8	8	56.6	18.639	5.7957e-84	40873000	42036000	91363000	85877000	62915000	51834000	91496000	112940000	51581000	163880000	120350000	186750000	208230000	193840000	159560000	15651000	77230000	69220000	87692000	32481000	50512000	48947000	95945000	90564000	93223000	88096000	75626000	109750000	180340000	145710000
Zj.jz002305072	1	5	5	5	14.3	60.093	9.9787e-27	0	15260000	0	15814000	13794000	17923000	11901000	19154000	17340000	28997000	0	11586000	0	15663000	0	16333000	18858000	12102000	12495000	11279000	17335000	13282000	10539000	0	0	13459000	8735100	0	10378000	8772700
Zj.jz023151010	1	13	13	11	21.6	86.878	2.993e-87	195270000	221580000	207030000	181700000	176240000	250390000	154430000	165500000	165080000	149700000	154690000	172280000	147790000	108230000	158530000	162620000	147930000	97491000	154580000	130600000	125470000	143910000	126830000	116210000	113050000	129590000	117590000	129800000	115840000	128480000
Zj.jz023151005	1	2	2	2	5.8	57.431	1.4131e-05	9308700	13310000	10041000	0	0	0	0	0	0	0	0	0	0	0	0	0	0	0	0	0	0	0	0	0	0	0	0	0	0	0
Zj.jz023225001	1	40	40	37	75.7	70.213	0	1393000000	1782700000	1615900000	1427300000	1404800000	1403900000	4600600000	4716600000	4798600000	4044000000	4036500000	3902900000	4660800000	4411500000	4218100000	779440000	782370000	999920000	2879200000	2682600000	2709100000	5390300000	4730100000	4812800000	3342200000	3346800000	3457400000	2192300000	2152100000	2300400000
Zj.jz023225005	1	3	3	3	1.5	234.88	7.0554e-09	0	0	0	0	0	0	39594000	34804000	43497000	36935000	39752000	27843000	47802000	22037000	25335000	0	0	0	0	0	0	14927000	19822000	28930000	17916000	18569000	12686000	17485000	15408000	13781000
Zj.jz023353018	1	8	8	5	17.1	43.662	7.5344e-26	118710000	140280000	87807000	82966000	92864000	79379000	77472000	86354000	88522000	106960000	87089000	77888000	95218000	115930000	116450000	59432000	69829000	86515000	51181000	31291000	44449000	60083000	74502000	61125000	49475000	85253000	81314000	88502000	123560000	68739000
Zj.jz023353022	1	10	10	10	15.8	85.936	1.1051e-89	27803000	43547000	33750000	135280000	119000000	138130000	129190000	120670000	123260000	93360000	65872000	47799000	0	36912000	50510000	63497000	59661000	69208000	79813000	62241000	82102000	58624000	36346000	21092000	30277000	47830000	30282000	18872000	27760000	19196000
Zj.jz023353023	1	17	17	17	25.1	85.255	1.6234e-97	151670000	128150000	153950000	315070000	392210000	298240000	117380000	142700000	133400000	76421000	102820000	102470000	38673000	109470000	94345000	129820000	131050000	177410000	55955000	64927000	101150000	45020000	437720000	68130000	80084000	17704000	82765000	50098000	49129000	46519000
Zj.jz023353028	1	2	2	2	15.5	17.603	5.9083e-06	15961000	15029000	12115000	6320000	4735600	5749600	0	0	0	0	0	0	0	0	0	0	0	6072100	0	0	0	0	0	0	0	0	0	0	0	0
Zj.jz023353034	1	59	59	59	32.2	252.19	0	1624500000	1774300000	1702100000	593740000	634770000	628980000	18187000	11170000	0	0	7774500	0	10191000	62492000	16963000	342130000	416200000	373490000	308770000	363550000	405580000	83903000	174060000	121310000	63479000	25496000	54506000	21553000	45290000	33389000
Zj.jz023353008	1	14	14	14	59.4	31.89	1.4022e-173	232150000	237110000	241020000	166810000	147710000	148630000	72656000	94707000	50301000	41420000	53192000	55750000	37157000	32850000	39997000	164470000	191830000	161330000	194480000	190170000	181750000	151280000	178200000	121740000	166510000	148200000	117680000	82965000	87743000	14156000
Zj.jz023413001	1	1	1	1	2.7	48.667	6.443e-05	0	0	0	0	0	0	0	0	0	0	0	0	0	0	0	0	0	0	0	0	0	0	0	0	0	0	0	0	0	0
Zj.jz023413012	1	2	2	2	4.6	58.695	2.2136e-05	0	0	0	0	0	0	0	0	0	0	0	0	0	0	0	0	0	0	0	0	0	0	5043400	0	0	0	0	0	4918000	0
Zj.jz023413014	1	6	2	2	46.8	15.974	1.1513e-64	0	0	0	121630000	74593000	69559000	125170000	53767000	136640000	121110000	105960000	111200000	78799000	118470000	101370000	163420000	51329000	0	126140000	120200000	96301000	138180000	128250000	163990000	75361000	107390000	86147000	98307000	134980000	147120000
Zj.jz023445017	1	1	1	1	2	71.703	1.3476e-08	0	0	0	0	0	0	0	0	0	0	0	0	0	0	0	0	0	0	0	0	0	0	0	0	0	0	0	0	0	0
Zj.jz023589019	1	3	3	3	11.7	33.628	2.7515e-10	2242100000	1965900000	1594600000	1431700000	1373100000	1349200000	815050000	719230000	64745000	720640000	668180000	731040000	734610000	777930000	577570000	2414500000	1842700000	373350000	2789600000	1390300000	811320000	1061000000	1254800000	1742700000	1255500000	488730000	1384400000	1511900000	1279500000	1001400000
Zj.jz023713020	1	4	4	4	12.2	43.738	3.7414e-14	28673000	29539000	31464000	28109000	22353000	33294000	17260000	16905000	17066000	20219000	18768000	18011000	13596000	14238000	0	34757000	31969000	38500000	21323000	29921000	25883000	16288000	17266000	27656000	20569000	19998000	17820000	17370000	14445000	16199000
Zj.jz023713024	1	1	1	1	5.9	31.831	0.00081193	0	12227000	15646000	0	0	0	0	0	0	0	0	0	0	0	0	0	0	0	0	0	0	0	0	0	0	0	0	0	0	0
Zj.jz023713028	1	12	12	12	15.3	121.44	3.5962e-194	1995900000	1793300000	1544300000	196880000	263390000	185380000	0	0	0	0	0	0	0	0	0	216290000	187320000	79627000	34888000	0	0	5615500	33640000	0	0	19095000	22144000	0	0	0
Zj.jz023713035	1	3	3	3	4.3	102.89	7.0228e-07	0	0	0	7315700	0	0	0	0	0	0	0	0	0	0	0	0	0	0	0	0	0	0	0	0	0	0	0	0	0	0
Zj.jz023713036	1	8	7	7	11.7	54.495	3.237e-17	79947000	76546000	50455000	42826000	30697000	71109000	71361000	43236000	28356000	28772000	15868000	20437000	29466000	0	0	31868000	42275000	74329000	0	0	0	41023000	0	39470000	43404000	0	46129000	18955000	0	25726000
Zj.jz023713037	1	3	2	2	9.4	47.091	4.7841e-144	13670000	19839000	18484000	7527400	10067000	0	0	11608000	0	0	0	0	0	0	0	0	0	0	0	0	0	0	0	0	7426100	0	0	14035000	0	0
Zj.jz023713004	1	7	7	7	60.7	12.427	8.5518e-130	1003600000	478480000	535010000	457010000	529170000	704210000	435430000	396470000	442150000	284660000	283600000	498400000	574500000	549830000	335990000	465200000	670570000	1048000000	583090000	682140000	611220000	710950000	991790000	595440000	525170000	600570000	548220000	567800000	398950000	518770000
Zj.jz023713040	1	5	5	5	12.1	57.809	1.1872e-17	0	18852000	20997000	12617000	0	12937000	0	0	0	0	0	0	0	0	0	0	0	0	0	0	0	0	0	0	0	0	0	0	0	0
Zj.jz023713041	1	6	5	5	22.4	34.937	4.7655e-36	47476000	57032000	77160000	70664000	91253000	75301000	100500000	63267000	108070000	76541000	73377000	52233000	63626000	33336000	53087000	71681000	52039000	77844000	52573000	51518000	70834000	67046000	65497000	64243000	94718000	69486000	74890000	82873000	68982000	61802000
Zj.jz023713042	1	6	6	5	16.6	49.997	3.5698e-29	0	0	8080700	0	11152000	22319000	24922000	27480000	21990000	27382000	16681000	25332000	0	36391000	34847000	15232000	10261000	40926000	36752000	17770000	26901000	34555000	29719000	28348000	26332000	28921000	48044000	14637000	67619000	65330000
Zj.jz023713008	1	15	11	11	69.4	23.951	0	1681300000	1798800000	2031300000	1606500000	1502400000	1470700000	1816600000	1758000000	1801400000	1704900000	1677600000	1728300000	1389700000	1485400000	1267100000	1279200000	1282900000	1635900000	1405000000	1296800000	1370700000	1201800000	1326400000	1381300000	1293800000	1118800000	1247700000	889100000	933700000	986110000
Zj.jz023977014	1	5	5	4	12.6	48.325	2.0173e-15	171200000	152680000	112270000	67555000	108670000	52398000	74987000	45887000	52719000	0	68579000	17621000	87490000	85314000	53296000	82848000	44268000	68210000	66754000	90226000	70964000	35681000	85677000	52331000	61447000	81228000	80139000	40298000	47313000	62114000
Zj.jz023977017	1	4	4	4	11.8	41.276	1.1894e-44	0	12000000	12090000	12576000	14120000	14747000	0	0	0	0	0	0	0	0	0	10133000	8530300	0	0	0	14869000	0	0	0	0	9390800	0	0	0	0
Zj.jz023977018	1	8	5	5	11.1	85.73	1.1726e-19	0	12469000	15056000	12775000	13610000	13051000	22296000	17882000	8339700	16858000	18893000	14529000	0	0	14419000	23061000	11962000	32708000	0	8535400	0	12445000	12165000	0	13643000	12633000	13033000	13102000	14385000	12451000
Zj.jz023977027	1	2	1	1	8.1	25.234	2.0528e-06	8707700	6059900	0	0	0	0	0	0	0	0	0	0	0	0	0	0	0	0	0	0	0	0	0	0	0	0	0	0	0	8674900
Zj.jz023977028	1	6	6	6	50.8	13.686	1.1944e-15	110320000	56676000	120360000	15112000	7161000	0	0	0	0	0	0	0	0	0	0	0	0	43719000	0	0	23601000	0	0	0	0	0	0	20700000	0	0
Zj.jz023977007	1	3	3	3	6.1	50.864	5.6837e-09	0	0	0	19425000	10421000	25233000	12965000	28367000	19988000	15522000	0	13487000	19496000	0	28840000	21272000	14277000	0	26038000	11853000	12994000	21057000	23111000	27984000	27696000	23815000	22326000	21183000	18144000	14570000
Zj.jz023977008	1	3	3	3	10.7	44.112	1.6206e-06	0	18485000	0	0	0	5381200	0	0	0	0	0	0	0	0	0	0	0	0	0	5270300	0	0	0	0	0	0	0	0	0	0
Zj.jz024027008	1	2	2	2	28.3	10.983	2.3219e-05	0	0	0	0	0	0	0	0	0	0	0	0	0	0	0	23081000	16949000	7278200	14240000	14813000	31099000	0	0	0	0	0	0	0	0	0
Zj.jz024127013	1	40	40	40	32.7	154.09	3.7167e-271	449320000	653530000	539740000	605640000	574710000	517020000	378560000	271850000	347550000	302560000	317280000	344870000	269840000	309720000	285540000	371160000	318430000	337470000	290360000	261630000	258710000	280890000	242710000	229740000	218910000	276290000	233100000	204570000	293840000	242700000
Zj.jz024127008	1	4	4	3	13.7	33.683	1.6444e-62	65564000	77878000	102810000	45095000	47323000	48389000	0	0	30895000	0	0	0	0	0	8464300	34038000	43135000	32688000	39242000	20193000	18950000	0	18406000	14613000	0	18160000	20842000	23394000	34821000	28303000
Zj.jz024149017	1	2	2	2	2.5	110.3	1.3455e-14	12987000	18846000	12710000	5613100	4699700	0	0	3175900	2570400	0	0	0	0	0	0	0	0	0	0	6597200	11080000	4078500	6725400	5164500	0	0	0	0	0	0
Zj.jz024149020	1	7	7	7	21.8	41.216	6.2059e-36	38744000	59824000	50754000	32120000	28754000	44147000	28849000	51938000	21802000	14890000	17469000	25672000	17798000	15421000	90786000	30767000	35580000	27577000	21692000	62637000	25530000	18238000	21707000	36519000	15092000	50150000	50922000	0	14784000	30518000
Zj.jz024149021	1	15	15	13	45.2	48.791	1.6266e-181	944890000	839870000	912800000	893700000	1068100000	791280000	220730000	244210000	231760000	179890000	170740000	187250000	216100000	96041000	187960000	441300000	385140000	824410000	415010000	412180000	430470000	427950000	347170000	376620000	307790000	401760000	317490000	223740000	175640000	208800000
Zj.jz024149022	1	25	25	25	62.9	50.748	8.2118e-207	785390000	755560000	806940000	843060000	788860000	820460000	931910000	793130000	768340000	597850000	581870000	667060000	799290000	732370000	693250000	764550000	764240000	908520000	812490000	819410000	946680000	853710000	840300000	843990000	774440000	782460000	918040000	742040000	658640000	700830000
Zj.jz024149023	1	3	2	2	8.1	54.962	1.199e-06	0	0	0	0	0	0	0	0	0	0	0	0	0	0	0	0	0	0	0	0	0	0	0	0	0	0	0	0	0	0
Zj.jz024149027	1	10	10	10	40.5	25.71	1.3756e-75	52013000	62781000	53081000	83710000	71744000	81344000	149510000	134920000	118020000	90930000	70712000	136400000	100520000	78201000	91712000	101460000	94604000	96744000	118920000	138260000	110980000	139460000	111320000	124110000	147190000	95710000	130330000	113950000	96049000	110300000
Zj.jz024149028	1	17	17	17	44.7	55.224	0	275770000	402370000	361600000	323330000	370880000	369960000	366540000	389200000	386820000	373790000	353390000	397280000	408220000	498300000	403490000	299220000	329430000	354020000	258340000	355630000	299930000	372750000	384340000	418720000	420970000	438080000	461710000	499880000	435830000	479540000
Zj.jz024181010	1	5	5	5	34.8	19.477	2.4567e-16	22331000	0	0	13965000	0	0	0	0	0	0	0	0	0	1802200	0	0	0	0	0	19628000	13224000	0	0	0	0	0	0	0	11007000	13787000
Zj.jz024181011	1	3	3	3	11.6	34.078	1.0362e-15	0	0	24754000	0	0	0	0	0	0	0	0	0	0	0	0	0	0	0	0	0	0	0	0	0	0	0	0	0	0	0
Zj.jz024181002	1	1	1	1	4.9	35.901	0.00013736	7387900	0	0	0	0	0	0	0	0	0	0	0	0	0	0	0	0	0	0	0	0	0	0	0	0	0	0	0	0	0
Zj.jz024181009	1	2	2	2	9.3	27.371	3.3552e-06	8118800	0	6291600	0	0	0	0	0	0	0	0	0	0	0	0	0	0	0	0	0	0	0	0	0	0	0	0	0	0	0
Zj.jz024217032	1	10	10	10	41.1	29.663	8.0891e-34	29502000	63721000	74001000	99915000	110570000	120990000	86423000	91590000	114010000	87776000	88804000	99424000	68293000	65615000	106220000	175180000	136450000	145300000	164420000	134220000	128270000	150750000	107110000	127250000	114740000	130830000	113560000	99565000	123180000	68501000
Zj.jz024217033	1	11	11	11	8.6	175.43	6.1854e-24	43058000	41829000	28234000	20875000	16220000	22207000	24280000	10606000	0	0	0	0	0	0	0	0	22306000	0	0	0	0	0	28241000	0	0	16484000	4761700	22318000	7010300	0
Zj.jz024217034	1	12	12	12	26.8	51.307	6.6927e-74	58991000	35109000	78639000	43520000	66438000	49279000	64837000	50421000	82360000	87929000	85036000	74746000	36213000	59836000	39174000	63228000	54030000	82209000	72757000	72114000	66495000	59807000	72032000	79074000	100280000	72797000	61927000	85092000	107450000	95220000
Zj.jz024217040	1	1	1	1	2.7	51.925	0.00086282	0	0	0	8254500	0	0	0	0	0	0	0	0	0	0	0	0	0	0	0	0	0	0	0	0	0	0	0	0	0	0
Zj.jz024217050	1	11	10	5	9.9	140.58	6.8157e-61	26650000	29396000	23639000	39993000	57148000	38610000	34755000	13495000	88420000	53697000	0	42546000	45261000	76978000	76173000	57501000	40396000	61632000	45640000	20912000	58105000	35187000	22220000	0	0	15207000	20074000	0	0	12252000
Zj.jz024217052	1	4	3	3	34.4	14.004	2.7526e-11	0	0	0	0	0	0	0	20047000	22270000	21894000	0	0	0	0	16984000	0	0	0	0	0	0	0	0	21254000	10217000	0	0	0	0	12525000
Zj.jz024217055	1	7	7	7	26.9	31.62	3.0552e-30	161140000	126180000	129470000	97819000	102950000	67429000	156740000	151170000	154230000	215980000	173680000	187680000	282830000	252970000	222770000	203250000	153780000	150510000	173740000	165050000	161360000	227770000	226260000	202820000	269490000	237720000	244230000	305120000	321480000	257300000
Zj.jz024217056	1	5	5	5	5.6	114.56	2.6595e-10	61062000	44757000	19961000	41080000	19093000	39631000	54052000	25248000	57843000	24199000	22954000	55767000	0	0	18557000	37988000	73994000	68233000	23878000	29005000	25150000	0	0	23815000	36182000	0	0	0	88057000	55521000
Zj.jz024217057	1	16	16	16	9.9	207.62	8.9499e-77	111790000	93835000	78888000	40927000	41400000	51618000	19649000	0	33297000	40828000	0	0	32223000	43804000	41866000	29808000	14695000	37451000	0	0	11924000	0	35902000	0	57168000	32217000	33347000	0	49704000	46030000
Zj.jz024217060	1	29	26	26	64.5	51.103	0	4597000000	3737600000	4045000000	4263600000	4406500000	4452500000	2958900000	2835400000	2957100000	2669100000	2865900000	2556700000	2965100000	2622900000	2804000000	8700100000	8152400000	9415500000	9084500000	9604000000	9865700000	5585800000	5609000000	5522900000	5915100000	5434400000	6015300000	4505000000	4477200000	4542200000
Zj.jz024217061	1	29	29	26	78.1	42.445	0	8534400000	8461800000	8957000000	6580800000	7323700000	7012000000	11303000000	11358000000	11702000000	12117000000	13744000000	12193000000	11892000000	13187000000	13202000000	9586800000	10379000000	9107700000	11481000000	12256000000	13228000000	13226000000	14609000000	14022000000	13097000000	13671000000	13878000000	14379000000	14706000000	15856000000
Zj.jz024217064	1	14	14	14	42	49.1	1.7211e-162	217210000	213020000	184780000	109540000	177700000	127800000	39907000	62023000	34554000	41294000	32891000	47270000	56369000	22169000	46718000	75378000	78861000	119290000	69580000	75168000	46948000	51869000	67029000	81966000	19759000	0	26784000	29969000	12404000	17581000
Zj.jz024217007	1	4	4	2	11	51.793	6.9074e-15	18080000	19267000	11842000	15144000	11362000	19957000	0	0	9562400	0	9653000	0	16530000	0	12589000	7573200	9510600	0	0	0	0	0	0	0	10079000	11116000	0	9194100	11608000	8964000
Zj.jz024217071	1	13	13	13	50.8	41.474	1.9206e-199	607710000	518990000	579020000	574030000	526420000	675800000	671100000	606450000	640490000	609830000	636930000	612100000	683700000	712250000	639810000	637980000	591340000	774440000	529310000	599180000	582810000	546990000	606760000	535750000	536600000	466080000	458840000	468120000	443860000	537310000
Zj.jz024339001	1	4	1	1	19.3	24.07	1.619e-22	0	0	0	0	0	0	25112000	30849000	0	0	0	0	23372000	0	0	0	22610000	0	26944000	25287000	0	34389000	21228000	23684000	29225000	30362000	30235000	0	34211000	39884000
Zj.jz024341017	1	1	1	1	3.2	49.976	4.9085e-05	6741200	13177000	0	0	0	0	0	0	0	0	0	0	0	0	0	0	0	0	0	0	0	0	0	0	0	0	0	0	0	0
Zj.jz024411010	1	7	7	7	18.2	56.888	4.3527e-27	53168000	43342000	36061000	0	0	0	0	0	0	0	0	0	0	0	0	0	0	0	0	0	0	0	0	0	0	0	0	0	0	0
Zj.jz024411011	1	6	6	6	18.2	45.806	3.6066e-15	0	0	23202000	0	11756000	16536000	16310000	13038000	0	0	13403000	0	0	0	0	17160000	23749000	15891000	18958000	35716000	33002000	32599000	27530000	32542000	15912000	43191000	30221000	32231000	18885000	20063000
Zj.jz024411013	1	6	6	6	13.4	59.498	1.0292e-14	18151000	8657100	14916000	0	0	7144600	0	0	0	0	0	0	0	0	0	0	0	10791000	0	0	0	0	0	0	0	0	0	0	0	0
Zj.jz024411014	1	8	8	8	24.6	42.18	1.7465e-42	154900000	136200000	126620000	101310000	126920000	118030000	166010000	175210000	161540000	162270000	160100000	144260000	135140000	145310000	135450000	108050000	91608000	151790000	100750000	66424000	108430000	108140000	106240000	71907000	128360000	157670000	132090000	133530000	112410000	145240000
Zj.jz024411019	1	1	1	1	5	58.428	0.00042134	0	22579000	27059000	0	0	0	0	0	0	0	0	0	0	0	0	0	0	0	0	0	0	0	0	0	0	0	0	0	0	0
Zj.jz024411026	1	3	3	3	9.6	35.65	4.4843e-15	0	0	0	0	0	0	0	0	0	0	0	0	0	0	0	0	9438900	8371900	34344000	16041000	13943000	31999000	31303000	16698000	0	0	0	0	0	0
Zj.jz024411027	1	6	6	6	22.6	36.615	0	355850000	353690000	245330000	840280000	867760000	814710000	364020000	334510000	413360000	289410000	231440000	273340000	305690000	206240000	333870000	817000000	1080900000	831290000	791090000	723960000	1092100000	505350000	539880000	430350000	373330000	413770000	382460000	294340000	344160000	316900000
Zj.jz024411028	1	23	23	23	39.5	67.933	0	652160000	689060000	643840000	437230000	512890000	488490000	442280000	421170000	361480000	330130000	398450000	309200000	492260000	421820000	341830000	479750000	513200000	512860000	510790000	453010000	554250000	497550000	502250000	561630000	443850000	451580000	436790000	446670000	406970000	413140000
Zj.jz024411031	1	26	18	18	61.5	57.676	0	740010000	635660000	800690000	906570000	957910000	966660000	963980000	1018400000	944740000	898280000	1063700000	806890000	710380000	761100000	768850000	1019000000	873930000	646030000	780730000	938070000	863530000	859330000	857060000	803090000	651100000	703000000	709840000	680290000	647990000	629540000
Zj.jz024411032	1	6	6	6	40.3	15.766	9.4817e-82	59017000	49448000	40724000	40172000	36319000	42816000	22496000	22757000	19372000	21892000	27397000	31469000	28444000	41619000	22237000	51890000	62335000	108010000	32321000	27692000	19096000	24321000	24876000	19529000	21079000	25266000	0	20046000	24263000	29212000
Zj.jz024411042	1	6	6	6	13.2	58.071	2.5351e-22	72053000	57371000	51808000	16972000	22555000	18977000	0	0	0	0	0	0	0	0	0	58688000	40909000	50751000	26532000	0	0	0	0	0	172240000	0	0	0	0	0
Zj.jz024411046	1	14	14	14	26.6	58.758	1.1148e-40	39845000	34347000	38249000	174490000	142650000	143700000	6628300	5424600	19708000	0	0	0	0	0	0	327260000	345750000	274840000	106770000	109030000	115810000	25161000	24362000	15837000	0	116470000	136500000	109210000	16056000	120230000
Zj.jz024747015	1	6	6	6	17.1	44.201	3.8217e-45	51609000	39302000	43258000	42102000	45551000	59869000	61078000	111730000	91574000	115330000	108210000	106510000	88315000	90299000	87627000	65372000	58670000	48849000	65739000	60789000	64440000	74580000	61327000	48964000	45897000	37841000	54812000	45368000	34674000	42528000
Zj.jz024747021	1	2	2	2	3.1	62.091	0.00028911	0	0	0	94477000	112980000	93700000	0	0	0	0	0	0	137790000	66010000	128200000	98389000	0	0	48056000	92591000	117060000	83250000	0	0	0	23686000	23382000	0	0	0
Zj.jz024747007	1	7	7	7	17.2	59.605	6.2549e-135	174620000	206350000	244480000	295830000	252620000	299990000	123520000	137230000	136400000	119180000	111380000	104110000	97431000	157360000	131700000	114310000	37734000	138040000	88648000	75659000	57653000	40104000	42309000	41455000	33307000	31165000	39533000	34237000	23694000	32212000
Zj.jz024797010	1	24	24	24	81.4	35.36	0	2463500000	3017300000	2901500000	4118300000	4371100000	4022300000	5408800000	5312000000	5382500000	5837300000	6266200000	6726300000	6089400000	5677000000	6058400000	3662900000	3483100000	3116500000	4340600000	4420400000	4441800000	4676900000	4307700000	4281500000	4026800000	4049200000	4066100000	4619500000	4914000000	4763500000
Zj.jz024797109	1	10	6	5	54.1	25.61	3.6729e-277	0	90871000	77674000	9176700	58311000	99366000	312510000	391110000	300270000	759430000	712300000	832480000	893410000	1083200000	900690000	0	14705000	16926000	0	0	0	0	0	0	0	0	0	0	0	6212600
Zj.jz024797111	1	10	10	3	19	57.107	0	65793000	77159000	91572000	81623000	49762000	67592000	106300000	113610000	88822000	154570000	266840000	180230000	241000000	165500000	201080000	139160000	186300000	121740000	121950000	150340000	149920000	96061000	83392000	98927000	217740000	228920000	263020000	388870000	373730000	457200000
Zj.jz024797119	1	10	10	10	38.2	37.241	2.249e-90	183250000	188990000	181080000	178590000	157050000	150330000	91399000	59438000	79627000	26456000	40401000	43296000	72140000	50919000	63631000	213020000	264130000	332210000	244810000	233020000	257170000	98271000	108680000	78727000	77071000	80598000	100090000	93756000	72465000	75593000
Zj.jz024797120	1	3	3	3	22.9	16.751	1.0828e-10	66444000	77805000	89793000	55521000	39258000	30828000	29413000	34964000	42885000	42012000	54530000	35945000	20032000	50869000	42539000	155570000	55589000	37326000	54913000	57166000	93577000	64107000	61524000	50549000	29470000	41194000	38585000	48501000	51190000	40982000
Zj.jz024797121	1	6	6	6	10.8	66.66	2.8015e-22	0	17258000	46174000	0	50031000	60772000	31236000	46066000	57050000	48113000	51657000	0	0	0	0	57368000	0	51700000	33162000	119930000	32281000	58732000	50605000	85906000	42240000	45414000	59273000	0	31517000	0
Zj.jz024797013	1	4	4	4	18.4	24.3	1.2393e-48	156800000	75228000	194640000	259380000	314310000	331530000	245640000	256220000	221290000	203570000	152680000	229110000	105760000	156040000	228920000	242030000	263570000	285190000	265030000	360080000	151910000	184680000	195440000	143270000	153590000	75499000	77985000	115890000	144130000	112840000
Zj.jz024797131	1	3	3	3	6.5	53.113	2.4051e-06	0	0	0	0	0	0	0	0	0	0	0	0	0	0	0	38311000	62115000	15322000	126680000	89349000	114160000	186450000	341350000	150880000	550670000	0	535500000	228490000	198190000	161460000
Zj.jz024797133	1	2	2	2	5.2	43.75	1.1478e-06	9521000	0	0	0	0	0	0	0	0	0	0	0	0	0	0	0	0	0	0	0	0	0	0	0	0	0	0	0	0	0
Zj.jz024797136	1	5	5	4	12.1	53.972	6.3556e-20	152000000	291830000	273300000	56572000	40200000	55662000	0	0	0	48107000	54118000	47269000	0	0	41541000	28181000	35902000	26543000	9714100	0	0	0	18393000	9760100	6594000	0	0	0	0	0
Zj.jz024797144	1	6	6	6	32.4	12.029	5.5146e-23	483770000	376360000	345740000	233340000	283160000	268360000	94998000	116720000	129730000	98889000	80979000	206630000	137050000	190020000	74840000	185690000	278470000	154060000	226480000	125200000	235020000	95641000	116510000	224960000	93428000	96535000	119110000	46979000	9636700	62739000
Zj.jz024797145	1	6	6	6	30	27.059	1.5892e-14	32684000	47289000	21703000	31146000	30280000	41723000	11439000	14484000	25709000	0	15772000	23672000	22130000	8326900	9515300	31404000	40362000	45315000	43762000	33370000	22781000	16728000	23476000	26796000	63682000	26411000	57817000	35269000	34869000	38475000
Zj.jz024797148	1	11	11	11	35.5	44.977	9.72e-69	71153000	68501000	99831000	86718000	95754000	53426000	57283000	65607000	47124000	44500000	40215000	77923000	50803000	43918000	41484000	157960000	129480000	86026000	96116000	100130000	73827000	75208000	82286000	96156000	75715000	84590000	85092000	51164000	55601000	48793000
Zj.jz024797015	1	1	1	1	2.4	55.546	0.00072821	0	12727000	14564000	0	0	0	0	0	0	0	0	0	0	0	0	0	11262000	0	0	0	0	0	0	0	0	6950700	0	0	0	0
Zj.jz024797152	1	18	18	18	27.5	71.489	1.5597e-116	694560000	586350000	773250000	285550000	368210000	368190000	165540000	119700000	137760000	127610000	91377000	149800000	77250000	59706000	81472000	167210000	200500000	164480000	178700000	154240000	114690000	130210000	124150000	96705000	72846000	97924000	79345000	40082000	13444000	26965000
Zj.jz024797016	1	11	2	2	53.2	22.109	5.6594e-100	0	31963000	14071000	88338000	81682000	80222000	59169000	27672000	29772000	39516000	55992000	26971000	29522000	22213000	24860000	28346000	64590000	0	54339000	80553000	27938000	46918000	35415000	31994000	27699000	25616000	0	19121000	18192000	0
Zj.jz024797022	1	5	5	5	22.6	34.336	7.951e-36	38468000	25075000	39642000	49565000	62347000	45037000	18339000	19105000	21517000	22900000	13926000	18575000	28270000	29428000	24418000	46454000	26879000	21471000	24075000	21919000	22370000	17733000	24981000	29323000	21575000	13892000	21725000	17372000	16286000	0
Zj.jz024797025	1	2	2	2	4.8	54.987	4.7641e-07	0	0	0	0	0	0	0	0	0	0	0	0	0	0	0	0	9070900	0	0	0	0	0	0	0	0	0	0	0	0	0
Zj.jz024797026	1	6	6	6	22.1	37.047	1.2908e-45	49067000	17669000	38800000	13620000	21053000	22821000	30473000	0	21417000	0	28334000	0	35144000	30488000	0	42663000	41110000	16719000	44382000	28077000	15255000	0	35049000	27004000	78354000	26555000	74572000	24867000	31467000	14706000
Zj.jz024797027	1	4	4	4	22.3	30.538	3.831e-47	50630000	33956000	22220000	27847000	28867000	24652000	0	33255000	38602000	30447000	0	0	0	0	20748000	50037000	41829000	48868000	46056000	32734000	35682000	35706000	22255000	22268000	30288000	38924000	43303000	15893000	25695000	19713000
Zj.jz024797035	1	18	18	16	60.7	38.724	6.2936e-303	526020000	525940000	616760000	778270000	968050000	960060000	1042600000	901590000	901520000	1001100000	1189900000	1206100000	1235200000	971890000	1056200000	789720000	1005600000	1572400000	1481300000	1544900000	1434600000	1907600000	1456400000	1732700000	1794700000	1711800000	1485900000	1562000000	1514100000	1478400000
Zj.jz024797039	1	7	6	5	22.8	38.408	1.0906e-25	40951000	52529000	30435000	59704000	45577000	45172000	47634000	29278000	30274000	22027000	32791000	30029000	26589000	23422000	17617000	43357000	36539000	41162000	30754000	37029000	41724000	18944000	22779000	22120000	23360000	54133000	19334000	0	16510000	21021000
Zj.jz024797040	1	12	12	9	31	43.442	3.6768e-44	120940000	116770000	115380000	64441000	81797000	56449000	22987000	31974000	21211000	71206000	37060000	0	53341000	47118000	59436000	42796000	54972000	50785000	34519000	38727000	39457000	28606000	32820000	20453000	21076000	0	12290000	26197000	12003000	0
Zj.jz024797044	1	7	3	3	8.5	84.709	3.7751e-21	0	0	0	0	0	0	0	0	0	0	0	0	0	0	0	11540000	0	0	0	0	0	0	13461000	10233000	15129000	13642000	18411000	19255000	14265000	18559000
Zj.jz024797053	1	4	4	4	36.3	9.824	5.2864e-08	83250000	93050000	41862000	56568000	51022000	27345000	36853000	43767000	36160000	0	0	0	0	0	0	73673000	46988000	63133000	53071000	37399000	44268000	62199000	37061000	35066000	22609000	66932000	0	0	16642000	36058000
Zj.jz024797057	1	8	8	8	22.1	45.679	6.518e-27	131560000	177830000	142020000	107990000	136900000	131000000	192610000	124210000	155860000	121970000	101610000	88847000	122580000	112770000	165210000	167760000	176910000	250990000	182060000	183960000	154970000	196710000	178950000	203600000	127610000	162030000	189950000	177560000	200810000	192540000
Zj.jz024797060	1	5	5	5	19.3	26.093	9.6149e-45	1523400000	2081300000	1621300000	766790000	583340000	642980000	423770000	483660000	455180000	292980000	294330000	313730000	294440000	362040000	325080000	823640000	810740000	669730000	753760000	665340000	786240000	671650000	658870000	577510000	496990000	509650000	603290000	607690000	552520000	540130000
Zj.jz024797061	1	8	8	8	5.4	181.59	2.3163e-22	0	9766900	0	9656100	10239000	6982300	0	0	0	0	0	0	0	0	0	0	0	9565800	0	0	0	0	0	0	0	0	0	0	0	0
Zj.jz024797062	1	5	5	5	8.5	72.965	1.0001e-13	0	0	0	11464000	0	0	0	0	0	0	0	0	0	0	0	14956000	16871000	17385000	17340000	11960000	0	12439000	0	11244000	0	0	8850800	9870100	9341200	0
Zj.jz024797065	1	6	6	6	20.3	38.109	1.5459e-52	43649000	59161000	40019000	0	30289000	46158000	0	0	0	0	16077000	0	15927000	25751000	0	16578000	12704000	25044000	19563000	13330000	15095000	0	0	0	0	23818000	23505000	17724000	14066000	0
Zj.jz024797067	1	19	19	18	66.9	41.215	0	391320000	383740000	431910000	435300000	480880000	479180000	481750000	565290000	512740000	580500000	686770000	597240000	621050000	614440000	700880000	636700000	609620000	617970000	650050000	707820000	633020000	567220000	710680000	624230000	639150000	761710000	618600000	618560000	620830000	732080000
Zj.jz024797070	1	2	2	2	17.3	17.175	1.4909e-10	15765000	13189000	12766000	0	4863200	0	0	7243600	0	0	0	0	0	0	0	13150000	0	6920600	17398000	8942300	0	23043000	0	12713000	0	5028700	0	0	0	0
Zj.jz024797077	1	5	5	5	8.9	62.83	3.0074e-10	0	9045800	0	8528000	9058400	8134700	8651400	5453500	0	0	0	0	0	0	0	9443500	0	8255200	8293500	8981600	6549200	17785000	17286000	9534900	9378300	12528000	11599000	9127700	8692900	7444000
Zj.jz024797081	1	2	2	2	18.3	18.602	6.8199e-48	0	0	0	0	0	0	0	0	0	12647000	0	0	0	0	0	0	0	0	0	39962000	0	27429000	0	0	0	0	19509000	0	25903000	26086000
Zj.jz024825011	1	6	6	6	34.1	23.714	2.1367e-106	92623000	87143000	114000000	69219000	105120000	68921000	161350000	160720000	138190000	202230000	173510000	151300000	205980000	183900000	195250000	136700000	180970000	185000000	193170000	193260000	173550000	248330000	244350000	220940000	318660000	223940000	256280000	263140000	265720000	273020000
Zj.jz024825013	1	17	17	6	39.4	56.761	1.1011e-267	313500000	206700000	250480000	160920000	255350000	202050000	392730000	351190000	349150000	510500000	604990000	605620000	612090000	646890000	606340000	175010000	206270000	194460000	140340000	223870000	168600000	366360000	321340000	270620000	411500000	400200000	405820000	564180000	600630000	568200000
Zj.jz024825020	1	12	12	12	15.4	107.5	2.0457e-50	149190000	145780000	151570000	0	0	0	0	0	0	0	0	0	0	0	0	0	0	24751000	0	0	0	0	0	0	0	0	0	0	0	0
Zj.jz024825027	1	4	4	4	6.1	85.651	1.1833e-09	22047000	22820000	18489000	0	13556000	0	0	0	0	0	0	0	0	0	0	0	25806000	0	0	0	0	0	0	0	0	27966000	31411000	34229000	0	0
Zj.jz024825030	1	2	2	2	4.7	69.411	3.0171e-06	9484900	0	10589000	30672000	28055000	27503000	23971000	27272000	20494000	29163000	30298000	33040000	24708000	0	29576000	24581000	22767000	0	26376000	28865000	25872000	34100000	25627000	24275000	30332000	27845000	7965400	35837000	0	39332000
Zj.jz024825032	1	3	3	3	16.2	25.697	3.7307e-18	72625000	99432000	58762000	59654000	61461000	65670000	83292000	68813000	78020000	111450000	93827000	85929000	53717000	104600000	72912000	60096000	73544000	43571000	50701000	41778000	29889000	26033000	35309000	34665000	53607000	50807000	55780000	22364000	67669000	71806000
Zj.jz024825035	1	8	8	8	18.5	55.122	2.8764e-31	0	57787000	46294000	24068000	17830000	20180000	23183000	0	22785000	23146000	42452000	21821000	42260000	23099000	16538000	36559000	36017000	35176000	26439000	13307000	27073000	24879000	35756000	33477000	34881000	46388000	28850000	63681000	39116000	47477000
Zj.jz024825036	1	4	4	4	17.3	28.458	7.6555e-10	0	22143000	24583000	40108000	44210000	90638000	170180000	157550000	122720000	123360000	111480000	140370000	80749000	74962000	69368000	46563000	54511000	47931000	49501000	22090000	38037000	29089000	28882000	35606000	40030000	17936000	45746000	34985000	26627000	28154000
Zj.jz024825037	1	24	24	24	69.6	48.039	0	1925400000	1821800000	1958200000	1616000000	1593400000	1521800000	2231700000	2150500000	2517400000	3144300000	3195400000	2980900000	2965100000	3110200000	2943100000	1982400000	1847800000	2143500000	1576000000	1633800000	1504800000	1893300000	1956600000	1925900000	1939400000	1866000000	1626800000	2339000000	2236900000	2374500000
Zj.jz024825040	1	42	42	40	46	107.49	0	1570500000	1462800000	1814300000	1513700000	1643900000	1668000000	2032900000	2006000000	2125900000	2160400000	2074700000	2076400000	2134200000	1962300000	2051100000	2035300000	1789200000	2205000000	1876800000	1968100000	2091200000	2102400000	2079100000	1845300000	2029200000	1913200000	1925000000	1943200000	1889600000	2166400000
Zj.jz024825006	1	9	9	9	35.9	32.517	2.1531e-34	177560000	164060000	160480000	68070000	65642000	70634000	51486000	52989000	59171000	44443000	56362000	42108000	40032000	38526000	49612000	94320000	80105000	78152000	71039000	69575000	72072000	53894000	64105000	47539000	51163000	74955000	55950000	63945000	54602000	45009000
Zj.jz024825007	1	1	1	1	3.6	40.62	0.00086411	0	0	0	0	0	0	0	0	0	0	9394800	10100000	7654900	0	0	0	0	0	0	0	0	0	0	0	0	0	0	0	0	0
Zj.jz024825008	1	2	2	2	27.3	19.669	5.6722e-23	26212000	27046000	0	20848000	21909000	18677000	0	36932000	0	0	0	0	0	0	0	0	0	0	0	0	0	0	0	0	0	0	0	0	0	0
Zj.jz024825009	1	8	8	8	24.6	55.113	4.4264e-90	43371000	30535000	32722000	24024000	0	0	55073000	68624000	68772000	56393000	54293000	58032000	100310000	46191000	51533000	54348000	65291000	62837000	81501000	66256000	62708000	58097000	65035000	49115000	100520000	59059000	75605000	52301000	41818000	65262000
Zj.jz025137010	1	12	12	12	38.6	44.2	9.2596e-115	143040000	145880000	143020000	182550000	166200000	144840000	68367000	25581000	81074000	31258000	72547000	38276000	38971000	75920000	61692000	175850000	258700000	184390000	106640000	137810000	122750000	76960000	74383000	67921000	68623000	71929000	57463000	75054000	62567000	72335000
Zj.jz025137016	1	10	10	3	20	52.291	5.4462e-34	250000000	301720000	298010000	318650000	305520000	276690000	191600000	206290000	252390000	307570000	266950000	222210000	232080000	191760000	218850000	224530000	307110000	236440000	196280000	232130000	215870000	280220000	242600000	259120000	252030000	203190000	179340000	297180000	232670000	268980000
Zj.jz002525010	1	2	2	2	13.1	14.897	1.082e-07	26670000	26647000	21012000	23335000	19404000	18604000	14366000	15298000	15349000	7551600	11949000	10649000	0	7543500	0	40443000	35879000	52614000	30905000	35107000	43495000	13453000	17747000	14352000	20309000	18036000	15046000	25166000	19313000	19965000
Zj.jz002525005	1	36	5	5	38	119.22	3.117e-223	0	0	0	0	0	0	18255000	34412000	25085000	32046000	0	24403000	0	0	16811000	0	0	0	26349000	0	0	26653000	23723000	22368000	37050000	34439000	0	17725000	27529000	16182000
Zj.jz002525007	1	45	45	14	45.3	126.94	1.8934e-245	279170000	550840000	476130000	720060000	787640000	678450000	1069300000	1022300000	1039100000	887390000	997930000	928450000	933390000	765260000	807780000	830280000	841240000	894440000	889880000	874630000	875090000	948210000	985610000	945630000	784180000	656820000	673280000	860250000	833660000	843660000
Zj.jz025457104	1	11	11	11	26.7	59.497	5.2449e-89	109740000	105690000	119200000	121500000	81006000	116050000	64010000	74853000	76292000	112000000	51028000	84606000	57537000	80327000	35802000	124280000	128770000	177070000	122050000	141170000	178580000	115480000	111910000	114180000	77935000	90632000	81788000	103370000	97591000	102130000
Zj.jz025457106	1	1	1	1	3.2	45.619	0.010877	0	0	0	0	0	0	12461000	0	0	0	0	0	0	0	0	0	0	0	0	0	0	0	12601000	0	0	0	0	0	0	0
Zj.jz025457108	1	7	7	5	23.6	29.2	2.9302e-155	498820000	691040000	782310000	583250000	683560000	657840000	649890000	680030000	601590000	448800000	587490000	488590000	432750000	470410000	561220000	767350000	598330000	547410000	824960000	703440000	794240000	515330000	535120000	500280000	462250000	612860000	619250000	570800000	657640000	599130000
Zj.jz025457124	1	9	8	8	27.5	40.884	3.1933e-50	75150000	91757000	116830000	42069000	44410000	74079000	140580000	115400000	188650000	216190000	139160000	49851000	252100000	139920000	171640000	87709000	56130000	62109000	69485000	69041000	83153000	121700000	209120000	127600000	155160000	153560000	189400000	94777000	188530000	136310000
Zj.jz025457132	1	3	3	3	15	25.493	6.5089e-13	40304000	40295000	44916000	19941000	37720000	23299000	51280000	57677000	49529000	73064000	82899000	68452000	71705000	68350000	75610000	73617000	46723000	111210000	20027000	37748000	68514000	75244000	54565000	37360000	66467000	61553000	72872000	61336000	54390000	64659000
Zj.jz025457137	1	23	23	23	57.2	52.903	5.8188e-137	539490000	1091300000	772830000	773970000	641340000	887190000	2190800000	2059600000	2049400000	1917100000	2145500000	1987500000	2454400000	2146100000	2020800000	1779500000	1757700000	2187600000	2554700000	2219400000	2184000000	2536000000	2973700000	2863400000	3354200000	2976600000	2857700000	3462100000	3168600000	2830900000
Zj.jz025457142	1	6	6	3	36.9	19.745	1.4409e-71	805810000	667540000	876650000	703950000	449840000	582920000	337240000	329200000	231440000	287780000	256810000	262370000	298960000	248300000	257430000	887320000	1015100000	949820000	579920000	681960000	637410000	369510000	352740000	512340000	209010000	242500000	303410000	240090000	293580000	255130000
Zj.jz025457146	1	7	1	1	20.3	43.357	2.4032e-20	0	9139600	0	0	0	0	0	0	0	0	0	0	0	0	0	0	0	0	0	0	0	0	22093000	0	0	0	0	0	0	0
Zj.jz025457148	1	5	5	5	93	10.373	2.2613e-28	50175000	90972000	66863000	18960000	18419000	19648000	0	0	0	0	0	0	0	0	0	90872000	106350000	129850000	41864000	22496000	25833000	0	0	0	0	0	0	0	0	0
Zj.jz025457155	1	4	4	4	29.8	12.988	7.0231e-16	0	13726000	14326000	23016000	21114000	23429000	18947000	17686000	0	0	0	0	0	0	0	56366000	28295000	51883000	13935000	22799000	14302000	0	0	15370000	9722100	22061000	17310000	0	10379000	0
Zj.jz025457161	1	2	2	2	6.8	28.089	9.745e-07	30944000	56174000	76001000	42868000	71212000	56567000	44493000	52801000	49737000	44722000	40411000	52536000	63138000	63697000	68901000	83868000	38171000	30331000	35246000	29129000	38399000	47606000	39232000	46906000	22586000	0	31579000	35101000	20080000	24248000
Zj.jz025457023	1	24	24	24	36.6	73.835	6.4054e-274	468080000	489170000	425230000	406580000	470270000	372010000	440990000	385020000	352730000	512650000	483880000	490630000	555860000	626150000	573510000	402390000	407060000	437330000	313870000	301830000	292150000	288180000	277040000	274500000	410360000	395690000	482210000	523030000	501730000	524170000
Zj.jz025457026	1	9	9	9	18.4	69.134	2.7618e-35	53782000	52067000	49238000	68908000	61140000	63152000	0	0	0	0	0	0	0	0	0	62884000	25937000	68110000	43195000	41244000	28492000	0	18071000	17729000	17446000	27872000	0	0	10952000	0
Zj.jz025457027	1	3	3	3	9.6	34.823	1.5373e-08	0	0	0	0	3228800	0	5128400	0	4302500	0	0	0	0	0	0	0	0	0	0	0	0	0	0	4279500	0	0	0	0	0	0
Zj.jz025457030	1	10	10	10	36.2	49.192	2.3894e-151	100890000	195620000	127170000	192190000	214660000	228820000	41473000	32716000	51914000	33652000	24795000	40297000	23491000	32903000	46008000	141230000	129830000	180490000	178550000	224290000	203410000	215020000	260600000	167170000	126260000	139260000	145160000	106870000	109480000	142450000
Zj.jz025457044	1	8	2	2	24	37.886	9.597e-33	0	0	0	0	0	0	0	35129000	0	27880000	34808000	65563000	23969000	35933000	18307000	0	0	0	0	0	0	0	0	0	0	0	0	0	0	0
Zj.jz025457046	1	9	9	3	26.1	37.993	5.5928e-33	68842000	52440000	16123000	91690000	76605000	120550000	65869000	32448000	57825000	40114000	51284000	29866000	117850000	85095000	89298000	59825000	31743000	28720000	49445000	36347000	64723000	99758000	77788000	95050000	104870000	166850000	92932000	187020000	144790000	103190000
Zj.jz025457064	1	41	41	41	35.4	156.23	0	336250000	259020000	282780000	405460000	329800000	416680000	299440000	310670000	277170000	316110000	364350000	361180000	401360000	303760000	322290000	285500000	276510000	210370000	239530000	226240000	299430000	243290000	302090000	238080000	306650000	339760000	244950000	313780000	329690000	250310000
Zj.jz025457078	1	2	1	1	2.9	69.704	2.7186e-06	6170000	6307700	8813700	0	0	0	0	0	0	0	0	0	0	0	0	0	0	0	0	0	0	0	0	0	0	0	0	0	0	0
Zj.jz025457084	1	13	13	10	51.3	26.574	2.2746e-95	907340000	825160000	887430000	1283700000	1283400000	1372800000	1273200000	1407600000	1452200000	1277700000	1533400000	1113800000	1420300000	1532400000	1501900000	1030000000	1119400000	1355000000	1109100000	941630000	1014100000	1008400000	937560000	914210000	964780000	901510000	910950000	1151000000	1197800000	1101700000
Zj.jz025457086	1	1	1	1	1.4	107.78	0.0028903	0	5368300	0	15263000	17431000	19171000	0	0	0	0	0	0	0	0	0	0	9010800	0	0	0	0	0	0	0	0	0	0	0	0	0
Zj.jz025457087	1	24	21	21	59	52.346	0	619480000	592170000	654880000	604980000	811460000	725980000	982350000	945430000	858200000	1257400000	1209500000	1302800000	1324200000	1400200000	1238900000	558930000	574910000	732780000	579140000	612450000	523940000	687400000	845740000	663880000	838750000	738270000	710420000	1102000000	951780000	947010000
Zj.jz025457094	1	1	1	1	7.9	21.342	3.1718e-08	0	43464000	43635000	27182000	0	29921000	0	0	38920000	0	0	0	0	0	0	44353000	37400000	86445000	40700000	13034000	21225000	0	0	0	0	0	0	0	0	0
Zj.jz025517010	1	2	2	2	11.6	22.72	1.0405e-56	0	0	0	0	0	0	0	0	0	9900600	7117700	10002000	15700000	14509000	0	0	0	0	0	5664000	0	0	9153100	10022000	16219000	20388000	19780000	12966000	17017000	19043000
Zj.jz025819103	1	4	4	4	14.6	31.876	1.04e-90	87693000	86927000	91359000	101790000	101970000	110340000	0	38497000	36600000	44586000	46635000	39010000	41013000	0	65162000	96239000	73690000	71862000	45151000	49345000	0	55458000	35267000	0	47362000	33082000	0	33705000	0	61664000
Zj.jz025819104	1	19	19	19	66.3	45.252	0	674890000	932130000	1023500000	1530400000	1494900000	1530900000	1059000000	1067900000	1183800000	812530000	945650000	872360000	994890000	1082200000	1069600000	3092500000	2844000000	2690400000	3579500000	3908100000	3642800000	2187500000	2543800000	2222300000	2464600000	2422700000	2267000000	1698400000	1629800000	1705400000
Zj.jz025819106	1	4	4	4	11	56.131	6.2676e-104	22955000	13259000	12516000	25399000	39954000	29272000	29319000	35602000	37031000	32556000	36224000	23883000	19603000	27936000	22382000	93321000	83577000	39580000	153500000	111130000	81622000	83696000	119810000	78246000	58891000	52136000	66423000	54187000	67414000	37457000
Zj.jz025819107	1	11	11	11	28.2	62.476	2.6251e-94	0	6189000	0	0	0	0	0	0	0	0	0	0	0	0	0	0	0	0	0	0	12735000	20908000	15903000	14768000	116220000	94833000	153960000	187300000	214170000	195480000
Zj.jz025819117	1	2	2	2	3.9	61.462	1.7937e-08	38210000	35417000	28140000	37518000	13466000	11638000	0	0	0	0	0	0	0	0	0	0	0	11401000	0	0	0	0	8666500	0	0	0	6543400	0	0	5513600
Zj.jz025819122	1	11	11	11	41.6	35.714	2.0091e-37	0	0	10780000	90318000	103990000	77972000	216410000	174400000	239240000	173210000	188480000	202130000	124500000	260600000	160570000	278490000	286080000	207620000	588510000	607820000	639520000	548840000	519410000	468160000	469490000	475590000	424770000	404090000	388210000	438210000
Zj.jz025819123	1	16	16	16	14.2	132.01	6.9575e-31	72749000	81461000	58209000	64240000	52526000	63987000	45620000	53834000	48202000	57540000	30273000	51306000	52243000	72553000	54798000	58246000	57906000	54460000	51641000	66172000	74020000	30454000	41780000	33212000	48500000	43825000	57775000	53859000	56982000	60178000
Zj.jz025819129	1	5	5	5	15.7	34.954	1.41e-14	0	0	0	0	0	0	0	0	0	0	0	0	0	0	0	26195000	27375000	39880000	0	0	10903000	0	0	0	0	10426000	0	0	0	0
Zj.jz025819133	1	17	17	17	41.8	57.043	0	614510000	464370000	646330000	677820000	625430000	609510000	429150000	474620000	372780000	443160000	471780000	422060000	407220000	387790000	446960000	850780000	831960000	862840000	573840000	638070000	593700000	650550000	732800000	569460000	864190000	1047400000	802710000	974950000	814200000	944150000
Zj.jz025819142	1	2	2	2	12.9	25.045	9.1272e-27	0	0	17220000	7915400	12097000	0	8714900	10407000	7005100	13835000	6289100	13008000	0	7939200	8175100	9622700	13855000	0	0	9470600	9567200	8189300	0	7171000	0	0	0	0	5849700	8118200
Zj.jz025819015	1	8	8	8	24	32.162	6.4257e-44	60664000	45082000	55947000	42649000	31633000	55471000	30652000	35307000	40637000	25107000	0	0	0	38348000	29923000	93949000	95592000	74650000	112580000	182950000	168630000	62815000	81571000	87958000	97066000	73919000	153540000	43967000	45909000	57476000
Zj.jz025819161	1	2	2	2	10.3	25.127	0.00028229	0	0	12974000	0	0	0	0	0	0	0	0	0	0	0	0	0	0	0	10985000	0	0	0	0	0	0	0	0	0	0	0
Zj.jz025819170	1	21	21	21	19.9	121.49	7.8296e-53	168700000	166660000	159100000	158060000	163900000	184910000	266880000	250450000	265770000	238350000	215120000	243740000	238410000	241090000	283000000	119860000	126600000	189390000	146880000	153660000	169240000	140330000	167240000	114790000	140670000	142440000	162550000	144020000	174480000	157730000
Zj.jz025819019	1	2	2	2	15.1	15.521	6.4515e-10	0	13508000	14324000	12152000	14352000	15674000	20177000	14984000	20035000	6047800	0	0	9222200	0	0	16906000	0	0	22743000	22030000	20179000	22319000	0	0	0	20500000	0	0	0	10707000
Zj.jz025819192	1	4	4	4	11	58.593	1.74e-23	35825000	71417000	35809000	35323000	18496000	44905000	14644000	16722000	18072000	0	6962900	0	14848000	13217000	14209000	13858000	17310000	21570000	17319000	19091000	19965000	23696000	28542000	22126000	34478000	32082000	37644000	22876000	28496000	27559000
Zj.jz025819195	1	26	26	25	45.8	69.445	9.3026e-173	584320000	564030000	577300000	574190000	526100000	668980000	415900000	438130000	444150000	384720000	374700000	402660000	624480000	615800000	374620000	235060000	309700000	412380000	193890000	287360000	228420000	227550000	275840000	275100000	268670000	246920000	238010000	261430000	264610000	231080000
Zj.jz025819196	1	12	12	12	35.6	36.116	1.6647e-159	240910000	257620000	253130000	310030000	243030000	292540000	336320000	367370000	379960000	366780000	365150000	434850000	354440000	393730000	392430000	424870000	448180000	499190000	559200000	578150000	590840000	589060000	577570000	619380000	539490000	521180000	427150000	467320000	448770000	396430000
Zj.jz025819020	1	1	1	1	3.5	50.963	0.0005954	0	0	0	0	0	0	0	0	0	0	0	0	0	0	0	0	0	0	0	0	0	0	0	0	0	0	0	0	0	0
Zj.jz025819201	1	5	5	5	26.2	26.415	8.3512e-14	37193000	42237000	34620000	26562000	33762000	30532000	22085000	25329000	19914000	18771000	0	19743000	19301000	0	0	47236000	46542000	52341000	31961000	43952000	49542000	0	25035000	36889000	36842000	22520000	33004000	24968000	23925000	18435000
Zj.jz025819208	1	1	1	1	9.8	13.045	0.0010677	0	11894000	0	0	0	0	0	0	0	0	0	0	0	0	0	0	0	0	0	0	0	0	0	0	0	0	0	0	0	0
Zj.jz025819211	1	5	3	3	42.7	13.522	2.7813e-30	3379500000	2708300000	2124400000	335700000	289870000	243210000	0	0	0	0	0	0	0	0	0	92554000	110830000	76015000	0	0	0	0	44282000	0	0	0	0	0	0	0
Zj.jz025819222	1	6	6	6	34.5	25.056	6.2335e-22	36080000	40786000	45898000	24111000	36883000	27776000	24635000	0	22597000	0	9256800	0	21607000	0	0	25310000	23835000	42423000	20005000	16555000	14070000	34738000	41906000	0	44110000	19343000	18602000	16862000	25162000	17070000
Zj.jz025819232	1	6	6	6	35	25.311	1.6088e-226	0	103560000	99874000	118140000	116780000	92700000	524900000	489980000	515700000	405830000	336500000	338550000	289010000	309200000	375800000	240690000	261820000	103410000	299050000	265730000	251670000	223200000	291040000	198010000	262040000	233780000	317440000	445570000	498330000	470870000
Zj.jz025819248	1	24	24	24	73.4	51.974	0	0	0	0	0	11140000	16792000	932270000	1002400000	1065800000	2266200000	2391300000	2082400000	3654900000	3339400000	3166700000	24818000	27031000	18158000	99238000	49628000	59150000	1103800000	1164600000	1001100000	3086000000	3093200000	2792300000	4018600000	3500200000	3457900000
Zj.jz025819250	1	2	2	2	1.8	148.24	1.1604e-05	0	6807600	8242600	0	6421000	0	0	0	0	0	0	0	0	0	0	0	0	0	0	0	0	0	0	0	0	0	0	0	0	0
Zj.jz025819251	1	2	2	2	4.9	71.244	6.5326e-06	0	0	0	0	0	0	0	0	0	0	0	0	0	0	0	0	0	0	0	0	0	0	0	8294200	0	0	0	0	0	0
Zj.jz025819026	1	2	2	2	6.8	43.553	1.2719e-05	0	10608000	0	0	0	0	0	0	0	0	0	0	0	0	0	0	5297500	0	0	0	0	0	0	0	0	0	0	0	0	0
Zj.jz025819261	1	13	13	13	14.4	110.56	1.3719e-46	86928000	92252000	114400000	112670000	98706000	85088000	109640000	106850000	139550000	126750000	95949000	100460000	144680000	130930000	128820000	54030000	54375000	64379000	64496000	62048000	53610000	121690000	61982000	71538000	46274000	96295000	171850000	64398000	163260000	118600000
Zj.jz025819265	1	3	3	3	2.5	173.51	3.2734e-13	0	0	0	0	0	0	0	0	0	0	0	0	0	0	0	0	0	0	0	0	0	0	0	0	0	0	0	0	0	0
Zj.jz025819027	1	5	5	5	6.9	93.842	2.7643e-21	90142000	42617000	45423000	45575000	70528000	12010000	28504000	37472000	24186000	35058000	0	0	0	28323000	0	87093000	55560000	49865000	0	21084000	31177000	26343000	24071000	22076000	33836000	47661000	38597000	26121000	28978000	13283000
Zj.jz025819281	1	8	8	8	24.2	48.002	1.1366e-59	173430000	176970000	168660000	74975000	34437000	47929000	66369000	50140000	0	28541000	31082000	42045000	38558000	0	0	31792000	0	46053000	0	0	0	0	13052000	0	31044000	32092000	33723000	24316000	16836000	12142000
Zj.jz025819284	1	2	2	2	28.8	7.709	1.7812e-08	0	0	0	0	7735700	0	64075000	0	0	0	0	0	0	0	0	54712000	44831000	0	0	25209000	16356000	0	0	0	0	0	0	0	0	0
Zj.jz025819285	1	4	4	4	47.8	12.05	8.5398e-208	340170000	202990000	210370000	202780000	207700000	176430000	199060000	297450000	207720000	237670000	272890000	252870000	192650000	213810000	253770000	242550000	228130000	370270000	183790000	182480000	189280000	172580000	219180000	248700000	128530000	154750000	147570000	215370000	220080000	195300000
Zj.jz025819286	1	3	3	3	15.5	24.403	6.7841e-17	105010000	176360000	131910000	115040000	91675000	114880000	92020000	34532000	71900000	50561000	67016000	52555000	57761000	67320000	74060000	100600000	77465000	0	60112000	62622000	58154000	76722000	47364000	48476000	45989000	53207000	69938000	108930000	93666000	61981000
Zj.jz025819287	1	14	14	12	18.6	90.212	1.958e-139	612550000	427940000	575830000	110370000	140680000	70028000	23485000	8120600	24914000	0	22611000	13900000	29097000	14320000	30790000	18381000	37654000	30812000	18512000	31666000	17079000	16615000	0	23376000	0	11624000	22151000	14337000	0	20163000
Zj.jz025819288	1	4	4	4	11.5	34.704	1.1307e-15	0	10907000	19119000	11448000	0	11091000	0	0	10947000	0	0	0	5433800	0	0	11744000	18192000	15598000	10756000	0	0	7702500	23903000	15057000	19732000	71707000	0	19734000	10955000	8544500
Zj.jz025819297	1	3	3	3	19.4	19.186	9.6252e-10	0	0	0	0	0	4923200	0	0	0	0	0	0	0	0	0	0	0	0	7526700	7698300	14260000	5984500	0	0	0	0	0	0	7520200	0
Zj.jz025819299	1	3	3	2	17.2	27.151	1.5836e-08	0	11412000	0	0	0	0	0	6731700	5678200	13227000	13928000	0	0	18503000	17213000	0	0	0	0	0	0	0	0	0	8084200	8634100	6584700	0	10101000	8908600
Zj.jz025819301	1	2	1	1	27.9	13.912	4.2485e-14	0	0	0	0	0	0	4603400	0	5455400	0	11553000	16964000	0	31609000	25204000	0	3908100	0	0	0	0	0	0	0	18568000	15745000	24858000	0	7636800	20983000
Zj.jz025819307	1	5	5	5	9.7	60.607	4.4536e-22	0	0	0	27855000	21811000	28864000	17737000	15919000	14804000	0	8920100	14549000	20234000	25064000	18792000	0	0	0	27498000	22248000	24738000	0	22802000	16668000	0	0	0	14869000	20095000	0
Zj.jz025819308	1	2	2	2	6.5	28.15	0.0001543	0	17340000	0	0	15158000	11165000	0	0	0	0	10304000	0	13843000	21135000	18182000	0	0	0	26077000	27305000	20616000	25858000	25686000	29862000	30154000	29083000	26072000	30141000	15759000	25865000
Zj.jz025819311	1	48	48	36	51.5	121.36	0	1494000000	1660300000	1800000000	1318300000	1202300000	1153800000	1694300000	1585200000	1574500000	1654900000	1636700000	1691800000	1721700000	1487400000	1803000000	1069500000	1061900000	1255800000	870010000	992140000	936580000	1169500000	1366900000	1238600000	1406800000	1373000000	1470400000	1790800000	1700400000	1744300000
Zj.jz025819316	1	18	17	17	22.7	96.685	5.894e-71	43187000	58971000	101610000	26159000	35945000	28009000	23307000	0	0	32814000	33829000	31042000	19274000	30940000	28838000	29551000	16754000	27787000	30229000	35631000	23678000	22868000	13933000	33040000	26644000	29626000	19445000	48677000	20901000	17683000
Zj.jz025819324	1	3	3	3	14	30.188	2.1848e-08	0	0	64911000	0	0	0	0	0	0	0	0	0	25200000	0	0	77302000	80592000	0	29121000	0	0	0	0	26625000	0	0	0	0	0	0
Zj.jz025819326	1	2	2	2	12.7	18.319	9.0356e-05	0	0	0	13270000	15361000	0	0	0	0	28202000	0	0	20657000	25510000	27279000	0	0	0	0	0	10457000	0	0	0	0	0	0	0	0	16166000
Zj.jz025819330	1	10	4	2	52.2	23.772	1.7906e-69	149210000	114150000	172350000	86060000	105020000	82383000	20240000	23904000	52464000	25717000	29679000	24506000	38723000	12312000	12900000	104470000	111140000	163630000	64484000	52542000	65527000	55485000	44536000	31490000	12045000	16100000	15052000	5465100	14903000	9021800
Zj.jz025819338	1	6	4	3	46.6	15.647	4.0738e-82	194860000	319280000	280220000	219460000	289510000	277000000	148390000	195280000	142220000	79331000	79864000	89997000	98814000	63024000	112620000	172460000	212990000	83090000	46587000	65560000	120340000	86582000	251200000	63750000	89683000	95873000	101620000	30930000	130310000	58561000
Zj.jz025819347	1	2	2	2	8.8	40.737	9.8892e-05	17129000	0	0	0	0	0	0	0	0	0	0	0	0	0	0	0	0	0	0	0	0	0	0	0	0	0	0	0	0	0
Zj.jz025819349	1	2	2	2	7.7	35.887	3.9972e-08	0	0	16073000	0	11789000	18612000	0	0	0	0	0	0	8985000	0	0	0	13041000	0	0	0	0	0	0	0	0	0	0	0	0	0
Zj.jz025819355	1	4	4	4	18	32.403	1.7733e-27	10417000	0	9603700	0	0	0	5680500	0	13851000	0	11702000	0	0	12372000	0	0	11967000	9099400	27650000	14200000	0	12923000	0	0	12783000	19805000	12722000	8328800	20394000	0
Zj.jz025819360	1	14	13	13	15.6	115.85	1.1808e-50	0	82750000	31421000	94533000	193910000	76003000	71325000	29463000	53569000	55883000	98308000	34909000	100150000	33757000	198970000	178710000	167800000	147030000	38357000	104810000	120070000	75368000	67410000	78547000	77748000	89468000	77146000	75319000	82699000	90519000
Zj.jz025819361	1	1	1	1	0.9	123.09	0.00059514	0	0	0	0	0	0	0	0	0	0	0	0	0	0	0	0	0	0	0	0	0	0	0	0	0	0	0	0	0	0
Zj.jz025819374	1	2	2	2	11.7	27.116	1.1834e-23	44963000	48887000	62118000	15618000	78774000	103890000	5270700	0	9670000	0	0	0	0	15427000	12181000	5547900	12988000	0	16964000	13725000	14502000	8591500	18096000	17588000	18993000	41795000	26256000	25122000	18628000	17763000
Zj.jz025819375	1	7	7	5	22.9	37.449	4.4154e-21	36112000	58606000	55460000	22179000	20769000	28242000	31528000	29808000	38234000	32265000	34251000	36089000	43148000	35848000	46723000	13117000	14869000	0	0	0	13503000	0	0	0	0	0	0	22773000	22965000	28257000
Zj.jz025819379	1	10	2	2	28.4	33.178	4.4737e-28	0	0	0	0	0	0	0	6401300	0	0	8835500	10022000	12058000	13735000	12434000	0	0	16067000	0	7772200	18564000	22319000	13500000	12730000	28852000	24816000	19549000	18686000	11553000	14302000
Zj.jz025819044	1	3	3	3	8.8	57.653	6.7174e-09	0	15775000	19373000	0	0	0	0	13393000	0	0	0	0	0	0	0	0	0	0	29463000	19182000	0	0	0	28368000	17979000	0	20002000	0	18773000	23419000
Zj.jz025819050	1	3	3	3	26.4	18.099	3.6094e-38	0	0	0	0	0	0	0	0	0	7947100	10156000	8472500	15824000	12454000	12497000	0	0	0	4910300	0	0	0	8985700	0	10941000	17112000	10518000	25108000	13852000	18709000
Zj.jz025819068	1	13	13	13	32.3	55.023	1.2133e-161	135020000	161060000	202350000	149290000	151830000	151310000	160910000	162500000	127590000	111790000	176110000	147120000	139140000	148870000	179630000	73690000	90251000	65312000	52417000	76647000	31736000	101480000	183010000	105670000	109800000	102940000	96414000	122310000	93886000	102750000
Zj.jz025819070	1	3	3	3	3.9	98.008	5.1111e-20	0	10702000	0	0	0	0	0	0	0	0	0	0	0	0	0	0	0	0	0	0	0	0	0	0	0	0	0	0	0	0
Zj.jz025819071	1	13	13	13	31.6	44.349	1.438e-69	220330000	275490000	315320000	184020000	206010000	184770000	229390000	258780000	238690000	280890000	279490000	250710000	241670000	236630000	182030000	290890000	268930000	426940000	243360000	258180000	321490000	217520000	242960000	253570000	238300000	249580000	202060000	264720000	310630000	284960000
Zj.jz025983010	1	25	10	10	28.5	123.36	1.1557e-198	88974000	31944000	45186000	49064000	33434000	41194000	52575000	29337000	56928000	67694000	69091000	61169000	43905000	41683000	51015000	0	36205000	198230000	50178000	72581000	49507000	71547000	76203000	74314000	51030000	47990000	0	34180000	38620000	54836000
Zj.jz026283010	1	4	4	4	18.4	22.551	7.8523e-23	29416000	28118000	30416000	31078000	10012000	9660600	34703000	23462000	15683000	25685000	23447000	22345000	27820000	13556000	6628300	45190000	40078000	47445000	26161000	37815000	22789000	16869000	42689000	23239000	21868000	18134000	23208000	29635000	43868000	41103000
Zj.jz026283020	1	2	2	2	5	54.786	1.5396e-08	16695000	0	19125000	0	0	0	0	0	0	0	0	0	0	0	0	0	0	0	0	0	0	0	0	0	0	0	0	0	0	0
Zj.jz026283046	1	5	5	5	48.2	11.98	1.0384e-30	358450000	131300000	183430000	105040000	126470000	114590000	70077000	50055000	102690000	90462000	107620000	227850000	206860000	183930000	271140000	109090000	76530000	184470000	92129000	106050000	107170000	184920000	163290000	122390000	107690000	243660000	107980000	224530000	301420000	180490000
Zj.jz026283053	1	3	3	3	13.4	38.515	9.2926e-15	0	0	0	0	0	0	0	0	0	0	0	0	0	0	0	0	0	0	0	0	0	0	0	0	0	0	0	7608500	11421000	0
Zj.jz026283060	1	6	6	6	11.2	61.913	2.5203e-33	42615000	49268000	39343000	34100000	21411000	37992000	44705000	34872000	37913000	58048000	66756000	52724000	64093000	63502000	82412000	63941000	43164000	11986000	48649000	44833000	68081000	60651000	62031000	54128000	62775000	71137000	67306000	89830000	90130000	88735000
Zj.jz026341019	1	8	8	5	27.5	39.729	3.0589e-48	353210000	350210000	364530000	431880000	415430000	431230000	326750000	257560000	283550000	264110000	244350000	254720000	221230000	231560000	233680000	523900000	488290000	511080000	473830000	521100000	557540000	348970000	410870000	351890000	402820000	431090000	366730000	328910000	292700000	335040000
Zj.jz026341026	1	3	2	2	6	62.806	3.1308e-11	22208000	0	16352000	0	10010000	0	0	0	0	0	0	0	0	0	0	0	0	0	6058800	0	0	7711500	0	9036000	9499300	10338000	16186000	0	0	8018600
Zj.jz026341034	1	3	3	3	13.4	33.418	6.8881e-29	46633000	15979000	36237000	41190000	26456000	28326000	48102000	26981000	53931000	46040000	48765000	45351000	0	0	0	38896000	33431000	30002000	27562000	39943000	32140000	69249000	36139000	48980000	0	28365000	52599000	0	21149000	28395000
Zj.jz026341039	1	4	4	4	14.7	34.678	1.1653e-08	0	9920200	0	0	9572200	8821100	0	0	6449400	0	0	0	6792900	0	0	9714100	9564900	10270000	0	9689700	10426000	11454000	12367000	10355000	0	10522000	0	0	0	0
Zj.jz026341043	1	12	12	12	29.7	60.821	5.4028e-249	411890000	355630000	286370000	352730000	302200000	249390000	375990000	370000000	353000000	434380000	448920000	556970000	436210000	449130000	414960000	230220000	281070000	301680000	392110000	358020000	337180000	290010000	264320000	248070000	367370000	245560000	506930000	526770000	336860000	328850000
Zj.jz026341046	1	3	2	2	4.3	71.385	1.2849e-06	0	245550000	218600000	262860000	225390000	177390000	432950000	362180000	320630000	188810000	181960000	241230000	157740000	171240000	159320000	234890000	186030000	279600000	330600000	193440000	204740000	280810000	254390000	664490000	299740000	413500000	375560000	250050000	284320000	271130000
Zj.jz026341061	1	2	2	2	23.3	12.087	1.3928e-08	10587000	12916000	16090000	9139000	8986500	0	0	0	0	0	0	0	0	0	0	14784000	18512000	15400000	0	0	0	10410000	13403000	0	0	0	0	0	0	0
Zj.jz026341064	1	7	7	7	29.1	29.864	2.4603e-167	828810000	996230000	1024800000	740080000	816910000	932650000	283920000	262160000	261620000	205020000	329350000	224900000	186540000	159570000	205170000	399880000	514030000	345170000	190680000	197430000	206600000	122870000	134640000	152080000	111000000	143920000	151460000	121620000	160360000	102750000
Zj.jz026683002	1	9	7	6	11.6	93.298	1.8792e-28	22454000	16956000	24979000	22507000	49365000	63003000	33426000	33363000	32013000	28327000	62343000	28914000	28596000	24050000	26565000	28444000	21878000	0	41870000	0	18402000	19227000	28831000	24212000	33462000	37971000	29729000	21531000	30507000	22976000
Zj.jz026761011	1	6	6	6	21.1	31.078	1.1623e-47	223630000	166590000	231390000	281530000	219440000	265790000	97622000	152880000	116810000	130950000	76191000	105110000	119370000	178020000	164550000	189310000	333130000	167790000	197760000	218480000	167130000	96604000	128080000	122440000	131160000	139030000	196970000	147630000	197170000	149310000
Zj.jz026761018	1	13	13	13	56.7	38.562	6.3347e-230	674590000	781700000	1000200000	702550000	548330000	721400000	819640000	553900000	831310000	938190000	717660000	881380000	788700000	872880000	716890000	870660000	828810000	906850000	918820000	990680000	902110000	814690000	969110000	970210000	1079000000	1023900000	1200300000	1043000000	992080000	1082700000
Zj.jz026761005	1	5	5	5	8.5	67.201	6.7374e-14	104160000	39253000	83019000	43623000	32300000	79811000	48437000	50134000	45863000	24497000	30126000	34817000	22502000	44418000	28112000	104480000	139860000	22840000	36990000	108620000	129980000	55126000	43327000	319210000	91943000	26074000	54908000	128350000	67644000	40817000
Zj.jz026761008	1	5	5	5	12.1	48.944	4.4474e-10	0	8132500	25101000	12686000	21906000	18538000	9623400	6895700	9466700	7757500	6172600	0	0	0	0	10336000	11856000	0	0	0	0	0	0	9400500	0	0	0	0	0	0
Zj.jz026785001	1	2	2	2	5.4	32.932	0.00016763	0	0	0	0	0	0	0	0	0	0	0	0	0	0	0	0	0	0	0	0	0	0	0	0	0	0	0	0	23482000	22499000
Zj.jz026981017	1	6	6	6	10.1	61.952	1.78e-12	0	0	0	8657400	0	0	16671000	24583000	24110000	18108000	19809000	13575000	18336000	24049000	24313000	10544000	0	19947000	17873000	11136000	13740000	0	11598000	9406200	0	0	0	0	0	0
Zj.jz026981021	1	12	12	7	20.3	60.207	5.1492e-29	0	28736000	22819000	36295000	63627000	49676000	34380000	30028000	22385000	39776000	34613000	26062000	34251000	29193000	28161000	35302000	36117000	37551000	39917000	39241000	52841000	63607000	66487000	66020000	68238000	62484000	71992000	21932000	26608000	39597000
Zj.jz026981024	1	9	4	4	15.4	60.828	1.4347e-24	0	27662000	0	7408000	0	10342000	0	0	0	0	0	0	0	0	0	7339800	5827000	7769200	0	0	0	0	0	0	0	0	0	0	0	0
Zj.jz026981026	1	10	5	4	29.9	39.394	4.6374e-29	81215000	76004000	65080000	159980000	130070000	132370000	56902000	72722000	62608000	64902000	30425000	32528000	37393000	0	27483000	102080000	107740000	119040000	82527000	50353000	82833000	61933000	37682000	31397000	32020000	42288000	63894000	29272000	51654000	53324000
Zj.jz026981045	1	25	4	3	70.7	49.975	0	672650000	678550000	624640000	735300000	808010000	798890000	565360000	398500000	453140000	355930000	352450000	284980000	393750000	437000000	345370000	593140000	693560000	984890000	744900000	883090000	898550000	612930000	696980000	860080000	503450000	531070000	616420000	492550000	652000000	724440000
Zj.jz027323015	1	13	13	13	47.1	32.948	7.71e-57	597130000	692090000	664500000	576740000	669130000	630840000	628230000	659350000	640660000	676450000	647830000	626460000	797030000	737360000	663450000	629890000	730720000	779250000	678030000	584440000	598230000	458060000	425000000	456350000	499110000	480540000	426910000	339910000	355790000	383550000
Zj.jz027323052	1	21	21	20	60.8	50.779	0	254390000	454160000	439810000	771380000	882200000	690120000	1253000000	1143400000	1261000000	1764200000	2021900000	1600500000	1676600000	1774900000	1686300000	657200000	628250000	832790000	864980000	890800000	905890000	996560000	861830000	970670000	951060000	902890000	878190000	1152200000	1175200000	1165900000
Zj.jz027323053	1	1	1	1	32.1	6.2712	4.5476e-06	8502000	6417500	7503100	0	0	0	0	0	7917000	0	0	0	0	0	0	0	0	0	9376700	8568300	11271000	15394000	19446000	0	5104900	7571300	0	0	0	0
Zj.jz027323054	1	7	7	6	14	63.799	5.4401e-19	51289000	100770000	116530000	129320000	93260000	74227000	62887000	75378000	113990000	61108000	71208000	73037000	73515000	97763000	163270000	57940000	41549000	76597000	91154000	90716000	145750000	70612000	65818000	47762000	37389000	63185000	60845000	72536000	49229000	42023000
Zj.jz027323055	1	7	7	7	11.3	77.349	1.8034e-17	16145000	32811000	17041000	9770300	12951000	13513000	21854000	0	0	12287000	0	0	0	0	0	0	0	0	0	0	0	0	0	0	0	0	0	0	0	0
Zj.jz027323059	1	13	13	13	43.4	34.885	1.7664e-106	85407000	90071000	83429000	106170000	133610000	105860000	165720000	159470000	143950000	128190000	177750000	222160000	100370000	128450000	146350000	160600000	134230000	139430000	176920000	185190000	150900000	109870000	92594000	135630000	232540000	156260000	91790000	119070000	148110000	127670000
Zj.jz027323064	1	12	5	5	61	22.18	3.4449e-203	95782000	167970000	170480000	121280000	95823000	71783000	77883000	73326000	60331000	109840000	59789000	71367000	60984000	67728000	52454000	85820000	88197000	129840000	109940000	58063000	72651000	90517000	76897000	94912000	59500000	71248000	65114000	87379000	77899000	81550000
Zj.jz027401011	1	1	1	1	1.6	73.124	0.0012011	0	0	0	0	0	0	0	0	0	0	0	0	0	0	0	0	0	0	0	0	0	0	0	0	0	0	0	0	0	0
Zj.jz027401002	1	10	10	10	28.2	51.195	1.1301e-50	63335000	112360000	86889000	23029000	33161000	18729000	0	92529000	23588000	0	0	0	0	0	15718000	28478000	33149000	18395000	0	36429000	22302000	0	65724000	0	0	0	0	0	0	0
Zj.jz027401023	1	3	3	3	3.2	95.593	8.4797e-06	0	0	11479000	0	0	0	0	0	0	0	0	0	0	0	0	0	0	0	0	0	0	0	0	0	0	0	0	0	0	0
Zj.jz027401038	1	7	7	7	22.6	42.563	4.2968e-21	24011000	40488000	86645000	109700000	121920000	115220000	30581000	36995000	38667000	0	18650000	20801000	32675000	10229000	23562000	50317000	57990000	26997000	30245000	30266000	34260000	31480000	25871000	11211000	26853000	14157000	36145000	16942000	22913000	22443000
Zj.jz027401045	1	20	20	8	42.8	63.053	0	3566300000	3462700000	3344600000	2778500000	2805800000	2497600000	2743900000	2834300000	2730200000	2451000000	2362900000	3055200000	2817000000	2579900000	2336700000	2603600000	2586200000	3145200000	2375300000	2350900000	2245400000	2269600000	1916900000	2208000000	1981500000	2255400000	2162400000	1724800000	1963400000	1851400000
Zj.jz027401050	1	9	9	3	66.7	17.317	6.0282e-54	383960000	361680000	325390000	246430000	272340000	228140000	198750000	352710000	313770000	376860000	324530000	169130000	378430000	231720000	293140000	322730000	280510000	396940000	404210000	346900000	483360000	302330000	280990000	341530000	259150000	353500000	391290000	264830000	329530000	347790000
Zj.jz027401051	1	17	17	17	42.7	55.401	0	465650000	562250000	576110000	469350000	514180000	433710000	194780000	256280000	200330000	266460000	352940000	260720000	260080000	216480000	303920000	795560000	696460000	823640000	814450000	776810000	892520000	489270000	577080000	588110000	409670000	431280000	378820000	457430000	395160000	437080000
Zj.jz027401052	1	8	8	8	39.7	21.122	2.5623e-21	0	56069000	39117000	61143000	74346000	66835000	31711000	34252000	72993000	30855000	56546000	0	18148000	15984000	20957000	26496000	53384000	32409000	0	32416000	31251000	51249000	73075000	22041000	16641000	21208000	15767000	17434000	29701000	16128000
Zj.jz027401055	1	7	7	7	10.4	84.35	6.0653e-31	28419000	25094000	14893000	12169000	16794000	13957000	0	0	12539000	0	0	0	0	0	0	20939000	16397000	24558000	21491000	25503000	22399000	33579000	16856000	0	16536000	23732000	12993000	32622000	0	0
Zj.jz027401007	1	17	17	17	31.2	75.542	2.6543e-280	221400000	218570000	228360000	225710000	176440000	233040000	214600000	285440000	269940000	297980000	287780000	251490000	241700000	266110000	229260000	249210000	199280000	268750000	247310000	255160000	265830000	361580000	408840000	331060000	301090000	372920000	339400000	359440000	385140000	357520000
Zj.jz027401008	1	9	2	2	42.9	24.149	1.5923e-32	0	0	0	0	0	0	0	0	0	0	0	0	0	0	0	7185600	8357600	0	0	0	0	0	11102000	8698800	0	5694600	0	0	0	0
Zj.jz027521034	1	27	27	1	69.9	54.357	0	3778700000	4703600000	4410800000	6195900000	5960100000	5931200000	7741200000	8000200000	7215000000	7147900000	7340800000	7470400000	7621900000	7098900000	7448300000	4270000000	4569700000	4019400000	4278300000	3988500000	4176800000	4436100000	4476000000	4496000000	4684300000	4695700000	4905300000	5621400000	5075600000	5818200000
Zj.jz027521042	1	4	3	3	6.6	68.77	4.1057e-09	30622000	40545000	39935000	15650000	30712000	19173000	21285000	9554000	0	10057000	7525600	6105500	0	0	0	11236000	18109000	13633000	0	0	72220000	6692300	0	0	0	0	0	0	0	0
Zj.jz027521043	1	6	6	6	18.9	45.165	4.0824e-24	0	34675000	27188000	30388000	30623000	29672000	37102000	33660000	48759000	27297000	29724000	36395000	33609000	32480000	27459000	75565000	58087000	81613000	52224000	139290000	75916000	70145000	52624000	28953000	59730000	56091000	60657000	64561000	56929000	97069000
Zj.jz027521007	1	10	10	10	33.8	39.591	1.9255e-78	107250000	128500000	92187000	181560000	183020000	205790000	7686800	11603000	9746400	11135000	5897200	0	4362800	0	22430000	33639000	79378000	50834000	5631600	20553000	15647000	7212200	6923200	11080000	17343000	0	15112000	14544000	4028900	0
Zj.jz027521008	1	4	4	4	14.8	38.31	7.2693e-162	0	53060000	39426000	41758000	43387000	22911000	78527000	78629000	108940000	89391000	88277000	83424000	48014000	80693000	71310000	66592000	60203000	47143000	73880000	144480000	131510000	65892000	80736000	123430000	97259000	116850000	79307000	130920000	102190000	129280000
Zj.jz027813011	1	5	5	5	13.4	34.587	1.118e-10	0	37407000	0	0	0	16199000	19821000	14747000	16975000	0	9548300	11815000	0	17969000	0	73482000	73164000	94683000	78768000	81658000	82226000	52908000	37374000	53747000	67435000	43660000	49036000	28240000	36813000	34736000
[truncated: 3,823 more rows]
