# Supplementary material for: Integrative Morphological, Physiological, Proteomics Analyses of Jujube Fruit Development Provide Insights Into Fruit Quality Domestication From Wild Jujube to Cultivated Jujube
Source: Front Plant Sci. 2021 Nov 24;12:773825. doi: 10.3389/fpls.2021.773825 (PMC8653901; doi:10.3389/fpls.2021.773825)
Supplement: Supplementary Table 2 — Hub proteins with high connectivity in the WGCNA modules. [file Table_2.XLS]

## Sheet: grey60
Gene ID	Degree	module	GO	IPR	SWISSPROT	KEGG	TREMBL
Zj.jz001293044	34	grey60	GO:GO:0003777; microtubule motor activity; Molecular Function;;GO:0005524; ATP binding; Molecular Function;;GO:0005871; kinesin complex; Cellular Component;;GO:0007018; microtubule-based movement; Biological Process;;GO:0008017; microtubule binding; Molecular Function	IPR:IPR001752; Kinesin, motor domain;;IPR027640; Kinesin-like protein	SWISSPROT:125 kDa kinesin-related protein OS=Nicotiana tabacum GN=TKRP125 PE=1 SV=1	KEGG:hypothetical protein; K10398 kinesin family member 11	TREMBL:M5WS17_PRUPE Uncharacterized protein OS=Prunus persica GN=PRUPE_ppa000651mg PE=4 SV=1
Zj.jz014397061	34	grey60	GO:GO:0003676; nucleic acid binding; Molecular Function;;GO:0004386; helicase activity; Molecular Function;;GO:0005524; ATP binding; Molecular Function;;GO:0008026; ATP-dependent helicase activity; Molecular Function	IPR:IPR001650; Helicase, C-terminal;;IPR011545; DNA/RNA helicase, DEAD/DEAH box type, N-terminal;;IPR014001; Helicase, superfamily 1/2, ATP-binding domain;;IPR014014; RNA helicase, DEAD-box type, Q motif	SWISSPROT:DEAD-box ATP-dependent RNA helicase 28 OS=Arabidopsis thaliana GN=RH28 PE=2 SV=1	KEGG:hypothetical protein; K13181 ATP-dependent RNA helicase DDX27 [EC:3.6.4.13]	TREMBL:M5XKG2_PRUPE Uncharacterized protein OS=Prunus persica GN=PRUPE_ppa001893mg PE=4 SV=1
Zj.jz014733001	34	grey60	GO:GO:0006810; transport; Biological Process;;GO:0016021; integral to membrane; Cellular Component	IPR:IPR009038; GOLD	SWISSPROT:-	KEGG:-	TREMBL:D7TKV8_VITVI Putative uncharacterized protein OS=Vitis vinifera GN=VIT_08s0056g00110 PE=2 SV=1
Zj.jz001627246	34	grey60	GO:GO:0000786; nucleosome; Cellular Component;;GO:0003677; DNA binding; Molecular Function;;GO:0005634; nucleus; Cellular Component;;GO:0006334; nucleosome assembly; Biological Process	IPR:IPR005818; Linker histone H1/H5, domain H15;;IPR005819; Histone H5	SWISSPROT:Histone H1 OS=Zea mays PE=2 SV=2	KEGG:Histone H1, putative; K11275 histone H1/5	TREMBL:B9GSE9_POPTR Histone H1 OS=Populus trichocarpa GN=HON908 PE=3 SV=1
Zj.jz017713012	34	grey60	GO:GO:0004672; protein kinase activity; Molecular Function;;GO:0004713; protein tyrosine kinase activity; Molecular Function;;GO:0005524; ATP binding; Molecular Function;;GO:0006468; protein phosphorylation; Biological Process	IPR:IPR000719; Protein kinase domain;;IPR001245; Serine-threonine/tyrosine-protein kinase catalytic domain;;IPR002290; Serine/threonine- / dual specificity protein kinase, catalytic domain;;IPR020635; Tyrosine-protein kinase, catalytic domain	SWISSPROT:Protein STRUBBELIG-RECEPTOR FAMILY 3 OS=Arabidopsis thaliana GN=SRF3 PE=1 SV=1	KEGG:AMTR_s00005p00184950; hypothetical protein; K04730 interleukin-1 receptor-associated kinase 1 [EC:2.7.11.1]	TREMBL:M5WL76_PRUPE Uncharacterized protein (Fragment) OS=Prunus persica GN=PRUPE_ppa027145mg PE=4 SV=1
Zj.jz019381023	34	grey60	GO:GO:0005515; protein binding; Molecular Function;;GO:0005634; nucleus; Cellular Component;;GO:0006355; regulation of transcription, DNA-dependent; Biological Process	IPR:IPR001680; WD40 repeat;;IPR011494; TUP1-like enhancer of split;;IPR017986; WD40-repeat-containing domain;;IPR020472; G-protein beta WD-40 repeat	SWISSPROT:Protein HIRA OS=Arabidopsis thaliana GN=HIRA PE=1 SV=2	KEGG:protein HIRA-like; K11293 protein HIRA/HIR1	TREMBL:M5VVF7_PRUPE Uncharacterized protein OS=Prunus persica GN=PRUPE_ppa000833mg PE=4 SV=1
Zj.jz002027082	34	grey60	GO:GO:0016881; acid-amino acid ligase activity; Molecular Function	IPR:IPR000608; Ubiquitin-conjugating enzyme, E2	SWISSPROT:Probable ubiquitin-conjugating enzyme E2 25 OS=Arabidopsis thaliana GN=UBC25 PE=2 SV=1	KEGG:probable ubiquitin-conjugating enzyme E2 25-like; K10581 ubiquitin-conjugating enzyme E2 O [EC:6.3.2.19]	TREMBL:M5VGK8_PRUPE Uncharacterized protein OS=Prunus persica GN=PRUPE_ppa005593mg PE=4 SV=1
Zj.jz020529097	34	grey60	GO:GO:0004672; protein kinase activity; Molecular Function;;GO:0004713; protein tyrosine kinase activity; Molecular Function;;GO:0005524; ATP binding; Molecular Function;;GO:0006468; protein phosphorylation; Biological Process	IPR:IPR000719; Protein kinase domain;;IPR002290; Serine/threonine- / dual specificity protein kinase, catalytic domain;;IPR020635; Tyrosine-protein kinase, catalytic domain	SWISSPROT:Mitogen-activated protein kinase kinase 6 OS=Arabidopsis thaliana GN=MKK6 PE=1 SV=1	KEGG:MAP kinase kinase 6 isoform 1; K04368 mitogen-activated protein kinase kinase 1 [EC:2.7.12.2]	TREMBL:G8AA64_GOSHI Mitogen-activated protein kinase kinase 6 OS=Gossypium hirsutum GN=MKK6 PE=2 SV=1
Zj.jz024181011	34	grey60	GO:GO:0016020; membrane; Cellular Component;;GO:0016021; integral to membrane; Cellular Component;;GO:0022857; transmembrane transporter activity; Molecular Function;;GO:0022891; substrate-specific transmembrane transporter activity; Molecular Function;;GO:0055085; transmembrane transport; Biological Process	IPR:IPR003663; Sugar/inositol transporter;;IPR005828; General substrate transporter;;IPR020846; Major facilitator superfamily domain	SWISSPROT:Inositol transporter 1 OS=Arabidopsis thaliana GN=INT1 PE=1 SV=1	KEGG:Inositol transporter 1 isoform 1; K08150 MFS transporter, SP family, solute carrier family 2 (myo-inositol transporter), member 13	TREMBL:M5XRF3_PRUPE Uncharacterized protein OS=Prunus persica GN=PRUPE_ppa004647mg PE=4 SV=1
Zj.jz027401023	34	grey60	GO:-	IPR:-	SWISSPROT:-	KEGG:-	TREMBL:M5VMH7_PRUPE Uncharacterized protein OS=Prunus persica GN=PRUPE_ppa001741mg PE=4 SV=1
Zj.jz028347101	34	grey60	GO:-	IPR:IPR013219; Ribosomal protein S27/S33, mitochondrial	SWISSPROT:Mitochondral 37S ribosomal protein S27 OS=Saccharomyces cerevisiae (strain ATCC 204508 / S288c) GN=RSM27 PE=1 SV=1	KEGG:hypothetical protein; K17411 small subunit ribosomal protein S33, mitochondrial	TREMBL:M5XNS8_PRUPE Uncharacterized protein OS=Prunus persica GN=PRUPE_ppa013771mg PE=4 SV=1
Zj.jz028469002	34	grey60	GO:GO:0009987; cellular process; Biological Process	IPR:IPR000994; Peptidase M24, structural domain;;IPR013719; Domain of unknown function DUF1747;;IPR013953; FACT complex subunit Spt16p/Cdc68p	SWISSPROT:FACT complex subunit SPT16 OS=Zea mays GN=SPT16 PE=2 SV=1	KEGG:transcription elongation complex subunit (Cdc68) (EC:3.4.11.9); K01262 Xaa-Pro aminopeptidase [EC:3.4.11.9]	TREMBL:F6I4V8_VITVI Putative uncharacterized protein OS=Vitis vinifera GN=VIT_14s0060g00580 PE=4 SV=1
Zj.jz028857084	34	grey60	GO:GO:0009055; electron carrier activity; Molecular Function;;GO:0016491; oxidoreductase activity; Molecular Function;;GO:0020037; heme binding; Molecular Function;;GO:0030151; molybdenum ion binding; Molecular Function;;GO:0046872; metal ion binding; Molecular Function;;GO:0055114; oxidation-reduction process; Biological Process	IPR:IPR000572; Oxidoreductase, molybdopterin-binding domain;;IPR001199; Cytochrome b5-like heme/steroid binding domain;;IPR001433; Oxidoreductase FAD/NAD(P)-binding;;IPR001709; Flavoprotein pyridine nucleotide cytochrome reductase;;IPR001834; NADH:cytochrome b5 reductase (CBR);;IPR005066; Moybdenum cofactor oxidoreductase, dimerisation;;IPR008333; Oxidoreductase, FAD-binding domain;;IPR008335; Eu…	SWISSPROT:Nitrate reductase [NADH] OS=Cucurbita maxima PE=2 SV=1	KEGG:hypothetical protein; K10534 nitrate reductase (NAD(P)H) [EC:1.7.1.1 1.7.1.2 1.7.1.3]	TREMBL:F6H0M5_VITVI Nitrate reductase OS=Vitis vinifera GN=VIT_18s0001g03910 PE=3 SV=1
Zj.jz030633003	34	grey60	GO:GO:0003924; GTPase activity; Molecular Function;;GO:0005525; GTP binding; Molecular Function	IPR:IPR000795; Elongation factor, GTP-binding domain;;IPR004161; Translation elongation factor EFTu/EF1A, domain 2;;IPR015760; Translation initiation factor IF- 2;;IPR023115; Translation initiation factor IF- 2, domain 3	SWISSPROT:Translation initiation factor IF-2, chloroplastic OS=Phaseolus vulgaris GN=IF2CP PE=2 SV=1	KEGG:hypothetical protein; K02519 translation initiation factor IF-2	TREMBL:M5X751_PRUPE Uncharacterized protein OS=Prunus persica GN=PRUPE_ppa000701mg PE=4 SV=1
Zj.jz031233010	34	grey60	GO:-	IPR:IPR000905; Gcp-like domain;;IPR017861; Kae1/YgjD family	SWISSPROT:Probable tRNA threonylcarbamoyladenosine biosynthesis protein osgep OS=Dictyostelium discoideum GN=osgep PE=3 SV=1	KEGG:hypothetical protein; K15900 tRNA threonylcarbamoyladenosine biosynthesis protein	TREMBL:M5XC29_PRUPE Uncharacterized protein OS=Prunus persica GN=PRUPE_ppa007957mg PE=4 SV=1
Zj.jz035999010	34	grey60	GO:-	IPR:IPR019557; Aminotransferase-like, plant mobile domain	SWISSPROT:Serine/threonine-protein phosphatase 7 long form homolog OS=Arabidopsis thaliana GN=At1g48120 PE=2 SV=1	KEGG:uncharacterized LOC100251525; K04460 serine/threonine-protein phosphatase 5 [EC:3.1.3.16]	TREMBL:M5WR82_PRUPE Uncharacterized protein OS=Prunus persica GN=PRUPE_ppa002196mg PE=4 SV=1
Zj.jz036113076	34	grey60	GO:-	IPR:IPR005491; EMSY N-terminal;;IPR014002; Tudor-like, plant	SWISSPROT:-	KEGG:cation/calcium exchanger 4-like; K13754 solute carrier family 24 (sodium/potassium/calcium exchanger), member 6	TREMBL:B9GLN1_POPTR Predicted protein OS=Populus trichocarpa GN=POPTRDRAFT_750526 PE=4 SV=1
Zj.jz003705075	34	grey60	GO:GO:0000166; nucleotide binding; Molecular Function;;GO:0017111; nucleoside-triphosphatase activity; Molecular Function	IPR:IPR003593; AAA+ ATPase domain;;IPR014001; Helicase, superfamily 1/2, ATP-binding domain	SWISSPROT:DNA-binding protein SMUBP-2 OS=Mesocricetus auratus GN=IGHMBP2 PE=1 SV=1	KEGG:putative DNA helicase; K14326 regulator of nonsense transcripts 1 [EC:3.6.4.-]	TREMBL:B9HA63_POPTR Predicted protein OS=Populus trichocarpa GN=POPTRDRAFT_560544 PE=4 SV=1
Zj.jz003989029	34	grey60	GO:GO:0005507; copper ion binding; Molecular Function;;GO:0016491; oxidoreductase activity; Molecular Function;;GO:0055114; oxidation-reduction process; Biological Process	IPR:IPR001117; Multicopper oxidase, type 1;;IPR011706; Multicopper oxidase, type 2;;IPR011707; Multicopper oxidase, type 3	SWISSPROT:Monocopper oxidase-like protein SKS2 OS=Arabidopsis thaliana GN=SKS2 PE=1 SV=1	KEGG:L-ascorbate oxidase homolog; K00423 L-ascorbate oxidase [EC:1.10.3.3]	TREMBL:M5XRV2_PRUPE Uncharacterized protein OS=Prunus persica GN=PRUPE_ppa003219mg PE=4 SV=1
Zj.jz041021008	34	grey60	GO:-	IPR:-	SWISSPROT:Thioredoxin-like protein AAED1, chloroplastic OS=Arabidopsis thaliana GN=At2g37240 PE=2 SV=2	KEGG:fam213b, sb:cb782, wu:fc33a02, zgc:85644; family with sequence similarity 213, member B (EC:1.11.1.20); K15717 prostamide/prostaglandin F2alpha synthase [EC:1.11.1.20]	TREMBL:D7TQA7_VITVI Type II peroxiredoxin 2 OS=Vitis vinifera GN=VIT_08s0040g03130 PE=2 SV=1
Zj.jz041429034	34	grey60	GO:-	IPR:IPR001251; CRAL-TRIO domain;;IPR011074; CRAL/TRIO, N-terminal domain	SWISSPROT:CRAL-TRIO domain-containing protein C23B6.04c OS=Schizosaccharomyces pombe (strain 972 / ATCC 24843) GN=SPCC23B6.04c PE=1 SV=1	KEGG:Clp1-domain-containing protein; K14399 polyribonucleotide 5'-hydroxyl-kinase [EC:2.7.1.78]	TREMBL:M5XYV3_PRUPE Uncharacterized protein OS=Prunus persica GN=PRUPE_ppa009403mg PE=4 SV=1
Zj.jz042427013	34	grey60	GO:GO:0000151; ubiquitin ligase complex; Cellular Component;;GO:0004842; ubiquitin-protein ligase activity; Molecular Function;;GO:0005515; protein binding; Molecular Function;;GO:0016567; protein ubiquitination; Biological Process	IPR:IPR000225; Armadillo;;IPR003613; U box domain	SWISSPROT:U-box domain-containing protein 43 OS=Arabidopsis thaliana GN=PUB43 PE=2 SV=1	KEGG:U-box domain-containing protein 43-like; K08332 vacuolar protein 8	TREMBL:M5XXV5_PRUPE Uncharacterized protein OS=Prunus persica GN=PRUPE_ppa000746mg PE=4 SV=1
Zj.jz042571046	34	grey60	GO:GO:0000155; phosphorelay sensor kinase activity; Molecular Function;;GO:0004871; signal transducer activity; Molecular Function;;GO:0005515; protein binding; Molecular Function;;GO:0005524; ATP binding; Molecular Function;;GO:0006355; regulation of transcription, DNA-dependent; Biological Process;;GO:0007165; signal transduction; Biological Process;;GO:0009584; detection of visible light; Biol…	IPR:IPR000014; PAS domain;;IPR001294; Phytochrome;;IPR003018; GAF domain;;IPR003594; Histidine kinase-like ATPase, ATP-binding domain;;IPR003661; Signal transduction histidine kinase, subgroup 1, dimerisation/phosphoacceptor domain;;IPR005467; Signal transduction histidine kinase, core;;IPR013515; Phytochrome, central region;;IPR013654; PAS fold-2;;IPR013767; PAS fold;;IPR016132; Phytochrome chro…	SWISSPROT:Phytochrome E OS=Ipomoea nil GN=PHYE PE=2 SV=1	KEGG:Phytochrome E isoform 1; K12123 phytochrome E	TREMBL:M5X9M2_PRUPE Uncharacterized protein OS=Prunus persica GN=PRUPE_ppa000491mg PE=4 SV=1
Zj.jz043343288	34	grey60	GO:GO:0046872; metal ion binding; Molecular Function	IPR:IPR006569; CID domain;;IPR006903; RNA polymerase II-binding domain;;IPR007087; Zinc finger, C2H2	SWISSPROT:Pre-mRNA cleavage complex 2 protein Pcf11 OS=Homo sapiens GN=PCF11 PE=1 SV=3	KEGG:uncharacterized protein LOC101305191; K14400 pre-mRNA cleavage complex 2 protein Pcf11	TREMBL:F6HKH9_VITVI Putative uncharacterized protein OS=Vitis vinifera GN=VIT_08s0007g03880 PE=2 SV=1
Zj.jz043391002	34	grey60	GO:GO:0004748; ribonucleoside-diphosphate reductase activity, thioredoxin disulfide as acceptor; Molecular Function;;GO:0005524; ATP binding; Molecular Function;;GO:0006260; DNA replication; Biological Process;;GO:0055114; oxidation-reduction process; Biological Process	IPR:IPR000788; Ribonucleotide reductase large subunit, C-terminal;;IPR005144; ATP-cone;;IPR013509; Ribonucleotide reductase large subunit, N-terminal	SWISSPROT:Ribonucleoside-diphosphate reductase large subunit OS=Arabidopsis thaliana GN=RNR1 PE=1 SV=1	KEGG:ribonucleotide reductase large subunit A; K10807 ribonucleoside-diphosphate reductase subunit M1 [EC:1.17.4.1]	TREMBL:Q8GZU9_SOYBN Ribonucleoside-diphosphate reductase OS=Glycine max PE=2 SV=1
Zj.jz043523024	34	grey60	GO:GO:0009987; cellular process; Biological Process	IPR:IPR000994; Peptidase M24, structural domain;;IPR013719; Domain of unknown function DUF1747;;IPR013953; FACT complex subunit Spt16p/Cdc68p	SWISSPROT:FACT complex subunit SPT16 OS=Arabidopsis thaliana GN=SPT16 PE=1 SV=1	KEGG:transcription elongation complex subunit (Cdc68) (EC:3.4.11.9); K01262 Xaa-Pro aminopeptidase [EC:3.4.11.9]	TREMBL:M5W3N0_PRUPE Uncharacterized protein OS=Prunus persica GN=PRUPE_ppa000613mg PE=4 SV=1
Zj.jz044273043	34	grey60	GO:GO:0019904; protein domain specific binding; Molecular Function	IPR:IPR000308; 14-3-3 protein;;IPR023410; 14-3-3 domain	SWISSPROT:14-3-3-like protein GF14 iota OS=Arabidopsis thaliana GN=GRF12 PE=2 SV=1	KEGG:hypothetical protein; K06630 14-3-3 protein epsilon	TREMBL:M5Y8N0_PRUPE Uncharacterized protein (Fragment) OS=Prunus persica GN=PRUPE_ppa020788mg PE=4 SV=1
Zj.jz044443011	34	grey60	GO:GO:0005515; protein binding; Molecular Function;;GO:0016020; membrane; Cellular Component	IPR:IPR000727; Target SNARE coiled-coil domain;;IPR006011; Syntaxin, N-terminal domain	SWISSPROT:Syntaxin-related protein KNOLLE OS=Arabidopsis thaliana GN=KN PE=1 SV=1	KEGG:hypothetical protein; K08486 syntaxin 1B/2/3	TREMBL:M5VSH4_PRUPE Uncharacterized protein OS=Prunus persica GN=PRUPE_ppa023624mg PE=4 SV=1
Zj.jz044589060	33	grey60	GO:-	IPR:-	SWISSPROT:-	KEGG:-	TREMBL:M5XFE1_PRUPE Uncharacterized protein OS=Prunus persica GN=PRUPE_ppa004494mg PE=4 SV=1
Zj.jz044811063	34	grey60	GO:-	IPR:-	SWISSPROT:-	KEGG:-	TREMBL:D7T1T6_VITVI Putative uncharacterized protein OS=Vitis vinifera GN=VIT_16s0022g02350 PE=4 SV=1
Zj.jz006473009	34	grey60	GO:-	IPR:IPR013167; Conserved oligomeric Golgi complex, subunit 4	SWISSPROT:Conserved oligomeric Golgi complex subunit 4 OS=Arabidopsis thaliana GN=COG4 PE=2 SV=1	KEGG:putative calcium-transporting atpase type 2c member 1 protein; K01537 Ca2+-transporting ATPase [EC:3.6.3.8]	TREMBL:N1NFR5_9FABA Putative COG transport protein OS=Arachis duranensis GN=ARAX_ADH18B08-014 PE=4 SV=1
Zj.jz008005063	34	grey60	GO:GO:0005515; protein binding; Molecular Function;;GO:0008270; zinc ion binding; Molecular Function	IPR:IPR001841; Zinc finger, RING-type	SWISSPROT:-	KEGG:-	TREMBL:B9S381_RICCO Putative uncharacterized protein OS=Ricinus communis GN=RCOM_0731250 PE=4 SV=1
Zj.jz008511039	34	grey60	GO:GO:0003777; microtubule motor activity; Molecular Function;;GO:0005524; ATP binding; Molecular Function;;GO:0005871; kinesin complex; Cellular Component;;GO:0007018; microtubule-based movement; Biological Process;;GO:0008017; microtubule binding; Molecular Function	IPR:IPR001752; Kinesin, motor domain;;IPR027640; Kinesin-like protein	SWISSPROT:Kinesin-1 OS=Arabidopsis thaliana GN=ATK1 PE=2 SV=1	KEGG:hypothetical protein; K10405 kinesin family member C1	TREMBL:M5WRI8_PRUPE Uncharacterized protein OS=Prunus persica GN=PRUPE_ppa001567mg PE=4 SV=1
Zj.jz008787044	34	grey60	GO:-	IPR:IPR012988; Ribosomal protein L30, N-terminal;;IPR016082; Ribosomal protein L30, ferredoxin-like fold domain	SWISSPROT:60S ribosomal protein L7-1 OS=Arabidopsis thaliana GN=RPL7A PE=2 SV=1	KEGG:hypothetical protein; K02937 large subunit ribosomal protein L7e	TREMBL:M5WTB4_PRUPE Uncharacterized protein OS=Prunus persica GN=PRUPE_ppa010527mg PE=4 SV=1
Zj.jz000895001	34	grey60	GO:-	IPR:-	SWISSPROT:-	KEGG:-	TREMBL:M5XD77_PRUPE Uncharacterized protein OS=Prunus persica GN=PRUPE_ppa004293mg PE=4 SV=1
Zj.jz019439043	1	grey60	GO:GO:0005515; protein binding; Molecular Function;;GO:0006355; regulation of transcription, DNA-dependent; Biological Process	IPR:IPR001680; WD40 repeat;;IPR006594; LisH dimerisation motif;;IPR006595; CTLH, C-terminal LisH motif;;IPR017986; WD40-repeat-containing domain;;IPR027728; Topless family	SWISSPROT:Protein TOPLESS OS=Arabidopsis thaliana GN=TPL PE=1 SV=1	KEGG:topless-related protein 4-like; K14558 periodic tryptophan protein 2	TREMBL:B9S1Z2_RICCO Putative uncharacterized protein OS=Ricinus communis GN=RCOM_1324430 PE=4 SV=1

## Sheet: samlon
Gene ID	Degree	module	GO	IPR	KEGG	SWISSPROT	TREMBL
Zj.jz010451021	62	samlon	GO:GO:0008152; metabolic process; Biological Process;;GO:0016491; oxidoreductase activity; Molecular Function	IPR:IPR002198; Short-chain dehydrogenase/reductase SDR;;IPR002347; Glucose/ribitol dehydrogenase	KEGG:retinol dehydrogenase 13-like; K11161 retinol dehydrogenase 13 [EC:1.1.1.300]	SWISSPROT:Short-chain dehydrogenase TIC 32, chloroplastic OS=Pisum sativum GN=TIC32 PE=1 SV=1	TREMBL:F6H6K5_VITVI Putative uncharacterized protein OS=Vitis vinifera GN=VIT_16s0050g00750 PE=2 SV=1
Zj.jz010451022	62	samlon	GO:GO:0008152; metabolic process; Biological Process;;GO:0016491; oxidoreductase activity; Molecular Function	IPR:IPR002198; Short-chain dehydrogenase/reductase SDR;;IPR002347; Glucose/ribitol dehydrogenase	KEGG:retinol dehydrogenase 13-like; K11161 retinol dehydrogenase 13 [EC:1.1.1.300]	SWISSPROT:Short-chain dehydrogenase TIC 32, chloroplastic OS=Pisum sativum GN=TIC32 PE=1 SV=1	TREMBL:A5BG80_VITVI Putative uncharacterized protein OS=Vitis vinifera GN=VIT_16s0050g00760 PE=4 SV=1
Zj.jz010621085	62	samlon	GO:-	IPR:IPR002885; Pentatricopeptide repeat	KEGG:uncharacterized LOC100258406; K13648 alpha-1,4-galacturonosyltransferase [EC:2.4.1.43]	SWISSPROT:Putative pentatricopeptide repeat-containing protein At3g23330 OS=Arabidopsis thaliana GN=PCMP-H32 PE=3 SV=1	TREMBL:F6HYE3_VITVI Putative uncharacterized protein OS=Vitis vinifera GN=VIT_09s0002g04370 PE=4 SV=1
Zj.jz012385058	62	samlon	GO:GO:0005618; cell wall; Cellular Component;;GO:0030599; pectinesterase activity; Molecular Function;;GO:0042545; cell wall modification; Biological Process	IPR:IPR000070; Pectinesterase, catalytic	KEGG:probable pectinesterase 68-like; K01051 pectinesterase [EC:3.1.1.11]	SWISSPROT:Probable pectinesterase 68 OS=Arabidopsis thaliana GN=PME68 PE=2 SV=1	TREMBL:M5WF36_PRUPE Uncharacterized protein OS=Prunus persica GN=PRUPE_ppa024139mg PE=4 SV=1
Zj.jz013215003	62	samlon	GO:GO:0005515; protein binding; Molecular Function;;GO:0005634; nucleus; Cellular Component;;GO:0006355; regulation of transcription, DNA-dependent; Biological Process	IPR:IPR001680; WD40 repeat;;IPR006594; LisH dimerisation motif;;IPR007582; TFIID subunit, WD40-associated region;;IPR017986; WD40-repeat-containing domain;;IPR020472; G-protein beta WD-40 repeat	KEGG:hypothetical protein; K03130 transcription initiation factor TFIID subunit 5	SWISSPROT:Transcription initiation factor TFIID subunit 5 OS=Mus musculus GN=Taf5 PE=2 SV=1	TREMBL:M5XLG5_PRUPE Uncharacterized protein OS=Prunus persica GN=PRUPE_ppa002437mg PE=4 SV=1
Zj.jz013679111	62	samlon	GO:GO:0008113; peptide-methionine (S)-S-oxide reductase activity; Molecular Function;;GO:0055114; oxidation-reduction process; Biological Process	IPR:IPR002569; Peptide methionine sulphoxide reductase MsrA	KEGG:hypothetical protein; K07304 peptide-methionine (S)-S-oxide reductase [EC:1.8.4.11]	SWISSPROT:Peptide methionine sulfoxide reductase A5 OS=Arabidopsis thaliana GN=MSRA5 PE=2 SV=1	TREMBL:M5XS47_PRUPE Uncharacterized protein OS=Prunus persica GN=PRUPE_ppa010381mg PE=4 SV=1
Zj.jz013679063	62	samlon	GO:-	IPR:-	KEGG:-	SWISSPROT:-	TREMBL:A5AL27_VITVI Putative uncharacterized protein OS=Vitis vinifera GN=VIT_04s0023g02660 PE=4 SV=1
Zj.jz014531012	62	samlon	GO:GO:0003700; sequence-specific DNA binding transcription factor activity; Molecular Function;;GO:0005515; protein binding; Molecular Function;;GO:0006355; regulation of transcription, DNA-dependent; Biological Process;;GO:0008270; zinc ion binding; Molecular Function;;GO:0043565; sequence-specific DNA binding; Molecular Function	IPR:IPR000679; Zinc finger, GATA-type;;IPR010399; Tify;;IPR010402; CCT domain	KEGG:protein FAR1-RELATED SEQUENCE 5-like; K17604 zinc finger SWIM domain-containing protein 3	SWISSPROT:GATA transcription factor 28 OS=Arabidopsis thaliana GN=GATA28 PE=2 SV=1	TREMBL:K7L848_SOYBN Uncharacterized protein (Fragment) OS=Glycine max PE=4 SV=1
Zj.jz001627162	62	samlon	GO:GO:0000166; nucleotide binding; Molecular Function;;GO:0005524; ATP binding; Molecular Function;;GO:0017111; nucleoside-triphosphatase activity; Molecular Function	IPR:IPR003593; AAA+ ATPase domain;;IPR003959; ATPase, AAA-type, core	KEGG:Elongation factor 1-alpha; K03231 elongation factor 1-alpha	SWISSPROT:ATPase family AAA domain-containing protein 1 OS=Rattus norvegicus GN=Atad1 PE=1 SV=1	TREMBL:M5W171_PRUPE Uncharacterized protein OS=Prunus persica GN=PRUPE_ppa000530mg PE=4 SV=1
Zj.jz001627202	62	samlon	GO:-	IPR:IPR007493; Protein of unknown function DUF538	KEGG:-	SWISSPROT:Uncharacterized protein At5g01610 OS=Arabidopsis thaliana GN=At5g01610 PE=1 SV=1	TREMBL:M5W4W5_PRUPE Uncharacterized protein OS=Prunus persica GN=PRUPE_ppa013453mg PE=4 SV=1
Zj.jz017079171	62	samlon	GO:GO:0003676; nucleic acid binding; Molecular Function;;GO:0008270; zinc ion binding; Molecular Function	IPR:IPR003604; Zinc finger, U1-type;;IPR014898; Zinc finger, C2H2, LYAR-type	KEGG:uncharacterized LOC100252615; K15263 cell growth-regulating nucleolar protein	SWISSPROT:UPF0743 protein C215.06c OS=Schizosaccharomyces pombe (strain 972 / ATCC 24843) GN=SPBC215.06c PE=1 SV=2	TREMBL:F6HGV5_VITVI Putative uncharacterized protein OS=Vitis vinifera GN=VIT_11s0016g01740 PE=4 SV=1
Zj.jz019403028	62	samlon	GO:-	IPR:IPR021148; Putative polysaccharide biosynthesis protein	KEGG:-	SWISSPROT:Protein IRX15-LIKE OS=Arabidopsis thaliana GN=IRX15-L PE=2 SV=1	TREMBL:A5BRY2_VITVI Putative uncharacterized protein OS=Vitis vinifera GN=VITISV_041669 PE=2 SV=1
Zj.jz002027014	62	samlon	GO:GO:0008289; lipid binding; Molecular Function	IPR:IPR001124; Lipid-binding serum glycoprotein, C-terminal;;IPR017942; Lipid-binding serum glycoprotein, N-terminal	KEGG:putative BPI/LBP family protein At3g20270-like; K05399 lipopolysaccharide-binding protein	SWISSPROT:Putative BPI/LBP family protein At1g04970 OS=Arabidopsis thaliana GN=At1g04970 PE=2 SV=1	TREMBL:M5WYN9_PRUPE Uncharacterized protein OS=Prunus persica GN=PRUPE_ppa004392mg PE=4 SV=1
Zj.jz002027049	62	samlon	GO:GO:0003677; DNA binding; Molecular Function;;GO:0005634; nucleus; Cellular Component	IPR:IPR004333; Transcription factor, SBP-box	KEGG:-	SWISSPROT:Squamosa promoter-binding-like protein 4 OS=Arabidopsis thaliana GN=SPL4 PE=1 SV=1	TREMBL:E0CTG4_VITVI Putative uncharacterized protein OS=Vitis vinifera GN=VIT_12s0028g03350 PE=4 SV=1
Zj.jz021807087	62	samlon	GO:GO:0005515; protein binding; Molecular Function	IPR:IPR006594; LisH dimerisation motif;;IPR007718; SRP40, C-terminal	KEGG:uncharacterized LOC591574; K11294 nucleolin	SWISSPROT:Nucleolar and coiled-body phosphoprotein 1 OS=Rattus norvegicus GN=Nolc1 PE=1 SV=1	TREMBL:B9HAX3_POPTR Predicted protein OS=Populus trichocarpa GN=POPTRDRAFT_652849 PE=4 SV=1
Zj.jz022467015	62	samlon	GO:GO:0005509; calcium ion binding; Molecular Function;;GO:0006915; apoptotic process; Biological Process	IPR:IPR002048; EF-hand domain;;IPR025224; DBC1/CARP1;;IPR025954; DBC1/CARP1 catalytically inactive NUDIX hydrolase domain	KEGG:nipblb, nipbl, nipbla, wu:fi33d08; nipped-b homolog b (Drosophila); K06672 cohesin loading factor subunit SCC2	SWISSPROT:Cell division cycle and apoptosis regulator protein 1 OS=Homo sapiens GN=CCAR1 PE=1 SV=2	TREMBL:K4BP24_SOLLC Uncharacterized protein OS=Solanum lycopersicum GN=Solyc04g008680.2 PE=4 SV=1
Zj.jz022481023	62	samlon	GO:GO:0005524; ATP binding; Molecular Function;;GO:0009058; biosynthetic process; Biological Process;;GO:0016874; ligase activity; Molecular Function	IPR:IPR000713; Mur ligase, N-terminal;;IPR004101; Mur ligase, C-terminal;;IPR013221; Mur ligase, central	KEGG:-	SWISSPROT:UDP-N-acetylmuramoyl-L-alanyl-D-glutamate--2,6-diaminopimelate ligase OS=Bacillus subtilis (strain 168) GN=murE PE=3 SV=1	TREMBL:M5X0D3_PRUPE Uncharacterized protein OS=Prunus persica GN=PRUPE_ppa001774mg PE=4 SV=1
Zj.jz024181002	62	samlon	GO:GO:0005515; protein binding; Molecular Function;;GO:0008270; zinc ion binding; Molecular Function	IPR:IPR001841; Zinc finger, RING-type	KEGG:POPTRDRAFT_771537; zinc finger family protein; K10635 E3 ubiquitin-protein ligase Arkadia [EC:6.3.2.19]	SWISSPROT:E3 ubiquitin ligase BIG BROTHER-related OS=Arabidopsis thaliana GN=BBR PE=2 SV=1	TREMBL:M5VR71_PRUPE Uncharacterized protein OS=Prunus persica GN=PRUPE_ppa008876mg PE=4 SV=1
Zj.jz024797133	62	samlon	GO:-	IPR:IPR021036; Ribosomal protein S35, mitochondrial	KEGG:-	SWISSPROT:-	TREMBL:M5WH95_PRUPE Uncharacterized protein OS=Prunus persica GN=PRUPE_ppa007309mg PE=4 SV=1
Zj.jz024797055	62	samlon	GO:-	IPR:IPR015425; Formin, FH2 domain	KEGG:hypothetical protein; K02184 formin 2	SWISSPROT:Formin-like protein 1 OS=Arabidopsis thaliana GN=FH1 PE=1 SV=1	TREMBL:M5VSU3_PRUPE Uncharacterized protein OS=Prunus persica GN=PRUPE_ppa001116mg PE=4 SV=1
Zj.jz025819347	62	samlon	GO:GO:0004659; prenyltransferase activity; Molecular Function;;GO:0016021; integral to membrane; Cellular Component	IPR:IPR000537; UbiA prenyltransferase family	KEGG:chlorophyll synthase, chloroplastic-like; K04040 chlorophyll synthase [EC:2.5.1.62]	SWISSPROT:Chlorophyll synthase, chloroplastic OS=Arabidopsis thaliana GN=CHLG PE=2 SV=1	TREMBL:C6TML7_SOYBN Uncharacterized protein OS=Glycine max PE=2 SV=1
Zj.jz028467030	62	samlon	GO:GO:0006886; intracellular protein transport; Biological Process;;GO:0016192; vesicle-mediated transport; Biological Process;;GO:0030117; membrane coat; Cellular Component	IPR:IPR002553; Clathrin/coatomer adaptor, adaptin-like, N-terminal	KEGG:hypothetical protein; K12396 AP-3 complex subunit delta-1	SWISSPROT:AP-3 complex subunit delta OS=Arabidopsis thaliana GN=DELTA-ADR PE=1 SV=1	TREMBL:M5WXQ4_PRUPE Uncharacterized protein OS=Prunus persica GN=PRUPE_ppa000873mg PE=4 SV=1
Zj.jz030665010	62	samlon	GO:GO:0003924; GTPase activity; Molecular Function;;GO:0005525; GTP binding; Molecular Function	IPR:IPR001401; Dynamin, GTPase domain;;IPR022812; Dynamin superfamily	KEGG:hypothetical protein; K17065 dynamin 1-like protein [EC:3.6.5.5]	SWISSPROT:Dynamin-like protein ARC5 OS=Arabidopsis thaliana GN=ARC5 PE=1 SV=2	TREMBL:F6H1S1_VITVI Putative uncharacterized protein OS=Vitis vinifera GN=VIT_12s0055g00490 PE=3 SV=1
Zj.jz030667128	62	samlon	GO:GO:0016021; integral to membrane; Cellular Component;;GO:0055085; transmembrane transport; Biological Process	IPR:IPR004837; Sodium/calcium exchanger membrane region	KEGG:Vacuolar cation/proton exchanger 1a, putative; K07300 Ca2+:H+ antiporter	SWISSPROT:Vacuolar cation/proton exchanger 3 OS=Arabidopsis thaliana GN=CAX3 PE=1 SV=1	TREMBL:B9SQ31_RICCO Vacuolar cation/proton exchanger 1a, putative OS=Ricinus communis GN=RCOM_0643910 PE=4 SV=1
Zj.jz032441033	62	samlon	GO:GO:0005515; protein binding; Molecular Function	IPR:IPR004045; Glutathione S-transferase, N-terminal	KEGG:uncharacterized LOC100244724; K03354 anaphase-promoting complex subunit 7	SWISSPROT:-	TREMBL:D7TLI7_VITVI Putative uncharacterized protein OS=Vitis vinifera GN=VIT_18s0001g06900 PE=4 SV=1
Zj.jz032655023	62	samlon	GO:-	IPR:IPR006461; Uncharacterised protein family Cys-rich	KEGG:heat shock protein SSA3-like; K03283 heat shock 70kDa protein 1/8	SWISSPROT:Protein MID1-COMPLEMENTING ACTIVITY 1 OS=Arabidopsis thaliana GN=MCA1 PE=2 SV=1	TREMBL:F6H5I8_VITVI Putative uncharacterized protein OS=Vitis vinifera GN=VIT_00s0349g00020 PE=4 SV=1
Zj.jz032893033	62	samlon	GO:GO:0016787; hydrolase activity; Molecular Function	IPR:IPR000246; Peptidase T2, asparaginase 2	KEGG:l-asparaginase, putative (EC:3.5.1.1); K13051 beta-aspartyl-peptidase (threonine type) [EC:3.4.19.5]	SWISSPROT:Isoaspartyl peptidase/L-asparaginase 1 OS=Arabidopsis thaliana GN=At5g08100 PE=1 SV=2	TREMBL:B9RLJ0_RICCO L-asparaginase, putative OS=Ricinus communis GN=RCOM_1467530 PE=4 SV=1
Zj.jz034901012	62	samlon	GO:-	IPR:IPR023214; HAD-like domain	KEGG:PDXK; pyridoxine kinase (EC:2.7.1.35); K00868 pyridoxine kinase [EC:2.7.1.35]	SWISSPROT:Putative uncharacterized hydrolase YOR131C OS=Saccharomyces cerevisiae (strain ATCC 204508 / S288c) GN=YOR131C PE=1 SV=1	TREMBL:M5XZX4_PRUPE Uncharacterized protein OS=Prunus persica GN=PRUPE_ppa010354mg PE=4 SV=1
Zj.jz035233002	62	samlon	GO:GO:0003682; chromatin binding; Molecular Function;;GO:0003723; RNA binding; Molecular Function;;GO:0016787; hydrolase activity; Molecular Function;;GO:0016788; hydrolase activity, acting on ester bonds; Molecular Function;;GO:0046872; metal ion binding; Molecular Function	IPR:IPR001005; SANT/Myb domain;;IPR001279; Beta-lactamase-like;;IPR004613; Ribonuclease J;;IPR011108; RNA-metabolising metallo-beta-lactamase;;IPR017877; Myb-like domain	KEGG:metallo beta lactamase domain containing protein; K13148 integrator complex subunit 11 [EC:3.1.27.-]	SWISSPROT:Ribonuclease J OS=Corynebacterium glutamicum (strain ATCC 13032 / DSM 20300 / JCM 1318 / LMG 3730 / NCIMB 10025) GN=Cgl1970 PE=3 SV=2	TREMBL:M5WD60_PRUPE Uncharacterized protein OS=Prunus persica GN=PRUPE_ppa001238mg PE=4 SV=1
Zj.jz035501029	62	samlon	GO:-	IPR:IPR006867; Domain of unknown function DUF632;;IPR006868; Domain of unknown function DUF630	KEGG:-	SWISSPROT:-	TREMBL:M5Y3N3_PRUPE Uncharacterized protein OS=Prunus persica GN=PRUPE_ppa002131mg PE=4 SV=1
Zj.jz037039026	62	samlon	GO:GO:0008270; zinc ion binding; Molecular Function;;GO:0016491; oxidoreductase activity; Molecular Function;;GO:0016747; transferase activity, transferring acyl groups other than amino-acyl groups; Molecular Function;;GO:0055114; oxidation-reduction process; Biological Process	IPR:IPR002085; Alcohol dehydrogenase superfamily, zinc-type;;IPR013149; Alcohol dehydrogenase, C-terminal;;IPR013154; Alcohol dehydrogenase GroES-like;;IPR020843; Polyketide synthase, enoylreductase	KEGG:hypothetical protein; K00083 cinnamyl-alcohol dehydrogenase [EC:1.1.1.195]	SWISSPROT:Probable mannitol dehydrogenase OS=Fragaria ananassa GN=CAD PE=2 SV=1	TREMBL:M5WBG8_PRUPE Uncharacterized protein OS=Prunus persica GN=PRUPE_ppa007622mg PE=4 SV=1
Zj.jz037921220	62	samlon	GO:GO:0003735; structural constituent of ribosome; Molecular Function;;GO:0005622; intracellular; Cellular Component;;GO:0005840; ribosome; Cellular Component;;GO:0006412; translation; Biological Process	IPR:IPR001593; Ribosomal protein S3Ae	KEGG:40S ribosomal protein S3a-like; K02984 small subunit ribosomal protein S3Ae	SWISSPROT:40S ribosomal protein S3a OS=Cicer arietinum PE=2 SV=1	TREMBL:C6TLV6_SOYBN 40S ribosomal protein S3a OS=Glycine max PE=2 SV=1
Zj.jz039049013	62	samlon	GO:GO:0003854; 3-beta-hydroxy-delta5-steroid dehydrogenase activity; Molecular Function;;GO:0006694; steroid biosynthetic process; Biological Process;;GO:0016616; oxidoreductase activity, acting on the CH-OH group of donors, NAD or NADP as acceptor; Molecular Function;;GO:0055114; oxidation-reduction process; Biological Process	IPR:IPR002225; 3-beta hydroxysteroid dehydrogenase/isomerase	KEGG:hypothetical protein; K09753 cinnamoyl-CoA reductase [EC:1.2.1.44]	SWISSPROT:Tetraketide alpha-pyrone reductase 1 OS=Arabidopsis thaliana GN=TKPR1 PE=2 SV=1	TREMBL:M5XDN7_PRUPE Uncharacterized protein OS=Prunus persica GN=PRUPE_ppa008797mg PE=4 SV=1
Zj.jz039541017	62	samlon	GO:GO:0003676; nucleic acid binding; Molecular Function	IPR:IPR000504; RNA recognition motif domain	KEGG:Heterogeneous nuclear ribonucleoprotein 27C, putative; K14411 RNA-binding protein Musashi	SWISSPROT:RNA-binding protein Musashi homolog 2 OS=Mus musculus GN=Msi2 PE=1 SV=1	TREMBL:B9SSS5_RICCO Heterogeneous nuclear ribonucleoprotein 27C, putative OS=Ricinus communis GN=RCOM_0046640 PE=4 SV=1
Zj.jz039541033	62	samlon	GO:GO:0016757; transferase activity, transferring glycosyl groups; Molecular Function	IPR:IPR007657; Glycosyltransferase AER61, uncharacterised	KEGG:hypothetical protein; K03714 glycoprotein 2-beta-D-xylosyltransferase [EC:2.4.2.38]	SWISSPROT:Beta-(1,2)-xylosyltransferase OS=Arabidopsis thaliana GN=XYLT PE=1 SV=1	TREMBL:B8K1V8_TOBAC Putative beta 1,2-xylosyltransferase OS=Nicotiana tabacum PE=2 SV=1
Zj.jz039715022	62	samlon	GO:GO:0016779; nucleotidyltransferase activity; Molecular Function	IPR:IPR002058; PAP/25A-associated;;IPR002934; Nucleotidyl transferase domain	KEGG:hypothetical protein; K13291 terminal uridylyltransferase [EC:2.7.7.52]	SWISSPROT:Poly(A) RNA polymerase cid11 OS=Schizosaccharomyces pombe (strain 972 / ATCC 24843) GN=cid11 PE=2 SV=1	TREMBL:E6NU32_9ROSI JHL05D22.13 protein OS=Jatropha curcas GN=JHL05D22.13 PE=4 SV=1
Zj.jz004069039	62	samlon	GO:GO:0005198; structural molecule activity; Molecular Function	IPR:IPR000535; MSP domain	KEGG:uncharacterized LOC101779298; K17302 coatomer, subunit beta'	SWISSPROT:Vesicle-associated protein 2-2 OS=Arabidopsis thaliana GN=PVA22 PE=1 SV=1	TREMBL:M5XY35_PRUPE Uncharacterized protein OS=Prunus persica GN=PRUPE_ppa008888mg PE=4 SV=1
Zj.jz040715046	62	samlon	GO:GO:0003735; structural constituent of ribosome; Molecular Function;;GO:0005761; mitochondrial ribosome; Cellular Component;;GO:0006412; translation; Biological Process	IPR:IPR010729; Ribosomal protein L47, mitochondrial	KEGG:39S ribosomal protein L47, mitochondrial-like; K17428 large subunit ribosomal protein L47, mitochondrial	SWISSPROT:39S ribosomal protein L47, mitochondrial OS=Mus musculus GN=Mrpl47 PE=2 SV=2	TREMBL:C6T0Z6_SOYBN Uncharacterized protein OS=Glycine max PE=2 SV=1
Zj.jz041021007	62	samlon	GO:GO:0016747; transferase activity, transferring acyl groups other than amino-acyl groups; Molecular Function	IPR:IPR003480; Transferase	KEGG:hypothetical protein; K13065 shikimate O-hydroxycinnamoyltransferase [EC:2.3.1.133]	SWISSPROT:Uncharacterized acetyltransferase At3g50280 OS=Arabidopsis thaliana GN=At3g50280 PE=1 SV=1	TREMBL:M5Y0K4_PRUPE Uncharacterized protein OS=Prunus persica GN=PRUPE_ppa024441mg PE=4 SV=1
Zj.jz041429043	62	samlon	GO:GO:0004672; protein kinase activity; Molecular Function;;GO:0004713; protein tyrosine kinase activity; Molecular Function;;GO:0005524; ATP binding; Molecular Function;;GO:0006468; protein phosphorylation; Biological Process	IPR:IPR000719; Protein kinase domain;;IPR001245; Serine-threonine/tyrosine-protein kinase catalytic domain;;IPR002290; Serine/threonine- / dual specificity protein kinase, catalytic domain;;IPR003591; Leucine-rich repeat, typical subtype;;IPR020635; Tyrosine-protein kinase, catalytic domain	KEGG:serine/threonine-protein kinase bri1, putative (EC:2.7.11.25 3.1.3.16); K13415 protein brassinosteroid insensitive 1 [EC:2.7.10.1 2.7.11.1]	SWISSPROT:Probable LRR receptor-like serine/threonine-protein kinase At2g16250 OS=Arabidopsis thaliana GN=At2g16250 PE=1 SV=1	TREMBL:F6H047_VITVI Putative uncharacterized protein OS=Vitis vinifera GN=VIT_18s0001g12520 PE=2 SV=1
Zj.jz042095021	62	samlon	GO:GO:0005515; protein binding; Molecular Function	IPR:IPR001680; WD40 repeat;;IPR017986; WD40-repeat-containing domain	KEGG:retinoblastoma-binding protein 5-like; K14961 COMPASS component SWD1	SWISSPROT:Retinoblastoma-binding protein 5 OS=Mus musculus GN=Rbbp5 PE=1 SV=2	TREMBL:F6GVB5_VITVI Putative uncharacterized protein OS=Vitis vinifera GN=VIT_15s0021g01350 PE=4 SV=1
Zj.jz042733016	62	samlon	GO:GO:0004857; enzyme inhibitor activity; Molecular Function;;GO:0005618; cell wall; Cellular Component;;GO:0030599; pectinesterase activity; Molecular Function;;GO:0042545; cell wall modification; Biological Process	IPR:IPR000070; Pectinesterase, catalytic;;IPR006501; Pectinesterase inhibitor domain	KEGG:pectinesterase 3-like; K01051 pectinesterase [EC:3.1.1.11]	SWISSPROT:Pectinesterase 3 OS=Phaseolus vulgaris GN=MPE3 PE=2 SV=1	TREMBL:M5X3X3_PRUPE Uncharacterized protein OS=Prunus persica GN=PRUPE_ppa003307mg PE=4 SV=1
Zj.jz043343304	62	samlon	GO:GO:0003677; DNA binding; Molecular Function	IPR:IPR005175; Domain of unknown function DUF296;;IPR017956; AT hook, DNA-binding motif	KEGG:putative DNA-binding protein ESCAROLA-like; K07374 tubulin alpha	SWISSPROT:Putative DNA-binding protein ESCAROLA OS=Arabidopsis thaliana GN=ESC PE=2 SV=1	TREMBL:F6HKG8_VITVI Putative uncharacterized protein OS=Vitis vinifera GN=VIT_08s0007g04020 PE=4 SV=1
Zj.jz044187031	62	samlon	GO:GO:0000228; nuclear chromosome; Cellular Component;;GO:0005515; protein binding; Molecular Function	IPR:IPR006909; Rad21/Rec8-like protein, C-terminal, eukaryotic;;IPR006910; Rad21/Rec8-like protein, N-terminal	KEGG:uncharacterized protein LOC101312274; K06670 cohesin complex subunit SCC1	SWISSPROT:Sister chromatid cohesion 1 protein 3 OS=Arabidopsis thaliana GN=SYN3 PE=2 SV=2	TREMBL:F6H7V8_VITVI Putative uncharacterized protein OS=Vitis vinifera GN=VIT_00s0220g00080 PE=4 SV=1
Zj.jz044431002	62	samlon	GO:-	IPR:IPR007275; YTH domain	KEGG:Cleavage and polyadenylation specificity factor 30; K14404 cleavage and polyadenylation specificity factor subunit 4	SWISSPROT:YTH domain family protein 2 OS=Bos taurus GN=YTHDF2 PE=2 SV=1	TREMBL:M5XJK9_PRUPE Uncharacterized protein (Fragment) OS=Prunus persica GN=PRUPE_ppa018635mg PE=4 SV=1
Zj.jz044451020	62	samlon	GO:GO:0003677; DNA binding; Molecular Function;;GO:0003887; DNA-directed DNA polymerase activity; Molecular Function;;GO:0006351; transcription, DNA-dependent; Biological Process	IPR:IPR007015; DNA polymerase V	KEGG:hypothetical protein; K02331 DNA polymerase phi [EC:2.7.7.7]	SWISSPROT:DNA polymerase V OS=Schizosaccharomyces pombe (strain 972 / ATCC 24843) GN=pol5 PE=1 SV=2	TREMBL:M5VNF7_PRUPE Uncharacterized protein OS=Prunus persica GN=PRUPE_ppa000330mg PE=4 SV=1
Zj.jz044537137	62	samlon	GO:GO:0003677; DNA binding; Molecular Function;;GO:0006355; regulation of transcription, DNA-dependent; Biological Process	IPR:IPR003441; NAC domain;;IPR013742; Plant transcription factor	KEGG:hypothetical protein; K14573 nucleolar protein 4	SWISSPROT:Protein BEARSKIN1 OS=Arabidopsis thaliana GN=BRN2 PE=2 SV=1	TREMBL:B9N1Q0_POPTR NAC domain protein, IPR003441 OS=Populus trichocarpa GN=NAC066 PE=4 SV=1
Zj.jz044589059	62	samlon	GO:GO:0005856; cytoskeleton; Cellular Component;;GO:0006909; phagocytosis; Biological Process	IPR:IPR006816; Engulfment/cell motility, ELMO	KEGG:hypothetical protein; K12366 engulfment and cell motility protein 1	SWISSPROT:ELMO domain-containing protein A OS=Dictyostelium discoideum GN=elmoA PE=1 SV=1	TREMBL:M5X6R6_PRUPE Uncharacterized protein OS=Prunus persica GN=PRUPE_ppa009980mg PE=4 SV=1
Zj.jz044629005	62	samlon	GO:GO:0003676; nucleic acid binding; Molecular Function;;GO:0005622; intracellular; Cellular Component;;GO:0006810; transport; Biological Process	IPR:IPR000504; RNA recognition motif domain;;IPR002075; Nuclear transport factor 2;;IPR018222; Nuclear transport factor 2, Eukaryote	KEGG:RNA-binding protein-like protein; K17265 Ras GTPase-activating protein-binding protein 1 [EC:3.6.4.12 3.6.4.13]	SWISSPROT:Putative G3BP-like protein OS=Schizosaccharomyces pombe (strain 972 / ATCC 24843) GN=nxt3 PE=1 SV=1	TREMBL:M5Y3K1_PRUPE Uncharacterized protein OS=Prunus persica GN=PRUPE_ppa005170mg PE=4 SV=1
Zj.jz044729027	62	samlon	GO:GO:0000166; nucleotide binding; Molecular Function;;GO:0003676; nucleic acid binding; Molecular Function;;GO:0003677; DNA binding; Molecular Function;;GO:0003887; DNA-directed DNA polymerase activity; Molecular Function;;GO:0006139; nucleobase-containing compound metabolic process; Biological Process;;GO:0006260; DNA replication; Biological Process	IPR:IPR006133; DNA-directed DNA polymerase, family B, exonuclease domain;;IPR006134; DNA-directed DNA polymerase, family B, multifunctional domain;;IPR006172; DNA-directed DNA polymerase, family B;;IPR025687; C4-type zinc-finger of DNA polymerase delta	KEGG:DNA polymerase delta catalytic subunit-like; K02327 DNA polymerase delta subunit 1 [EC:2.7.7.7]	SWISSPROT:DNA polymerase delta catalytic subunit OS=Oryza sativa subsp. japonica GN=POLD1 PE=2 SV=1	TREMBL:K7KLF0_SOYBN DNA polymerase OS=Glycine max PE=3 SV=1
Zj.jz044883050	62	samlon	GO:-	IPR:-	KEGG:hypothetical protein; K13207 CUG-BP- and ETR3-like factor	SWISSPROT:-	TREMBL:M5WS72_PRUPE Uncharacterized protein OS=Prunus persica GN=PRUPE_ppa006440mg PE=4 SV=1
Zj.jz004979174	62	samlon	GO:GO:0008270; zinc ion binding; Molecular Function	IPR:IPR001876; Zinc finger, RanBP2-type	KEGG:hypothetical protein; K13209 RNA-binding protein EWS	SWISSPROT:TATA-binding protein-associated factor 2N OS=Homo sapiens GN=TAF15 PE=1 SV=1	TREMBL:M5VPV5_PRUPE Uncharacterized protein OS=Prunus persica GN=PRUPE_ppa007541mg PE=4 SV=1
Zj.jz000565036	62	samlon	GO:GO:0003677; DNA binding; Molecular Function;;GO:0003700; sequence-specific DNA binding transcription factor activity; Molecular Function;;GO:0005634; nucleus; Cellular Component;;GO:0006355; regulation of transcription, DNA-dependent; Biological Process	IPR:IPR012890; GC-rich sequence DNA-binding factor;;IPR022783; GC-rich sequence DNA-binding factor domain	KEGG:hypothetical protein; K13211 GC-rich sequence DNA-binding factor	SWISSPROT:GC-rich sequence DNA-binding factor 1 OS=Homo sapiens GN=GCFC1 PE=1 SV=2	TREMBL:M5XKC6_PRUPE Uncharacterized protein OS=Prunus persica GN=PRUPE_ppa001044mg PE=4 SV=1
Zj.jz005867020	62	samlon	GO:GO:0004672; protein kinase activity; Molecular Function;;GO:0004713; protein tyrosine kinase activity; Molecular Function;;GO:0005515; protein binding; Molecular Function;;GO:0005524; ATP binding; Molecular Function;;GO:0006468; protein phosphorylation; Biological Process	IPR:IPR000225; Armadillo;;IPR000719; Protein kinase domain;;IPR001245; Serine-threonine/tyrosine-protein kinase catalytic domain;;IPR002290; Serine/threonine- / dual specificity protein kinase, catalytic domain;;IPR020635; Tyrosine-protein kinase, catalytic domain	KEGG:cdc7, its10, pld1; serine/threonine protein kinase Cdc7; K00924 [EC:2.7.1.-]	SWISSPROT:Serine/threonine-protein kinase sepA OS=Dictyostelium discoideum GN=sepA PE=2 SV=1	TREMBL:M5XKP3_PRUPE Uncharacterized protein OS=Prunus persica GN=PRUPE_ppa000241mg PE=4 SV=1
Zj.jz005919018	62	samlon	GO:GO:0004672; protein kinase activity; Molecular Function;;GO:0005524; ATP binding; Molecular Function;;GO:0006468; protein phosphorylation; Biological Process	IPR:IPR000719; Protein kinase domain;;IPR002290; Serine/threonine- / dual specificity protein kinase, catalytic domain	KEGG:hypothetical protein; K02218 casein kinase 1 [EC:2.7.11.1]	SWISSPROT:Casein kinase I OS=Toxoplasma gondii PE=2 SV=1	TREMBL:M5WJ44_PRUPE Uncharacterized protein OS=Prunus persica GN=PRUPE_ppa002206mg PE=4 SV=1
Zj.jz006473004	62	samlon	GO:GO:0006812; cation transport; Biological Process;;GO:0008324; cation transmembrane transporter activity; Molecular Function;;GO:0016021; integral to membrane; Cellular Component;;GO:0055085; transmembrane transport; Biological Process	IPR:IPR002524; Cation efflux protein	KEGG:metal tolerance protein 1-like; K14689 solute carrier family 30 (zinc transporter), member 2	SWISSPROT:Metal tolerance protein 1 OS=Arabidopsis thaliana GN=MTP1 PE=1 SV=2	TREMBL:Q6STE2_9ROSI Metal tolerance protein 1 OS=Populus trichocarpa x Populus deltoides GN=MTP1 PE=2 SV=1
Zj.jz007373217	62	samlon	GO:GO:0004672; protein kinase activity; Molecular Function;;GO:0004713; protein tyrosine kinase activity; Molecular Function;;GO:0005515; protein binding; Molecular Function;;GO:0005524; ATP binding; Molecular Function;;GO:0006468; protein phosphorylation; Biological Process	IPR:IPR000719; Protein kinase domain;;IPR001245; Serine-threonine/tyrosine-protein kinase catalytic domain;;IPR001611; Leucine-rich repeat;;IPR002290; Serine/threonine- / dual specificity protein kinase, catalytic domain;;IPR020635; Tyrosine-protein kinase, catalytic domain	KEGG:hypothetical protein; K13415 protein brassinosteroid insensitive 1 [EC:2.7.10.1 2.7.11.1]	SWISSPROT:Putative kinase-like protein TMKL1 OS=Arabidopsis thaliana GN=TMKL1 PE=1 SV=1	TREMBL:B9GR84_POPTR Predicted protein OS=Populus trichocarpa GN=POPTRDRAFT_553251 PE=4 SV=1
Zj.jz007373091	62	samlon	GO:GO:0005509; calcium ion binding; Molecular Function	IPR:IPR002048; EF-hand domain;;IPR011992; EF-hand domain pair	KEGG:hypothetical protein; K11583 serine/threonine-protein phosphatase 2A regulatory subunit B''	SWISSPROT:Serine/threonine-protein phosphatase 2A regulatory subunit B'' subunit alpha OS=Homo sapiens GN=PPP2R3A PE=1 SV=1	TREMBL:M5W2J1_PRUPE Uncharacterized protein OS=Prunus persica GN=PRUPE_ppa003921mg PE=4 SV=1
Zj.jz008501044	62	samlon	GO:GO:0004672; protein kinase activity; Molecular Function;;GO:0004713; protein tyrosine kinase activity; Molecular Function;;GO:0005524; ATP binding; Molecular Function;;GO:0006468; protein phosphorylation; Biological Process	IPR:IPR000719; Protein kinase domain;;IPR002290; Serine/threonine- / dual specificity protein kinase, catalytic domain;;IPR020635; Tyrosine-protein kinase, catalytic domain	KEGG:Kinase superfamily protein; K04733 interleukin-1 receptor-associated kinase 4 [EC:2.7.11.1]	SWISSPROT:Serine/threonine-protein kinase PBS1 OS=Arabidopsis thaliana GN=PBS1 PE=1 SV=1	TREMBL:E0CTT3_VITVI Putative uncharacterized protein OS=Vitis vinifera GN=VIT_12s0028g01970 PE=3 SV=1
Zj.jz008511148	62	samlon	GO:GO:0004664; prephenate dehydratase activity; Molecular Function;;GO:0008152; metabolic process; Biological Process;;GO:0009094; L-phenylalanine biosynthetic process; Biological Process;;GO:0016597; amino acid binding; Molecular Function	IPR:IPR001086; Prephenate dehydratase;;IPR002912; ACT domain	KEGG:arogenate dehydratase/prephenate dehydratase 1, chloroplastic-like; K05359 arogenate/prephenate dehydratase [EC:4.2.1.91 4.2.1.51]	SWISSPROT:Arogenate dehydratase/prephenate dehydratase 1, chloroplastic OS=Arabidopsis thaliana GN=ADT1 PE=1 SV=1	TREMBL:B9HZ50_POPTR Arogenate/prephenate dehydratase OS=Populus trichocarpa GN=PDT3 PE=4 SV=1
Zj.jz008511073	62	samlon	GO:-	IPR:IPR001623; DnaJ domain	KEGG:DNAj homolog subfamily B member; K09515 DnaJ homolog subfamily B member 9	SWISSPROT:DnaJ homolog subfamily C member 25 OS=Xenopus laevis GN=dnajc25 PE=2 SV=1	TREMBL:M5WHZ1_PRUPE Uncharacterized protein OS=Prunus persica GN=PRUPE_ppa009237mg PE=4 SV=1
Zj.jz008787085	62	samlon	GO:GO:0003723; RNA binding; Molecular Function;;GO:0004525; ribonuclease III activity; Molecular Function;;GO:0006396; RNA processing; Biological Process	IPR:IPR000999; Ribonuclease III domain	KEGG:uncharacterized protein LOC101314843; K11145 ribonuclease III family protein [EC:3.1.26.-]	SWISSPROT:Mini-ribonuclease 3 OS=Thermosynechococcus elongatus (strain BP-1) GN=mrnC PE=3 SV=1	TREMBL:B9SN41_RICCO RNA binding protein, putative OS=Ricinus communis GN=RCOM_0312560 PE=3 SV=1
Zj.jz009009009	62	samlon	GO:GO:0003676; nucleic acid binding; Molecular Function;;GO:0005622; intracellular; Cellular Component;;GO:0006139; nucleobase-containing compound metabolic process; Biological Process;;GO:0008408; 3'-5' exonuclease activity; Molecular Function	IPR:IPR002121; HRDC domain;;IPR002562; 3'-5' exonuclease domain	KEGG:hypothetical protein; K12591 exosome complex exonuclease RRP6 [EC:3.1.13.-]	SWISSPROT:Exosome component 10 OS=Mus musculus GN=Exosc10 PE=1 SV=2	TREMBL:M5VWR4_PRUPE Uncharacterized protein OS=Prunus persica GN=PRUPE_ppa001105mg PE=4 SV=1

## Sheet: lightyellow
Gene ID	Degree	module	GO	IPR	KEGG	SWISSPROT	TREMBL
Zj.jz019903023	91	lightyellow	GO:GO:0003924; GTPase activity; Molecular Function;;GO:0005200; structural constituent of cytoskeleton; Molecular Function;;GO:0005525; GTP binding; Molecular Function;;GO:0005874; microtubule; Cellular Component;;GO:0006184; GTP catabolic process; Biological Process;;GO:0007017; microtubule-based process; Biological Process;;GO:0043234; protein complex; Cellular Component;;GO:0051258; protein po…	IPR:IPR000217; Tubulin;;IPR002453; Beta tubulin;;IPR003008; Tubulin/FtsZ, GTPase domain;;IPR018316; Tubulin/FtsZ, 2-layer sandwich domain	KEGG:hypothetical protein; K07375 tubulin beta	SWISSPROT:Tubulin beta-1 chain OS=Lupinus albus GN=TUBB1 PE=3 SV=1	TREMBL:M5WZG9_PRUPE Uncharacterized protein OS=Prunus persica GN=PRUPE_ppa005698mg PE=4 SV=1
Zj.jz041961060	71	lightyellow	GO:GO:0003924; GTPase activity; Molecular Function;;GO:0005200; structural constituent of cytoskeleton; Molecular Function;;GO:0005525; GTP binding; Molecular Function;;GO:0005874; microtubule; Cellular Component;;GO:0006184; GTP catabolic process; Biological Process;;GO:0007017; microtubule-based process; Biological Process;;GO:0043234; protein complex; Cellular Component;;GO:0051258; protein po…	IPR:IPR000217; Tubulin;;IPR002452; Alpha tubulin;;IPR003008; Tubulin/FtsZ, GTPase domain;;IPR018316; Tubulin/FtsZ, 2-layer sandwich domain	KEGG:hypothetical protein; K07374 tubulin alpha	SWISSPROT:Tubulin alpha chain OS=Prunus dulcis GN=TUBA PE=2 SV=1	TREMBL:B7TIW7_BETPN Alpha tubulin OS=Betula pendula PE=2 SV=1
Zj.jz044575003	54	lightyellow	GO:GO:0004617; phosphoglycerate dehydrogenase activity; Molecular Function;;GO:0006564; L-serine biosynthetic process; Biological Process;;GO:0008152; metabolic process; Biological Process;;GO:0016597; amino acid binding; Molecular Function;;GO:0016616; oxidoreductase activity, acting on the CH-OH group of donors, NAD or NADP as acceptor; Molecular Function;;GO:0048037; cofactor binding; Molecula…	IPR:IPR002912; ACT domain;;IPR006139; D-isomer specific 2-hydroxyacid dehydrogenase, catalytic domain;;IPR006140; D-isomer specific 2-hydroxyacid dehydrogenase, NAD-binding;;IPR006236; D-3-phosphoglycerate dehydrogenase;;IPR015878; S-adenosyl-L-homocysteine hydrolase, NAD binding domain	KEGG:d-3-phosphoglycerate dehydrogenase, chloroplastic-like; K00058 D-3-phosphoglycerate dehydrogenase [EC:1.1.1.95]	SWISSPROT:D-3-phosphoglycerate dehydrogenase, chloroplastic OS=Arabidopsis thaliana GN=At1g17745 PE=1 SV=2	TREMBL:B9HK69_POPTR Predicted protein OS=Populus trichocarpa GN=POPTRDRAFT_1084113 PE=1 SV=1
Zj.jz013679108	42	lightyellow	GO:GO:0003824; catalytic activity; Molecular Function;;GO:0044237; cellular metabolic process; Biological Process;;GO:0050662; coenzyme binding; Molecular Function	IPR:IPR001509; NAD-dependent epimerase/dehydratase	KEGG:hypothetical protein; K01711 GDPmannose 4,6-dehydratase [EC:4.2.1.47]	SWISSPROT:GDP-mannose 4,6 dehydratase 2 OS=Arabidopsis thaliana GN=MUR1 PE=1 SV=3	TREMBL:M5W8I7_PRUPE Uncharacterized protein OS=Prunus persica GN=PRUPE_ppa007357mg PE=4 SV=1
Zj.jz037775018	36	lightyellow	GO:-	IPR:IPR006946; Protein of unknown function DUF642	KEGG:-	SWISSPROT:-	TREMBL:M5XF62_PRUPE Uncharacterized protein OS=Prunus persica GN=PRUPE_ppa007452mg PE=4 SV=1
Zj.jz032945048	28	lightyellow	GO:-	IPR:IPR019378; GDP-fucose protein O-fucosyltransferase	KEGG:-	SWISSPROT:Uncharacterized protein At1g04910 OS=Arabidopsis thaliana GN=At1g04910 PE=1 SV=1	TREMBL:M5XC25_PRUPE Uncharacterized protein OS=Prunus persica GN=PRUPE_ppa006341mg PE=4 SV=1
Zj.jz037441008	17	lightyellow	GO:GO:0016491; oxidoreductase activity; Molecular Function;;GO:0055114; oxidation-reduction process; Biological Process	IPR:IPR001395; Aldo/keto reductase;;IPR020471; Aldo/keto reductase subgroup;;IPR023210; NADP-dependent oxidoreductase domain	KEGG:aldo-keto reductase family 4 member C9-like; K00011 aldehyde reductase [EC:1.1.1.21]	SWISSPROT:Aldo-keto reductase family 4 member C9 OS=Arabidopsis thaliana GN=AKR4C9 PE=1 SV=1	TREMBL:M5VZB3_PRUPE Uncharacterized protein OS=Prunus persica GN=PRUPE_ppa008899mg PE=4 SV=1
Zj.jz027521007	16	lightyellow	GO:GO:0008168; methyltransferase activity; Molecular Function;;GO:0008171; O-methyltransferase activity; Molecular Function;;GO:0046983; protein dimerization activity; Molecular Function	IPR:IPR001077; O-methyltransferase, family 2;;IPR012967; Plant methyltransferase dimerisation;;IPR016461; Caffeate O-methyltransferase (COMT) family	KEGG:OMT2.1; O-methyltransferase; K16040 trans-resveratrol di-O-methyltransferase [EC:2.1.1.240]	SWISSPROT:(RS)-norcoclaurine 6-O-methyltransferase OS=Coptis japonica PE=1 SV=1	TREMBL:M5VPH6_PRUPE Uncharacterized protein OS=Prunus persica GN=PRUPE_ppa021776mg PE=4 SV=1
Zj.jz003305074	15	lightyellow	GO:GO:0016491; oxidoreductase activity; Molecular Function;;GO:0016706; oxidoreductase activity, acting on paired donors, with incorporation or reduction of molecular oxygen, 2-oxoglutarate as one donor, and incorporation of one atom each of oxygen into both donors; Molecular Function;;GO:0055114; oxidation-reduction process; Biological Process	IPR:IPR005123; Oxoglutarate/iron-dependent dioxygenase;;IPR026992; Non-haem dioxygenase N-terminal domain	KEGG:hypothetical protein; K06892	SWISSPROT:Gibberellin 20 oxidase 1 OS=Arabidopsis thaliana GN=20ox1 PE=2 SV=2	TREMBL:M5WXX0_PRUPE Uncharacterized protein OS=Prunus persica GN=PRUPE_ppa021358mg PE=4 SV=1
Zj.jz000817088	12	lightyellow	GO:GO:0016020; membrane; Cellular Component;;GO:0016760; cellulose synthase (UDP-forming) activity; Molecular Function;;GO:0030244; cellulose biosynthetic process; Biological Process	IPR:IPR005150; Cellulose synthase;;IPR027934; Cellulose synthase, RING-type zinc finger	KEGG:hypothetical protein; K10999 cellulose synthase A [EC:2.4.1.12]	SWISSPROT:Cellulose synthase A catalytic subunit 3 [UDP-forming] OS=Arabidopsis thaliana GN=CESA3 PE=1 SV=2	TREMBL:M5X614_PRUPE Uncharacterized protein OS=Prunus persica GN=PRUPE_ppa000593mg PE=4 SV=1
Zj.jz003989028	11	lightyellow	GO:GO:0004553; hydrolase activity, hydrolyzing O-glycosyl compounds; Molecular Function;;GO:0004564; beta-fructofuranosidase activity; Molecular Function;;GO:0004575; sucrose alpha-glucosidase activity; Molecular Function;;GO:0005975; carbohydrate metabolic process; Biological Process	IPR:IPR001362; Glycoside hydrolase, family 32;;IPR013148; Glycosyl hydrolase family 32, N-terminal;;IPR013189; Glycosyl hydrolase family 32, C-terminal;;IPR021792; Beta-fructofuranosidase	KEGG:hypothetical protein; K01193 beta-fructofuranosidase [EC:3.2.1.26]	SWISSPROT:Beta-fructofuranosidase, soluble isoenzyme I OS=Daucus carota GN=INV*DC4 PE=1 SV=2	TREMBL:M5XEX0_PRUPE Uncharacterized protein OS=Prunus persica GN=PRUPE_ppa002732mg PE=4 SV=1
Zj.jz032501013	10	lightyellow	GO:GO:0004190; aspartic-type endopeptidase activity; Molecular Function;;GO:0006508; proteolysis; Biological Process	IPR:IPR001461; Peptidase A1	KEGG:hypothetical protein; K01381 saccharopepsin [EC:3.4.23.25]	SWISSPROT:Aspartic proteinase nepenthesin-1 OS=Nepenthes gracilis GN=nep1 PE=1 SV=1	TREMBL:F6H120_VITVI Putative uncharacterized protein OS=Vitis vinifera GN=VIT_18s0001g07340 PE=4 SV=1
Zj.jz019129185	9	lightyellow	GO:-	IPR:IPR027356; NPH3 domain	KEGG:uncharacterized LOC101754459; K03294 basic amino acid/polyamine antiporter, APA family	SWISSPROT:BTB/POZ domain-containing protein At5g66560 OS=Arabidopsis thaliana GN=At5g66560 PE=2 SV=2	TREMBL:M5VUJ4_PRUPE Uncharacterized protein OS=Prunus persica GN=PRUPE_ppa002346mg PE=4 SV=1
Zj.jz008511135	8	lightyellow	GO:GO:0004601; peroxidase activity; Molecular Function;;GO:0006979; response to oxidative stress; Biological Process;;GO:0020037; heme binding; Molecular Function;;GO:0055114; oxidation-reduction process; Biological Process	IPR:IPR000823; Plant peroxidase;;IPR002016; Haem peroxidase, plant/fungal/bacterial	KEGG:POPTRDRAFT_647567; Peroxidase 42 precursor family protein; K00430 peroxidase [EC:1.11.1.7]	SWISSPROT:Peroxidase 42 OS=Arabidopsis thaliana GN=PER42 PE=1 SV=2	TREMBL:D4NYR0_BRUGY Peroxidase OS=Bruguiera gymnorhiza PE=2 SV=1
Zj.jz008063002	7	lightyellow	GO:-	IPR:-	KEGG:-	SWISSPROT:Uncharacterized protein At1g05835 OS=Arabidopsis thaliana GN=At1g05835 PE=2 SV=1	TREMBL:B9GU97_POPTR Predicted protein (Fragment) OS=Populus trichocarpa GN=POPTRDRAFT_409094 PE=4 SV=1
Zj.jz043343299	7	lightyellow	GO:-	IPR:-	KEGG:Nucleotide-diphospho-sugar transferases superfamily protein isoform 1; K13680 beta-mannan synthase [EC:2.4.1.32]	SWISSPROT:Glucomannan 4-beta-mannosyltransferase 9 OS=Arabidopsis thaliana GN=CSLA9 PE=2 SV=1	TREMBL:I1NAI2_SOYBN Uncharacterized protein OS=Glycine max PE=4 SV=1
Zj.jz031417036	7	lightyellow	GO:GO:0004553; hydrolase activity, hydrolyzing O-glycosyl compounds; Molecular Function;;GO:0004564; beta-fructofuranosidase activity; Molecular Function;;GO:0004575; sucrose alpha-glucosidase activity; Molecular Function;;GO:0005975; carbohydrate metabolic process; Biological Process	IPR:IPR001362; Glycoside hydrolase, family 32;;IPR013148; Glycosyl hydrolase family 32, N-terminal;;IPR013189; Glycosyl hydrolase family 32, C-terminal;;IPR021792; Beta-fructofuranosidase	KEGG:hypothetical protein; K01193 beta-fructofuranosidase [EC:3.2.1.26]	SWISSPROT:Acid beta-fructofuranosidase OS=Vigna radiata var. radiata GN=INVA PE=1 SV=1	TREMBL:M5WQD6_PRUPE Uncharacterized protein OS=Prunus persica GN=PRUPE_ppa002334mg PE=4 SV=1
Zj.jz025457086	7	lightyellow	GO:GO:0005524; ATP binding; Molecular Function;;GO:0006810; transport; Biological Process;;GO:0016021; integral to membrane; Cellular Component;;GO:0042626; ATPase activity, coupled to transmembrane movement of substances; Molecular Function;;GO:0055085; transmembrane transport; Biological Process	IPR:IPR001140; ABC transporter, transmembrane domain;;IPR017940; ABC transporter, integral membrane type 1	KEGG:ABC transporter C family member 10-like; K05666 ATP-binding cassette, subfamily C (CFTR/MRP), member 2	SWISSPROT:ABC transporter C family member 10 OS=Arabidopsis thaliana GN=ABCC10 PE=2 SV=2	TREMBL:A5BH58_VITVI Putative uncharacterized protein OS=Vitis vinifera GN=VITISV_040564 PE=3 SV=1
Zj.jz000817034	6	lightyellow	GO:GO:0003824; catalytic activity; Molecular Function	IPR:IPR001330; Prenyltransferase/squalene oxidase	KEGG:hypothetical protein; K01853 cycloartenol synthase [EC:5.4.99.8]	SWISSPROT:Cycloartenol synthase 2 OS=Betula platyphylla GN=CASBPX2 PE=1 SV=1	TREMBL:M5XKH5_PRUPE Uncharacterized protein OS=Prunus persica GN=PRUPE_ppa001844mg PE=4 SV=1
Zj.jz031515077	6	lightyellow	GO:GO:0004857; enzyme inhibitor activity; Molecular Function;;GO:0030599; pectinesterase activity; Molecular Function	IPR:IPR006501; Pectinesterase inhibitor domain	KEGG:malignant T-cell-amplified sequence 1 homolog; K07575 PUA domain protein	SWISSPROT:Pectinesterase inhibitor OS=Actinidia deliciosa GN=PMEI PE=1 SV=2	TREMBL:B9RFD8_RICCO Pectinesterase inhibitor, putative OS=Ricinus communis GN=RCOM_1433910 PE=4 SV=1
Zj.jz043265018	6	lightyellow	GO:-	IPR:IPR004853; Triose-phosphate transporter domain	KEGG:solute carrier, DMT family; K15280 solute carrier family 35, member C2	SWISSPROT:Probable sugar phosphate/phosphate translocator At5g25400 OS=Arabidopsis thaliana GN=At5g25400 PE=2 SV=1	TREMBL:M5XC34_PRUPE Uncharacterized protein OS=Prunus persica GN=PRUPE_ppa008006mg PE=4 SV=1
Zj.jz016733021	5	lightyellow	GO:-	IPR:IPR004963; Pectinacetylesterase	KEGG:hypothetical protein; K11866 STAM-binding protein [EC:3.1.2.15]	SWISSPROT:Protein notum homolog OS=Mus musculus GN=Notum PE=2 SV=2	TREMBL:M5XMM4_PRUPE Uncharacterized protein OS=Prunus persica GN=PRUPE_ppa006038mg PE=4 SV=1
Zj.jz017087012	5	lightyellow	GO:-	IPR:IPR008081; Cytoplasmic FMR1-interacting	KEGG:hypothetical protein; K05749 cytoplasmic FMR1 interacting protein	SWISSPROT:Protein PIR OS=Arabidopsis thaliana GN=PIR PE=1 SV=2	TREMBL:M5W771_PRUPE Uncharacterized protein OS=Prunus persica GN=PRUPE_ppa000317mg PE=4 SV=1
Zj.jz020529034	5	lightyellow	GO:GO:0016021; integral to membrane; Cellular Component	IPR:IPR009637; Transmembrane receptor, eukaryota	KEGG:-	SWISSPROT:Protein GPR107 OS=Mus musculus GN=Gpr107 PE=2 SV=2	TREMBL:M5WI08_PRUPE Uncharacterized protein OS=Prunus persica GN=PRUPE_ppa005913mg PE=4 SV=1
Zj.jz022831004	5	lightyellow	GO:GO:0008152; metabolic process; Biological Process;;GO:0016758; transferase activity, transferring hexosyl groups; Molecular Function	IPR:IPR002213; UDP-glucuronosyl/UDP-glucosyltransferase	KEGG:zeatin O-glucosyltransferase-like; K13495 cis-zeatin O-glucosyltransferase [EC:2.4.1.215]	SWISSPROT:Zeatin O-glucosyltransferase OS=Phaseolus lunatus GN=ZOG1 PE=2 SV=1	TREMBL:B9T1L6_RICCO UDP-glucosyltransferase, putative OS=Ricinus communis GN=RCOM_1099970 PE=3 SV=1
Zj.jz028347086	5	lightyellow	GO:-	IPR:IPR006041; Pollen Ole e 1 allergen/extensin	KEGG:-	SWISSPROT:-	TREMBL:M5WR24_PRUPE Uncharacterized protein OS=Prunus persica GN=PRUPE_ppa012112mg PE=4 SV=1
Zj.jz036321126	5	lightyellow	GO:GO:0004853; uroporphyrinogen decarboxylase activity; Molecular Function;;GO:0006779; porphyrin-containing compound biosynthetic process; Biological Process	IPR:IPR000257; Uroporphyrinogen decarboxylase (URO-D);;IPR006361; Uroporphyrinogen decarboxylase HemE	KEGG:hypothetical protein; K01599 uroporphyrinogen decarboxylase [EC:4.1.1.37]	SWISSPROT:Uroporphyrinogen decarboxylase, chloroplastic OS=Nicotiana tabacum GN=DCUP PE=1 SV=1	TREMBL:M5X1B9_PRUPE Uncharacterized protein OS=Prunus persica GN=PRUPE_ppa006864mg PE=4 SV=1
Zj.jz038651044	5	lightyellow	GO:-	IPR:IPR010471; Protein of unknown function DUF1068	KEGG:-	SWISSPROT:-	TREMBL:M5VR86_PRUPE Uncharacterized protein OS=Prunus persica GN=PRUPE_ppa012368mg PE=4 SV=1
Zj.jz041763163	5	lightyellow	GO:GO:0005198; structural molecule activity; Molecular Function;;GO:0005515; protein binding; Molecular Function;;GO:0006886; intracellular protein transport; Biological Process;;GO:0016192; vesicle-mediated transport; Biological Process;;GO:0030117; membrane coat; Cellular Component	IPR:IPR001680; WD40 repeat;;IPR006692; Coatomer, WD associated region;;IPR017986; WD40-repeat-containing domain;;IPR020472; G-protein beta WD-40 repeat	KEGG:hypothetical protein; K17302 coatomer, subunit beta'	SWISSPROT:Coatomer subunit beta'-2 OS=Arabidopsis thaliana GN=At1g52360 PE=2 SV=1	TREMBL:M5WYG7_PRUPE Uncharacterized protein OS=Prunus persica GN=PRUPE_ppa001045mg PE=4 SV=1
Zj.jz042921103	5	lightyellow	GO:GO:0000166; nucleotide binding; Molecular Function;;GO:0005524; ATP binding; Molecular Function;;GO:0006810; transport; Biological Process;;GO:0016021; integral to membrane; Cellular Component;;GO:0016887; ATPase activity; Molecular Function;;GO:0017111; nucleoside-triphosphatase activity; Molecular Function;;GO:0042626; ATPase activity, coupled to transmembrane movement of substances; Molecul…	IPR:IPR001140; ABC transporter, transmembrane domain;;IPR003439; ABC transporter-like;;IPR003593; AAA+ ATPase domain;;IPR017940; ABC transporter, integral membrane type 1	KEGG:multidrug resistance protein 1, 2, putative (EC:3.6.3.44); K05658 ATP-binding cassette, subfamily B (MDR/TAP), member 1 [EC:3.6.3.44]	SWISSPROT:ABC transporter B family member 19 OS=Arabidopsis thaliana GN=ABCB19 PE=1 SV=1	TREMBL:B9RUP8_RICCO Multidrug resistance protein 1, 2, putative OS=Ricinus communis GN=RCOM_0855230 PE=3 SV=1
Zj.jz018471022	5	lightyellow	GO:-	IPR:-	KEGG:-	SWISSPROT:-	TREMBL:B9HFH2_POPTR Predicted protein OS=Populus trichocarpa GN=POPTRDRAFT_562611 PE=4 SV=1
Zj.jz019381133	4	lightyellow	GO:GO:0016021; integral to membrane; Cellular Component	IPR:IPR004240; Nonaspanin (TM9SF)	KEGG:transmembrane 9 superfamily protein member 1; K17087 transmembrane 9 superfamily member 3	SWISSPROT:Putative phagocytic receptor 1b OS=Dictyostelium discoideum GN=phg1b PE=2 SV=1	TREMBL:M5W723_PRUPE Uncharacterized protein OS=Prunus persica GN=PRUPE_ppa003325mg PE=4 SV=1
Zj.jz038193006	4	lightyellow	GO:GO:0003677; DNA binding; Molecular Function;;GO:0005515; protein binding; Molecular Function;;GO:0005634; nucleus; Cellular Component	IPR:IPR000048; IQ motif, EF-hand binding site;;IPR002110; Ankyrin repeat;;IPR005559; CG-1 DNA-binding domain;;IPR020683; Ankyrin repeat-containing domain	KEGG:ANKRD42; ankyrin repeat domain 42; K17593 ankyrin repeat domain-containing protein 42	SWISSPROT:Calmodulin-binding transcription activator 2 OS=Arabidopsis thaliana GN=CMTA2 PE=1 SV=1	TREMBL:K7KPP6_SOYBN Uncharacterized protein OS=Glycine max PE=4 SV=1
Zj.jz029071003	4	lightyellow	GO:GO:0004351; glutamate decarboxylase activity; Molecular Function;;GO:0006536; glutamate metabolic process; Biological Process;;GO:0016831; carboxy-lyase activity; Molecular Function;;GO:0019752; carboxylic acid metabolic process; Biological Process;;GO:0030170; pyridoxal phosphate binding; Molecular Function	IPR:IPR002129; Pyridoxal phosphate-dependent decarboxylase;;IPR010107; Glutamate decarboxylase	KEGG:hypothetical protein; K01580 glutamate decarboxylase [EC:4.1.1.15]	SWISSPROT:Glutamate decarboxylase OS=Solanum lycopersicum PE=2 SV=1	TREMBL:I1L3Z2_SOYBN Uncharacterized protein OS=Glycine max PE=3 SV=1
Zj.jz039715006	4	lightyellow	GO:GO:0005515; protein binding; Molecular Function	IPR:IPR000409; BEACH domain;;IPR001680; WD40 repeat;;IPR017986; WD40-repeat-containing domain;;IPR023362; PH-BEACH domain	KEGG:GL19043 gene product from transcript GL19043-RA; K07295 nuclear receptor subfamily 2 group A	SWISSPROT:BEACH domain-containing protein lvsC OS=Dictyostelium discoideum GN=lvsC PE=4 SV=2	TREMBL:M5X8G9_PRUPE Uncharacterized protein OS=Prunus persica GN=PRUPE_ppa000012mg PE=4 SV=1
Zj.jz043509007	4	lightyellow	GO:GO:0004190; aspartic-type endopeptidase activity; Molecular Function;;GO:0006508; proteolysis; Biological Process	IPR:IPR001461; Peptidase A1	KEGG:hypothetical protein; K01381 saccharopepsin [EC:3.4.23.25]	SWISSPROT:Protein ASPARTIC PROTEASE IN GUARD CELL 1 OS=Arabidopsis thaliana GN=ASPG1 PE=1 SV=1	TREMBL:B9SBG8_RICCO Aspartic proteinase nepenthesin-1, putative OS=Ricinus communis GN=RCOM_0717990 PE=3 SV=1
Zj.jz044537175	4	lightyellow	GO:GO:0008168; methyltransferase activity; Molecular Function	IPR:IPR004159; Putative S-adenosyl-L-methionine-dependent methyltransferase	KEGG:S-adenosyl-L-methionine-dependent methyltransferases superfamily protein; K16302 metal transporter CNNM	SWISSPROT:Probable methyltransferase PMT26 OS=Arabidopsis thaliana GN=At5g64030 PE=1 SV=1	TREMBL:B9S2Q5_RICCO ATP binding protein, putative OS=Ricinus communis GN=RCOM_0560080 PE=4 SV=1
Zj.jz044723020	4	lightyellow	GO:GO:0004185; serine-type carboxypeptidase activity; Molecular Function;;GO:0006508; proteolysis; Biological Process	IPR:IPR001563; Peptidase S10, serine carboxypeptidase	KEGG:serine carboxypeptidase-like 27; K16297 serine carboxypeptidase-like clade II [EC:3.4.16.-]	SWISSPROT:Serine carboxypeptidase-like 27 OS=Arabidopsis thaliana GN=SCPL27 PE=2 SV=1	TREMBL:D7TMB8_VITVI Putative uncharacterized protein OS=Vitis vinifera GN=VIT_13s0019g04030 PE=2 SV=1
Zj.jz005919054	4	lightyellow	GO:GO:0003676; nucleic acid binding; Molecular Function	IPR:IPR000504; RNA recognition motif domain	KEGG:uncharacterized LOC100263951; K12900 FUS-interacting serine-arginine-rich protein 1	SWISSPROT:Serine/arginine-rich splicing factor 33 OS=Arabidopsis thaliana GN=SR33 PE=1 SV=1	TREMBL:F6GUK3_VITVI Putative uncharacterized protein OS=Vitis vinifera GN=VIT_06s0004g00710 PE=4 SV=1
Zj.jz006889018	4	lightyellow	GO:GO:0004489; methylenetetrahydrofolate reductase (NADPH) activity; Molecular Function;;GO:0006555; methionine metabolic process; Biological Process;;GO:0055114; oxidation-reduction process; Biological Process	IPR:IPR003171; Methylenetetrahydrofolate reductase	KEGG:methylenetetrahydrofolate reductase 2-like; K00297 methylenetetrahydrofolate reductase (NADPH) [EC:1.5.1.20]	SWISSPROT:Methylenetetrahydrofolate reductase 2 OS=Arabidopsis thaliana GN=MTHFR2 PE=1 SV=2	TREMBL:M5W952_PRUPE Uncharacterized protein OS=Prunus persica GN=PRUPE_ppa003184mg PE=4 SV=1
Zj.jz008005178	4	lightyellow	GO:-	IPR:IPR004873; BURP domain	KEGG:hypothetical protein; K06699 proteasome activator subunit 4	SWISSPROT:BURP domain-containing protein 5 OS=Oryza sativa subsp. japonica GN=BURP5 PE=2 SV=2	TREMBL:F6H303_VITVI Putative uncharacterized protein OS=Vitis vinifera GN=VIT_04s0008g04150 PE=4 SV=1
Zj.jz016003028	4	lightyellow	GO:-	IPR:IPR003854; Gibberellin regulated protein	KEGG:hypothetical protein; K04426 mitogen-activated protein kinase kinase kinase 5 [EC:2.7.11.25]	SWISSPROT:Gibberellin-regulated protein 14 OS=Arabidopsis thaliana GN=GASA14 PE=1 SV=1	TREMBL:I3SF09_LOTJA Uncharacterized protein OS=Lotus japonicus PE=2 SV=1
Zj.jz019393002	4	lightyellow	GO:-	IPR:-	KEGG:-	SWISSPROT:-	TREMBL:A5AWY4_VITVI Putative uncharacterized protein OS=Vitis vinifera GN=VITISV_017120 PE=2 SV=1
Zj.jz033629003	4	lightyellow	GO:GO:0005198; structural molecule activity; Molecular Function;;GO:0006886; intracellular protein transport; Biological Process;;GO:0016192; vesicle-mediated transport; Biological Process;;GO:0030130; clathrin coat of trans-Golgi network vesicle; Cellular Component;;GO:0030132; clathrin coat of coated pit; Cellular Component	IPR:IPR000547; Clathrin, heavy chain/VPS, 7-fold repeat;;IPR015348; Clathrin, heavy chain, linker, core motif;;IPR022365; Clathrin, heavy chain, propeller repeat	KEGG:clathrin heavy chain 1-like; K04646 clathrin heavy chain	SWISSPROT:Clathrin heavy chain 1 OS=Arabidopsis thaliana GN=CHC1 PE=1 SV=1	TREMBL:I1MZ13_SOYBN Uncharacterized protein OS=Glycine max PE=4 SV=2
Zj.jz044895006	4	lightyellow	GO:GO:0005515; protein binding; Molecular Function	IPR:IPR001680; WD40 repeat;;IPR017986; WD40-repeat-containing domain	KEGG:hypothetical protein; K17302 coatomer, subunit beta'	SWISSPROT:-	TREMBL:M5W424_PRUPE Uncharacterized protein OS=Prunus persica GN=PRUPE_ppa000254mg PE=4 SV=1
Zj.jz011167054	3	lightyellow	GO:GO:0005198; structural molecule activity; Molecular Function;;GO:0009507; chloroplast; Cellular Component	IPR:IPR006843; Plastid lipid-associated protein/fibrillin conserved domain	KEGG:-	SWISSPROT:Plastid-lipid-associated protein, chloroplastic OS=Citrus unshiu GN=PAP PE=2 SV=1	TREMBL:B9SEJ1_RICCO Plastid-lipid-associated protein, chloroplast, putative OS=Ricinus communis GN=RCOM_0705630 PE=4 SV=1
Zj.jz016587072	3	lightyellow	GO:GO:0003824; catalytic activity; Molecular Function	IPR:IPR000073; Alpha/beta hydrolase fold-1;;IPR000639; Epoxide hydrolase-like	KEGG:epoxide hydrolase 2-like; K08726 soluble epoxide hydrolase [EC:3.3.2.10]	SWISSPROT:Bifunctional epoxide hydrolase 2 OS=Homo sapiens GN=EPHX2 PE=1 SV=2	TREMBL:B9RZ61_RICCO Epoxide hydrolase, putative OS=Ricinus communis GN=RCOM_0935650 PE=4 SV=1
Zj.jz016733052	3	lightyellow	GO:GO:0004478; methionine adenosyltransferase activity; Molecular Function;;GO:0005524; ATP binding; Molecular Function;;GO:0006556; S-adenosylmethionine biosynthetic process; Biological Process	IPR:IPR002133; S-adenosylmethionine synthetase;;IPR022628; S-adenosylmethionine synthetase, N-terminal;;IPR022629; S-adenosylmethionine synthetase, central domain;;IPR022630; S-adenosylmethionine synthetase, C-terminal	KEGG:s-adenosylmethionine synthetase, putative (EC:2.5.1.6); K00789 S-adenosylmethionine synthetase [EC:2.5.1.6]	SWISSPROT:S-adenosylmethionine synthase 1 OS=Elaeagnus umbellata GN=SAMS1 PE=2 SV=1	TREMBL:B9RN65_RICCO S-adenosylmethionine synthetase, putative OS=Ricinus communis GN=RCOM_1343960 PE=3 SV=1
Zj.jz016733077	3	lightyellow	GO:GO:0005525; GTP binding; Molecular Function;;GO:0005622; intracellular; Cellular Component;;GO:0006886; intracellular protein transport; Biological Process;;GO:0007264; small GTPase mediated signal transduction; Biological Process;;GO:0015031; protein transport; Biological Process	IPR:IPR003579; Small GTPase superfamily, Rab type;;IPR006687; Small GTPase superfamily, SAR1-type;;IPR006689; Small GTPase superfamily, ARF/SAR type;;IPR024156; Small GTPase superfamily, ARF type	KEGG:hypothetical protein; K07937 ADP-ribosylation factor 1	SWISSPROT:ADP-ribosylation factor OS=Vigna unguiculata GN=ARF PE=2 SV=3	TREMBL:M5XMH2_PRUPE Uncharacterized protein OS=Prunus persica GN=PRUPE_ppa012151mg PE=4 SV=1
Zj.jz017079266	3	lightyellow	GO:GO:0003735; structural constituent of ribosome; Molecular Function;;GO:0005622; intracellular; Cellular Component;;GO:0005840; ribosome; Cellular Component;;GO:0006412; translation; Biological Process	IPR:IPR006846; Ribosomal protein S30	KEGG:gpm447; LOC100282946; K02983 small subunit ribosomal protein S30e	SWISSPROT:40S ribosomal protein S30 OS=Arabidopsis thaliana GN=RPS30A PE=1 SV=3	TREMBL:F6HGX1_VITVI Putative uncharacterized protein OS=Vitis vinifera GN=VIT_11s0016g02690 PE=4 SV=1
Zj.jz021807031	3	lightyellow	GO:GO:0044262; cellular carbohydrate metabolic process; Biological Process;;GO:0046912; transferase activity, transferring acyl groups, acyl groups converted into alkyl on transfer; Molecular Function	IPR:IPR002020; Citrate synthase-like	KEGG:Citrate synthase family protein; K01647 citrate synthase [EC:2.3.3.1]	SWISSPROT:Citrate synthase, mitochondrial OS=Daucus carota GN=CS PE=2 SV=1	TREMBL:F1CT40_CITMA Citrate synthase OS=Citrus maxima GN=CS PE=2 SV=1
Zj.jz024149021	3	lightyellow	GO:GO:0004553; hydrolase activity, hydrolyzing O-glycosyl compounds; Molecular Function;;GO:0005975; carbohydrate metabolic process; Biological Process	IPR:IPR000490; Glycoside hydrolase, family 17;;IPR012946; X8	KEGG:putative copper-transporting ATPase HMA5-like; K17686 Cu+-exporting ATPase [EC:3.6.3.54]	SWISSPROT:Glucan endo-1,3-beta-glucosidase 7 OS=Arabidopsis thaliana GN=At4g34480 PE=1 SV=2	TREMBL:A9PG28_POPTR Putative uncharacterized protein OS=Populus trichocarpa PE=2 SV=1
Zj.jz024797006	3	lightyellow	GO:GO:0005093; Rab GDP-dissociation inhibitor activity; Molecular Function;;GO:0015031; protein transport; Biological Process	IPR:IPR000806; Rab GDI protein;;IPR018203; GDP dissociation inhibitor	KEGG:rab GDP dissociation inhibitor alpha-like; K17255 Rab GDP dissociation inhibitor	SWISSPROT:Rab GDP dissociation inhibitor alpha OS=Rattus norvegicus GN=Gdi1 PE=1 SV=1	TREMBL:M5W1Z4_PRUPE Uncharacterized protein OS=Prunus persica GN=PRUPE_ppa005772mg PE=4 SV=1
Zj.jz025819103	3	lightyellow	GO:GO:0015031; protein transport; Biological Process;;GO:0016021; integral to membrane; Cellular Component	IPR:IPR007273; SCAMP	KEGG:dual specificity protein kinase CLK2-like; K08823 CDC-like kinase [EC:2.7.12.1]	SWISSPROT:Secretory carrier-associated membrane protein 4 OS=Arabidopsis thaliana GN=SCAMP4 PE=2 SV=1	TREMBL:C6TGL4_SOYBN Uncharacterized protein OS=Glycine max PE=2 SV=1
Zj.jz034129119	3	lightyellow	GO:GO:0004579; dolichyl-diphosphooligosaccharide-protein glycotransferase activity; Molecular Function;;GO:0005783; endoplasmic reticulum; Cellular Component;;GO:0006486; protein glycosylation; Biological Process;;GO:0016021; integral to membrane; Cellular Component	IPR:IPR007676; Ribophorin I	KEGG:hypothetical protein; K12666 oligosaccharyltransferase complex subunit alpha (ribophorin I)	SWISSPROT:Dolichyl-diphosphooligosaccharide--protein glycosyltransferase subunit 1A OS=Arabidopsis thaliana GN=OST1A PE=2 SV=1	TREMBL:M5WQA7_PRUPE Uncharacterized protein OS=Prunus persica GN=PRUPE_ppa002999mg PE=4 SV=1
Zj.jz040869005	3	lightyellow	GO:GO:0010181; FMN binding; Molecular Function;;GO:0016491; oxidoreductase activity; Molecular Function;;GO:0055114; oxidation-reduction process; Biological Process	IPR:IPR001155; NADH:flavin oxidoreductase/NADH oxidase, N-terminal	KEGG:12-oxophytodienoate reductase 2; K05894 12-oxophytodienoic acid reductase [EC:1.3.1.42]	SWISSPROT:12-oxophytodienoate reductase 2 OS=Arabidopsis thaliana GN=OPR2 PE=2 SV=2	TREMBL:M5XGD8_PRUPE Uncharacterized protein OS=Prunus persica GN=PRUPE_ppa007377mg PE=4 SV=1
Zj.jz041763154	3	lightyellow	GO:GO:0009058; biosynthetic process; Biological Process	IPR:IPR001296; Glycosyl transferase, family 1	KEGG:sulfoquinovosyltransferase; K06119 sulfoquinovosyltransferase [EC:2.4.1.-]	SWISSPROT:Uncharacterized glycosyltransferase HI_1698 OS=Haemophilus influenzae (strain ATCC 51907 / DSM 11121 / KW20 / Rd) GN=HI_1698 PE=3 SV=1	TREMBL:M5X9M3_PRUPE Uncharacterized protein OS=Prunus persica GN=PRUPE_ppa002059mg PE=4 SV=1
Zj.jz044781071	3	lightyellow	GO:GO:0005198; structural molecule activity; Molecular Function;;GO:0005515; protein binding; Molecular Function;;GO:0006886; intracellular protein transport; Biological Process;;GO:0016192; vesicle-mediated transport; Biological Process;;GO:0030117; membrane coat; Cellular Component;;GO:0030126; COPI vesicle coat; Cellular Component	IPR:IPR001680; WD40 repeat;;IPR006692; Coatomer, WD associated region;;IPR010714; Coatomer, alpha subunit, C-terminal;;IPR017986; WD40-repeat-containing domain;;IPR020472; G-protein beta WD-40 repeat	KEGG:coatomer alpha subunit, putative (EC:2.7.11.7); K05236 coatomer protein complex, subunit alpha (xenin)	SWISSPROT:Coatomer subunit alpha-1 OS=Arabidopsis thaliana GN=At1g62020 PE=1 SV=2	TREMBL:B9RHB0_RICCO Coatomer alpha subunit, putative OS=Ricinus communis GN=RCOM_1449180 PE=4 SV=1
Zj.jz008511008	3	lightyellow	GO:GO:0010181; FMN binding; Molecular Function;;GO:0016491; oxidoreductase activity; Molecular Function	IPR:IPR005025; NADPH-dependent FMN reductase;;IPR008254; Flavodoxin/nitric oxide synthase	KEGG:Minor allergen Alt a, putative; K03809 Trp repressor binding protein	SWISSPROT:Flavoprotein WrbA OS=Salmonella typhi GN=wrbA PE=3 SV=3	TREMBL:B9T876_RICCO Minor allergen Alt a, putative OS=Ricinus communis GN=RCOM_0066700 PE=4 SV=1
Zj.jz009355016	3	lightyellow	GO:GO:0005737; cytoplasm; Cellular Component;;GO:0008152; metabolic process; Biological Process;;GO:0008676; 3-deoxy-8-phosphooctulonate synthase activity; Molecular Function;;GO:0009058; biosynthetic process; Biological Process	IPR:IPR006218; DAHP synthetase I/KDSA;;IPR006269; 3-deoxy-8-phosphooctulonate synthase	KEGG:hypothetical protein; K01627 2-dehydro-3-deoxyphosphooctonate aldolase (KDO 8-P synthase) [EC:2.5.1.55]	SWISSPROT:2-dehydro-3-deoxyphosphooctonate aldolase OS=Arabidopsis thaliana GN=KDSA PE=2 SV=2	TREMBL:M5WGN5_PRUPE Uncharacterized protein OS=Prunus persica GN=PRUPE_ppa009492mg PE=4 SV=1
Zj.jz018471024	3	lightyellow	GO:-	IPR:IPR004263; Exostosin-like	KEGG:uncharacterized LOC101209696; K16911 ATP-dependent RNA helicase DDX21 [EC:3.6.4.13]	SWISSPROT:Xyloglucan galactosyltransferase KATAMARI1 OS=Arabidopsis thaliana GN=KAM1 PE=1 SV=1	TREMBL:F6I6S9_VITVI Putative uncharacterized protein OS=Vitis vinifera GN=VIT_18s0122g01400 PE=4 SV=1
Zj.jz040067048	3	lightyellow	GO:GO:0003848; 2-amino-4-hydroxy-6-hydroxymethyldihydropteridine diphosphokinase activity; Molecular Function;;GO:0009396; folic acid-containing compound biosynthetic process; Biological Process;;GO:0042558; pteridine-containing compound metabolic process; Biological Process	IPR:IPR000489; Pterin-binding;;IPR000550; 7,8-Dihydro-6-hydroxymethylpterin-pyrophosphokinase, HPPK	KEGG:folic acid synthesis protein fol1-like; K13941 2-amino-4-hydroxy-6-hydroxymethyldihydropteridine diphosphokinase / dihydropteroate synthase [EC:2.7.6.3 2.5.1.15]	SWISSPROT:Folic acid synthesis protein fol1 OS=Pneumocystis carinii GN=fol1 PE=1 SV=1	TREMBL:M5XEJ3_PRUPE Uncharacterized protein OS=Prunus persica GN=PRUPE_ppa004379mg PE=4 SV=1
Zj.jz041429024	3	lightyellow	GO:-	IPR:IPR010608; Protein of unknown function DUF1195	KEGG:-	SWISSPROT:-	TREMBL:B9R7S5_RICCO Putative uncharacterized protein OS=Ricinus communis GN=RCOM_1593970 PE=4 SV=1
Zj.jz021445146	3	lightyellow	GO:GO:0006629; lipid metabolic process; Biological Process;;GO:0016788; hydrolase activity, acting on ester bonds; Molecular Function	IPR:IPR001087; Lipase, GDSL	KEGG:GDSL-like Lipase/Acylhydrolase superfamily protein; K01206 alpha-L-fucosidase [EC:3.2.1.51]	SWISSPROT:Alpha-L-fucosidase 3 OS=Arabidopsis thaliana GN=FXG1 PE=2 SV=1	TREMBL:B9HTR7_POPTR Predicted protein OS=Populus trichocarpa GN=POPTRDRAFT_804910 PE=4 SV=1
Zj.jz034597016	3	lightyellow	GO:GO:0003824; catalytic activity; Molecular Function;;GO:0044237; cellular metabolic process; Biological Process;;GO:0050662; coenzyme binding; Molecular Function	IPR:IPR001509; NAD-dependent epimerase/dehydratase	KEGG:dtdp-glucose 4-6-dehydratase, putative (EC:5.1.3.18); K10046 GDP-D-mannose 3', 5'-epimerase [EC:5.1.3.18 5.1.3.-]	SWISSPROT:GDP-mannose 3,5-epimerase 1 OS=Oryza sativa subsp. indica GN=OsI_032456 PE=2 SV=1	TREMBL:A0EJL8_MALGL GDP-D-mannose-3',5'-epimerase OS=Malpighia glabra PE=1 SV=1
Zj.jz036767001	3	lightyellow	GO:GO:0004190; aspartic-type endopeptidase activity; Molecular Function;;GO:0006508; proteolysis; Biological Process	IPR:IPR001461; Peptidase A1	KEGG:hypothetical protein; K01381 saccharopepsin [EC:3.4.23.25]	SWISSPROT:Aspartic proteinase nepenthesin-1 OS=Nepenthes gracilis GN=nep1 PE=1 SV=1	TREMBL:B9RG92_RICCO Aspartic proteinase nepenthesin-1, putative OS=Ricinus communis GN=RCOM_1452350 PE=4 SV=1
Zj.jz042427009	3	lightyellow	GO:GO:0003824; catalytic activity; Molecular Function;;GO:0044237; cellular metabolic process; Biological Process;;GO:0050662; coenzyme binding; Molecular Function	IPR:IPR001509; NAD-dependent epimerase/dehydratase	KEGG:dtdp-glucose 4-6-dehydratase, putative (EC:5.1.3.18); K10046 GDP-D-mannose 3', 5'-epimerase [EC:5.1.3.18 5.1.3.-]	SWISSPROT:GDP-mannose 3,5-epimerase 1 OS=Oryza sativa subsp. japonica GN=GME-1 PE=1 SV=1	TREMBL:B9SZ78_RICCO Dtdp-glucose 4-6-dehydratase, putative OS=Ricinus communis GN=RCOM_0484660 PE=4 SV=1
Zj.jz043523060	3	lightyellow	GO:GO:0000155; phosphorelay sensor kinase activity; Molecular Function;;GO:0004871; signal transducer activity; Molecular Function;;GO:0005515; protein binding; Molecular Function;;GO:0005524; ATP binding; Molecular Function;;GO:0006355; regulation of transcription, DNA-dependent; Biological Process;;GO:0007165; signal transduction; Biological Process;;GO:0009584; detection of visible light; Biol…	IPR:IPR000014; PAS domain;;IPR001294; Phytochrome;;IPR003018; GAF domain;;IPR003594; Histidine kinase-like ATPase, ATP-binding domain;;IPR003661; Signal transduction histidine kinase, subgroup 1, dimerisation/phosphoacceptor domain;;IPR005467; Signal transduction histidine kinase, core;;IPR013515; Phytochrome, central region;;IPR013654; PAS fold-2;;IPR013767; PAS fold;;IPR016132; Phytochrome chro…	KEGG:phytochrome A, putative; K12120 phytochrome A	SWISSPROT:Phytochrome A OS=Arabidopsis thaliana GN=PHYA PE=1 SV=2	TREMBL:B9RFS7_RICCO Phytochrome OS=Ricinus communis GN=RCOM_1437130 PE=3 SV=1
Zj.jz044581046	3	lightyellow	GO:GO:0005515; protein binding; Molecular Function	IPR:IPR000008; C2 calcium-dependent membrane targeting;;IPR013583; Phosphoribosyltransferase C-terminal;;IPR018029; C2 membrane targeting protein	KEGG:similar to phosphatidylserine decarboxylase Psd2; K01613 phosphatidylserine decarboxylase [EC:4.1.1.65]	SWISSPROT:Multiple C2 and transmembrane domain-containing protein 1 OS=Homo sapiens GN=MCTP1 PE=2 SV=2	TREMBL:I1LNN7_SOYBN Uncharacterized protein OS=Glycine max PE=4 SV=1
Zj.jz044781070	3	lightyellow	GO:GO:0005198; structural molecule activity; Molecular Function;;GO:0005515; protein binding; Molecular Function;;GO:0006886; intracellular protein transport; Biological Process;;GO:0016192; vesicle-mediated transport; Biological Process;;GO:0030117; membrane coat; Cellular Component;;GO:0030126; COPI vesicle coat; Cellular Component	IPR:IPR001680; WD40 repeat;;IPR006692; Coatomer, WD associated region;;IPR010714; Coatomer, alpha subunit, C-terminal;;IPR017986; WD40-repeat-containing domain;;IPR020472; G-protein beta WD-40 repeat	KEGG:coatomer alpha subunit, putative (EC:2.7.11.7); K05236 coatomer protein complex, subunit alpha (xenin)	SWISSPROT:Coatomer subunit alpha-1 OS=Arabidopsis thaliana GN=At1g62020 PE=1 SV=2	TREMBL:B9RHB0_RICCO Coatomer alpha subunit, putative OS=Ricinus communis GN=RCOM_1449180 PE=4 SV=1
Zj.jz007265002	3	lightyellow	GO:GO:0003871; 5-methyltetrahydropteroyltriglutamate-homocysteine S-methyltransferase activity; Molecular Function;;GO:0008270; zinc ion binding; Molecular Function;;GO:0008652; cellular amino acid biosynthetic process; Biological Process;;GO:0009086; methionine biosynthetic process; Biological Process	IPR:IPR002629; Methionine synthase, vitamin-B12 independent;;IPR013215; Cobalamin (vitamin B12)-independent methionine synthase MetE, N-terminal	KEGG:hypothetical protein; K00549 5-methyltetrahydropteroyltriglutamate--homocysteine methyltransferase [EC:2.1.1.14]	SWISSPROT:5-methyltetrahydropteroyltriglutamate--homocysteine methyltransferase OS=Catharanthus roseus GN=METE PE=2 SV=1	TREMBL:M5WFB9_PRUPE Uncharacterized protein OS=Prunus persica GN=PRUPE_ppa001783mg PE=4 SV=1
Zj.jz008787082	3	lightyellow	GO:GO:0016021; integral to membrane; Cellular Component	IPR:IPR004240; Nonaspanin (TM9SF)	KEGG:transmembrane 9 superfamily member 4-like; K17086 transmembrane 9 superfamily member 2/4	SWISSPROT:Transmembrane 9 superfamily member 4 OS=Pongo abelii GN=TM9SF4 PE=2 SV=1	TREMBL:M5WY87_PRUPE Uncharacterized protein OS=Prunus persica GN=PRUPE_ppa002713mg PE=4 SV=1
Zj.jz040841046	3	lightyellow	GO:-	IPR:IPR004963; Pectinacetylesterase	KEGG:hypothetical protein; K14574 ribosome maturation protein SDO1	SWISSPROT:Protein notum homolog OS=Mus musculus GN=Notum PE=2 SV=2	TREMBL:B3V945_LITCN PAE OS=Litchi chinensis PE=2 SV=1
Zj.jz042025010	3	lightyellow	GO:-	IPR:IPR003399; Mammalian cell entry-related	KEGG:-	SWISSPROT:Protein TRIGALACTOSYLDIACYLGLYCEROL 2, chloroplastic OS=Arabidopsis thaliana GN=TGD2 PE=1 SV=1	TREMBL:M5XF40_PRUPE Uncharacterized protein OS=Prunus persica GN=PRUPE_ppa007362mg PE=4 SV=1
Zj.jz042425002	3	lightyellow	GO:-	IPR:-	KEGG:glucomannan 4-beta-mannosyltransferase 2-like; K13680 beta-mannan synthase [EC:2.4.1.32]	SWISSPROT:Glucomannan 4-beta-mannosyltransferase 2 OS=Arabidopsis thaliana GN=CSLA2 PE=2 SV=1	TREMBL:M5W7H6_PRUPE Uncharacterized protein OS=Prunus persica GN=PRUPE_ppa003918mg PE=4 SV=1
Zj.jz043265010	3	lightyellow	GO:GO:0005515; protein binding; Molecular Function;;GO:0008270; zinc ion binding; Molecular Function;;GO:0016020; membrane; Cellular Component;;GO:0016760; cellulose synthase (UDP-forming) activity; Molecular Function;;GO:0030244; cellulose biosynthetic process; Biological Process	IPR:IPR001841; Zinc finger, RING-type;;IPR005150; Cellulose synthase;;IPR027934; Cellulose synthase, RING-type zinc finger	KEGG:hypothetical protein; K10999 cellulose synthase A [EC:2.4.1.12]	SWISSPROT:Cellulose synthase A catalytic subunit 1 [UDP-forming] OS=Arabidopsis thaliana GN=CESA1 PE=1 SV=1	TREMBL:M5X9L1_PRUPE Uncharacterized protein OS=Prunus persica GN=PRUPE_ppa000611mg PE=4 SV=1
Zj.jz007927037	3	lightyellow	GO:GO:0005215; transporter activity; Molecular Function;;GO:0006810; transport; Biological Process;;GO:0016020; membrane; Cellular Component	IPR:IPR000425; Major intrinsic protein	KEGG:hypothetical protein; K09873 aquaporin TIP	SWISSPROT:Aquaporin TIP1-3 OS=Arabidopsis thaliana GN=TIP1-3 PE=1 SV=1	TREMBL:M5X3H4_PRUPE Uncharacterized protein OS=Prunus persica GN=PRUPE_ppa010364mg PE=4 SV=1
Zj.jz010621102	2	lightyellow	GO:GO:0004672; protein kinase activity; Molecular Function;;GO:0004713; protein tyrosine kinase activity; Molecular Function;;GO:0005524; ATP binding; Molecular Function;;GO:0006468; protein phosphorylation; Biological Process	IPR:IPR000719; Protein kinase domain;;IPR001245; Serine-threonine/tyrosine-protein kinase catalytic domain;;IPR002290; Serine/threonine- / dual specificity protein kinase, catalytic domain;;IPR020635; Tyrosine-protein kinase, catalytic domain	KEGG:ATP binding protein, putative (EC:2.7.11.25); K04733 interleukin-1 receptor-associated kinase 4 [EC:2.7.11.1]	SWISSPROT:Proline-rich receptor-like protein kinase PERK15 OS=Arabidopsis thaliana GN=PERK15 PE=1 SV=1	TREMBL:I1KG63_SOYBN Uncharacterized protein OS=Glycine max PE=3 SV=1
Zj.jz012195024	2	lightyellow	GO:GO:0044237; cellular metabolic process; Biological Process	IPR:IPR000649; Initiation factor 2B-related	KEGG:hypothetical protein; K03680 translation initiation factor eIF-2B subunit delta	SWISSPROT:Translation initiation factor eIF-2B subunit delta OS=Oryctolagus cuniculus GN=EIF2B4 PE=2 SV=2	TREMBL:M5WXG3_PRUPE Uncharacterized protein OS=Prunus persica GN=PRUPE_ppa002668mg PE=4 SV=1
Zj.jz015515010	2	lightyellow	GO:GO:0008168; methyltransferase activity; Molecular Function	IPR:IPR004159; Putative S-adenosyl-L-methionine-dependent methyltransferase	KEGG:probable methyltransferase PMT15-like; K12175 COP9 signalosome complex subunit 1	SWISSPROT:Probable methyltransferase PMT14 OS=Arabidopsis thaliana GN=At4g18030 PE=1 SV=1	TREMBL:B9N2R9_POPTR Predicted protein OS=Populus trichocarpa GN=POPTRDRAFT_580119 PE=4 SV=1
Zj.jz030667013	2	lightyellow	GO:GO:0005215; transporter activity; Molecular Function;;GO:0006810; transport; Biological Process;;GO:0016020; membrane; Cellular Component	IPR:IPR000425; Major intrinsic protein	KEGG:probable aquaporin PIP1-2-like; K09872 aquaporin PIP	SWISSPROT:Probable aquaporin PIP1-4 OS=Arabidopsis thaliana GN=PIP1.4 PE=1 SV=1	TREMBL:B9IG69_POPTR Aquaporin, MIP family, PIP subfamily OS=Populus trichocarpa GN=POPTRDRAFT_835561 PE=2 SV=1
Zj.jz019381054	2	lightyellow	GO:-	IPR:IPR000782; FAS1 domain	KEGG:-	SWISSPROT:Fasciclin-like arabinogalactan protein 17 OS=Arabidopsis thaliana GN=FLA17 PE=2 SV=1	TREMBL:F6I3P9_VITVI Putative uncharacterized protein OS=Vitis vinifera GN=VIT_08s0032g00910 PE=4 SV=1
Zj.jz022481039	2	lightyellow	GO:GO:0004357; glutamate-cysteine ligase activity; Molecular Function;;GO:0042398; cellular modified amino acid biosynthetic process; Biological Process	IPR:IPR006336; Glutamate--cysteine ligase, GCS2	KEGG:Glutamate-cysteine ligase isoform 1; K01919 glutamate--cysteine ligase [EC:6.3.2.2]	SWISSPROT:Glutamate--cysteine ligase, chloroplastic OS=Medicago truncatula GN=GSH1 PE=2 SV=1	TREMBL:B9GWI2_POPTR Predicted protein OS=Populus trichocarpa GN=POPTRDRAFT_830837 PE=2 SV=1
Zj.jz028347217	2	lightyellow	GO:GO:0006886; intracellular protein transport; Biological Process;;GO:0008536; Ran GTPase binding; Molecular Function	IPR:IPR001494; Importin-beta, N-terminal domain;;IPR021133; HEAT, type 2	KEGG:hypothetical protein; K14293 importin subunit beta-1	SWISSPROT:Probable importin subunit beta-4 OS=Schizosaccharomyces pombe (strain 972 / ATCC 24843) GN=kap123 PE=2 SV=1	TREMBL:D7SZV0_VITVI Putative uncharacterized protein OS=Vitis vinifera GN=VIT_12s0034g02160 PE=4 SV=1
Zj.jz029199058	2	lightyellow	GO:GO:0003735; structural constituent of ribosome; Molecular Function;;GO:0005622; intracellular; Cellular Component;;GO:0005840; ribosome; Cellular Component;;GO:0006412; translation; Biological Process	IPR:IPR001383; Ribosomal protein L28	KEGG:hypothetical protein; K02902 large subunit ribosomal protein L28	SWISSPROT:50S ribosomal protein L28, chloroplastic OS=Nicotiana tabacum GN=RPL28 PE=1 SV=1	TREMBL:M5XH87_PRUPE Uncharacterized protein OS=Prunus persica GN=PRUPE_ppa012783mg PE=4 SV=1
Zj.jz029235100	2	lightyellow	GO:GO:0008168; methyltransferase activity; Molecular Function	IPR:IPR004159; Putative S-adenosyl-L-methionine-dependent methyltransferase	KEGG:probable methyltransferase PMT15-like; K12175 COP9 signalosome complex subunit 1	SWISSPROT:Probable methyltransferase PMT13 OS=Arabidopsis thaliana GN=At4g00740 PE=1 SV=1	TREMBL:M5XRU7_PRUPE Uncharacterized protein OS=Prunus persica GN=PRUPE_ppa003145mg PE=4 SV=1
Zj.jz030667111	2	lightyellow	GO:GO:0003824; catalytic activity; Molecular Function;;GO:2001070; starch binding; Molecular Function	IPR:IPR002044; Carbohydrate binding module family 20;;IPR015902; Glycoside hydrolase, family 13	KEGG:hypothetical protein; K15535 phosphoglucan, water dikinase [EC:2.7.9.5]	SWISSPROT:Phosphoglucan, water dikinase, chloroplastic OS=Arabidopsis thaliana GN=GWD3 PE=1 SV=1	TREMBL:F6HKS9_VITVI Putative uncharacterized protein OS=Vitis vinifera GN=VIT_08s0007g02120 PE=2 SV=1
Zj.jz031261047	2	lightyellow	GO:GO:0016021; integral to membrane; Cellular Component	IPR:IPR009637; Transmembrane receptor, eukaryota	KEGG:hypothetical protein; K02911 large subunit ribosomal protein L32	SWISSPROT:Transmembrane protein 87B OS=Mus musculus GN=Tmem87b PE=2 SV=1	TREMBL:M5WS00_PRUPE Uncharacterized protein OS=Prunus persica GN=PRUPE_ppa004502mg PE=4 SV=1
Zj.jz031941043	2	lightyellow	GO:GO:0005515; protein binding; Molecular Function;;GO:0005524; ATP binding; Molecular Function;;GO:0005694; chromosome; Cellular Component;;GO:0051276; chromosome organization; Biological Process	IPR:IPR003395; RecF/RecN/SMC, N-terminal;;IPR010935; SMCs flexible hinge	KEGG:Structural maintenance of chromosome, putative; K06669 structural maintenance of chromosome 3 (chondroitin sulfate proteoglycan 6)	SWISSPROT:Structural maintenance of chromosomes protein 3 OS=Xenopus laevis GN=smc3 PE=1 SV=2	TREMBL:B9SUJ2_RICCO Structural maintenance of chromosome, putative OS=Ricinus communis GN=RCOM_0573510 PE=4 SV=1
Zj.jz034489060	2	lightyellow	GO:GO:0003824; catalytic activity; Molecular Function;;GO:0008152; metabolic process; Biological Process	IPR:IPR001736; Phospholipase D/Transphosphatidylase;;IPR025202; Phospholipase D-like domain	KEGG:phospholipase D Z-like; K16860 phospholipase D3/4 [EC:3.1.4.4]	SWISSPROT:Phospholipase D Z OS=Dictyostelium discoideum GN=pldZ PE=3 SV=1	TREMBL:D7SV42_VITVI Putative uncharacterized protein OS=Vitis vinifera GN=VIT_04s0008g06620 PE=4 SV=1
Zj.jz037921009	2	lightyellow	GO:-	IPR:-	KEGG:-	SWISSPROT:-	TREMBL:B9RSW7_RICCO Putative uncharacterized protein OS=Ricinus communis GN=RCOM_0679100 PE=4 SV=1
Zj.jz040869004	2	lightyellow	GO:GO:0010181; FMN binding; Molecular Function;;GO:0016491; oxidoreductase activity; Molecular Function;;GO:0055114; oxidation-reduction process; Biological Process	IPR:IPR001155; NADH:flavin oxidoreductase/NADH oxidase, N-terminal	KEGG:hypothetical protein; K05894 12-oxophytodienoic acid reductase [EC:1.3.1.42]	SWISSPROT:12-oxophytodienoate reductase 2 OS=Arabidopsis thaliana GN=OPR2 PE=2 SV=2	TREMBL:M5XGD8_PRUPE Uncharacterized protein OS=Prunus persica GN=PRUPE_ppa007377mg PE=4 SV=1
Zj.jz041823043	2	lightyellow	GO:GO:0004672; protein kinase activity; Molecular Function;;GO:0004713; protein tyrosine kinase activity; Molecular Function;;GO:0005515; protein binding; Molecular Function;;GO:0005524; ATP binding; Molecular Function;;GO:0006468; protein phosphorylation; Biological Process	IPR:IPR000719; Protein kinase domain;;IPR001611; Leucine-rich repeat;;IPR002290; Serine/threonine- / dual specificity protein kinase, catalytic domain;;IPR003591; Leucine-rich repeat, typical subtype;;IPR013210; Leucine-rich repeat-containing N-terminal, type 2;;IPR020635; Tyrosine-protein kinase, catalytic domain;;IPR025875; Leucine rich repeat 4	KEGG:probable receptor protein kinase TMK1-like; K00924 [EC:2.7.1.-]	SWISSPROT:Probable receptor protein kinase TMK1 OS=Arabidopsis thaliana GN=TMK1 PE=2 SV=1	TREMBL:M5X3P9_PRUPE Uncharacterized protein OS=Prunus persica GN=PRUPE_ppa000942mg PE=4 SV=1
Zj.jz042571060	2	lightyellow	GO:GO:0008168; methyltransferase activity; Molecular Function	IPR:IPR004159; Putative S-adenosyl-L-methionine-dependent methyltransferase	KEGG:-	SWISSPROT:-	TREMBL:M5WG11_PRUPE Uncharacterized protein OS=Prunus persica GN=PRUPE_ppa007323mg PE=4 SV=1
Zj.jz044709033	2	lightyellow	GO:GO:0003735; structural constituent of ribosome; Molecular Function;;GO:0005840; ribosome; Cellular Component;;GO:0006412; translation; Biological Process	IPR:IPR016180; Ribosomal protein L10e/L16	KEGG:60S ribosomal protein L10, putative; K02866 large subunit ribosomal protein L10e	SWISSPROT:60S ribosomal protein L10 OS=Vitis riparia GN=RPL10 PE=2 SV=1	TREMBL:B9SED8_RICCO 60S ribosomal protein L10, putative OS=Ricinus communis GN=RCOM_0962270 PE=4 SV=1
Zj.jz044759012	2	lightyellow	GO:GO:0004175; endopeptidase activity; Molecular Function;;GO:0004298; threonine-type endopeptidase activity; Molecular Function;;GO:0005839; proteasome core complex; Cellular Component;;GO:0006511; ubiquitin-dependent protein catabolic process; Biological Process;;GO:0019773; proteasome core complex, alpha-subunit complex; Cellular Component;;GO:0051603; proteolysis involved in cellular protein …	IPR:IPR000426; Proteasome, alpha-subunit, N-terminal domain;;IPR001353; Proteasome, subunit alpha/beta;;IPR023332; Proteasome A-type subunit	KEGG:20S proteasome alpha subunit C1 isoform 1; K02728 20S proteasome subunit alpha 3 [EC:3.4.25.1]	SWISSPROT:Proteasome subunit alpha type-4 OS=Arabidopsis thaliana GN=PAC1 PE=1 SV=1	TREMBL:I1N318_SOYBN Proteasome subunit alpha type OS=Glycine max PE=3 SV=1
Zj.jz000565032	2	lightyellow	GO:GO:0004190; aspartic-type endopeptidase activity; Molecular Function;;GO:0006508; proteolysis; Biological Process	IPR:IPR001461; Peptidase A1	KEGG:hypothetical protein; K01381 saccharopepsin [EC:3.4.23.25]	SWISSPROT:Aspartic proteinase nepenthesin-2 OS=Nepenthes gracilis GN=nep2 PE=1 SV=1	TREMBL:M5XS93_PRUPE Uncharacterized protein OS=Prunus persica GN=PRUPE_ppa017015mg PE=4 SV=1
Zj.jz006119052	2	lightyellow	GO:GO:0004553; hydrolase activity, hydrolyzing O-glycosyl compounds; Molecular Function;;GO:0005975; carbohydrate metabolic process; Biological Process	IPR:IPR001701; Glycoside hydrolase, family 9	KEGG:Os09g0530200; K01179 endoglucanase [EC:3.2.1.4]	SWISSPROT:Endoglucanase 24 OS=Oryza sativa subsp. japonica GN=Os09g0533900 PE=2 SV=1	TREMBL:E7CQZ8_GOSHI EG OS=Gossypium hirsutum PE=2 SV=1
Zj.jz007153016	2	lightyellow	GO:GO:0005200; structural constituent of cytoskeleton; Molecular Function;;GO:0005525; GTP binding; Molecular Function;;GO:0005874; microtubule; Cellular Component;;GO:0007017; microtubule-based process; Biological Process	IPR:IPR000217; Tubulin;;IPR002453; Beta tubulin;;IPR003008; Tubulin/FtsZ, GTPase domain	KEGG:tubulin beta chain, putative; K07375 tubulin beta	SWISSPROT:Tubulin beta chain OS=Hordeum vulgare GN=TUBB PE=2 SV=1	TREMBL:M0RHN8_MUSAM Uncharacterized protein OS=Musa acuminata subsp. malaccensis PE=3 SV=1
Zj.jz027401038	2	lightyellow	GO:-	IPR:IPR025846; PMR5 N-terminal domain;;IPR026057; PC-Esterase	KEGG:-	SWISSPROT:-	TREMBL:B9MW28_POPTR Predicted protein OS=Populus trichocarpa GN=POPTRDRAFT_592181 PE=4 SV=1
Zj.jz032655044	2	lightyellow	GO:GO:0005506; iron ion binding; Molecular Function;;GO:0016491; oxidoreductase activity; Molecular Function;;GO:0016705; oxidoreductase activity, acting on paired donors, with incorporation or reduction of molecular oxygen; Molecular Function;;GO:0016706; oxidoreductase activity, acting on paired donors, with incorporation or reduction of molecular oxygen, 2-oxoglutarate as one donor, and incorp…	IPR:IPR005123; Oxoglutarate/iron-dependent dioxygenase;;IPR006620; Prolyl 4-hydroxylase, alpha subunit	KEGG:prolyl 4-hydroxylase subunit alpha-1-like; K00472 prolyl 4-hydroxylase [EC:1.14.11.2]	SWISSPROT:Prolyl 4-hydroxylase subunit alpha-1 OS=Rattus norvegicus GN=P4ha1 PE=2 SV=2	TREMBL:I1J8H0_SOYBN Uncharacterized protein OS=Glycine max PE=4 SV=1
Zj.jz034489063	2	lightyellow	GO:GO:0016021; integral to membrane; Cellular Component	IPR:IPR004240; Nonaspanin (TM9SF)	KEGG:transmembrane 9 superfamily member 4-like; K17086 transmembrane 9 superfamily member 2/4	SWISSPROT:Transmembrane 9 superfamily member 4 OS=Pongo abelii GN=TM9SF4 PE=2 SV=1	TREMBL:M5XB49_PRUPE Uncharacterized protein OS=Prunus persica GN=PRUPE_ppa002736mg PE=4 SV=1
Zj.jz039613027	2	lightyellow	GO:-	IPR:IPR024788; Malectin-like carbohydrate-binding domain	KEGG:hypothetical protein; K16224 senescence-induced receptor-like serine/threonine-protein kinase	SWISSPROT:Putative leucine-rich repeat receptor-like serine/threonine-protein kinase At2g14440 OS=Arabidopsis thaliana GN=At2g14440 PE=1 SV=1	TREMBL:B9RBB1_RICCO Serine-threonine protein kinase, plant-type, putative OS=Ricinus communis GN=RCOM_1673790 PE=4 SV=1
Zj.jz044759036	2	lightyellow	GO:GO:0005506; iron ion binding; Molecular Function;;GO:0009055; electron carrier activity; Molecular Function;;GO:0016705; oxidoreductase activity, acting on paired donors, with incorporation or reduction of molecular oxygen; Molecular Function;;GO:0020037; heme binding; Molecular Function;;GO:0055114; oxidation-reduction process; Biological Process	IPR:IPR001128; Cytochrome P450;;IPR002401; Cytochrome P450, E-class, group I	KEGG:hypothetical protein; K15747 beta-ring hydroxylase [EC:1.14.-.-]	SWISSPROT:Cytochrome P450 97B2, chloroplastic OS=Glycine max GN=CYP97B2 PE=2 SV=1	TREMBL:M5WSN1_PRUPE Uncharacterized protein OS=Prunus persica GN=PRUPE_ppa003405mg PE=4 SV=1
Zj.jz039687072	2	lightyellow	GO:-	IPR:IPR004873; BURP domain	KEGG:hypothetical protein; K06699 proteasome activator subunit 4	SWISSPROT:BURP domain-containing protein 3 OS=Oryza sativa subsp. japonica GN=BURP3 PE=2 SV=1	TREMBL:A5BGD6_VITVI Putative uncharacterized protein (Fragment) OS=Vitis vinifera GN=VITISV_034298 PE=2 SV=1
Zj.jz006119061	2	lightyellow	GO:GO:0008168; methyltransferase activity; Molecular Function	IPR:IPR004159; Putative S-adenosyl-L-methionine-dependent methyltransferase	KEGG:hypothetical protein; K15449 tRNA wybutosine-synthesizing protein 1 [EC:4.1.3.44]	SWISSPROT:Probable methyltransferase PMT16 OS=Arabidopsis thaliana GN=At2g45750 PE=2 SV=1	TREMBL:F6H070_VITVI Putative uncharacterized protein OS=Vitis vinifera GN=VIT_18s0001g13920 PE=4 SV=1
Zj.jz008215008	2	lightyellow	GO:GO:0005515; protein binding; Molecular Function	IPR:IPR000008; C2 calcium-dependent membrane targeting;;IPR018029; C2 membrane targeting protein	KEGG:hypothetical protein; K12486 stromal membrane-associated protein	SWISSPROT:C2 domain-containing protein At1g53590 OS=Arabidopsis thaliana GN=NTMC2T6.1 PE=1 SV=2	TREMBL:B9SVW6_RICCO Putative uncharacterized protein OS=Ricinus communis GN=RCOM_0747070 PE=4 SV=1
Zj.jz001627147	1	lightyellow	GO:GO:0005515; protein binding; Molecular Function	IPR:IPR004045; Glutathione S-transferase, N-terminal;;IPR004046; Glutathione S-transferase, C-terminal;;IPR017933; Glutathione S-transferase/chloride channel, C-terminal	KEGG:hypothetical protein; K00799 glutathione S-transferase [EC:2.5.1.18]	SWISSPROT:Glutathione S-transferase PARB OS=Nicotiana tabacum GN=PARB PE=2 SV=1	TREMBL:M5VKM0_PRUPE Uncharacterized protein OS=Prunus persica GN=PRUPE_ppa011383mg PE=4 SV=1
Zj.jz001627186	1	lightyellow	GO:GO:0003824; catalytic activity; Molecular Function;;GO:0044237; cellular metabolic process; Biological Process;;GO:0050662; coenzyme binding; Molecular Function	IPR:IPR001509; NAD-dependent epimerase/dehydratase	KEGG:UDP-glucuronic acid decarboxylase UXS; K01710 dTDP-glucose 4,6-dehydratase [EC:4.2.1.46]	SWISSPROT:UDP-glucuronic acid decarboxylase 1 OS=Mus musculus GN=Uxs1 PE=2 SV=1	TREMBL:I1JQM4_SOYBN Uncharacterized protein OS=Glycine max PE=4 SV=1
Zj.jz016587027	1	lightyellow	GO:GO:0005515; protein binding; Molecular Function;;GO:0006886; intracellular protein transport; Biological Process;;GO:0006890; retrograde vesicle-mediated transport, Golgi to ER; Biological Process;;GO:0016192; vesicle-mediated transport; Biological Process;;GO:0030126; COPI vesicle coat; Cellular Component;;GO:0030131; clathrin adaptor complex; Cellular Component	IPR:IPR008968; Clathrin adaptor, mu subunit, C-terminal;;IPR022775; AP complex, mu/sigma subunit;;IPR027059; Coatomer delta subunit	KEGG:uncharacterized LOC100632220; K06258 MFS transporter, VNT family, synaptic vesicle glycoprotein 2	SWISSPROT:Coatomer subunit delta OS=Arabidopsis thaliana GN=At5g05010 PE=1 SV=2	TREMBL:M5XMD6_PRUPE Uncharacterized protein OS=Prunus persica GN=PRUPE_ppa004065mg PE=4 SV=1
Zj.jz017079126	1	lightyellow	GO:GO:0030145; manganese ion binding; Molecular Function;;GO:0045735; nutrient reservoir activity; Molecular Function	IPR:IPR001929; Germin;;IPR006045; Cupin 1	KEGG:uncharacterized LOC101508533; K04499 RuvB-like protein 1 (pontin 52)	SWISSPROT:Auxin-binding protein ABP19a OS=Prunus persica GN=ABP19A PE=3 SV=1	TREMBL:F6I1K0_VITVI Putative uncharacterized protein OS=Vitis vinifera GN=VIT_18s0086g00410 PE=4 SV=1
Zj.jz017079018	1	lightyellow	GO:GO:0016787; hydrolase activity; Molecular Function	IPR:IPR004843; Phosphoesterase domain	KEGG:phosphoesterase (EC:3.1.-.-); K01175 [EC:3.1.-.-]	SWISSPROT:Probable inactive purple acid phosphatase 29 OS=Arabidopsis thaliana GN=PAP29 PE=2 SV=1	TREMBL:M5WZS9_PRUPE Uncharacterized protein OS=Prunus persica GN=PRUPE_ppa006786mg PE=4 SV=1
Zj.jz017087068	1	lightyellow	GO:GO:0016787; hydrolase activity; Molecular Function	IPR:IPR004843; Phosphoesterase domain;;IPR006186; Serine/threonine-specific protein phosphatase/bis(5-nucleosyl)-tetraphosphatase	KEGG:Type one serine/threonine protein phosphatase 4 isoform 1; K06269 serine/threonine-protein phosphatase PP1 catalytic subunit [EC:3.1.3.16]	SWISSPROT:Serine/threonine-protein phosphatase PP1 OS=Oryza sativa subsp. japonica GN=Os03g0268000 PE=2 SV=2	TREMBL:B9S7J9_RICCO Serine/threonine-protein phosphatase OS=Ricinus communis GN=RCOM_0608890 PE=3 SV=1
Zj.jz018825035	1	lightyellow	GO:GO:0016787; hydrolase activity; Molecular Function	IPR:IPR000086; NUDIX hydrolase domain;;IPR020476; NUDIX hydrolase	KEGG:hypothetical protein; K08311 putative (di)nucleoside polyphosphate hydrolase [EC:3.6.1.-]	SWISSPROT:Nudix hydrolase 26, chloroplastic OS=Arabidopsis thaliana GN=NUDT26 PE=1 SV=1	TREMBL:M5X6S8_PRUPE Uncharacterized protein OS=Prunus persica GN=PRUPE_ppa015001mg PE=4 SV=1
Zj.jz019227006	1	lightyellow	GO:GO:0005787; signal peptidase complex; Cellular Component;;GO:0006465; signal peptide processing; Biological Process;;GO:0008233; peptidase activity; Molecular Function;;GO:0016021; integral to membrane; Cellular Component	IPR:IPR009582; Signal peptidase complex subunit 2	KEGG:hypothetical protein; K12947 signal peptidase complex subunit 2 [EC:3.4.-.-]	SWISSPROT:Probable signal peptidase complex subunit 2 OS=Arabidopsis thaliana GN=At2g39960 PE=2 SV=1	TREMBL:M5X4M9_PRUPE Uncharacterized protein OS=Prunus persica GN=PRUPE_ppa026456mg PE=4 SV=1
Zj.jz002027060	1	lightyellow	GO:GO:0000145; exocyst; Cellular Component;;GO:0006904; vesicle docking involved in exocytosis; Biological Process;;GO:0015031; protein transport; Biological Process	IPR:IPR007191; Sec8 exocyst complex component specific domain	KEGG:probable exocyst complex component 4-like; K06111 exocyst complex component 4	SWISSPROT:Probable exocyst complex component 4 OS=Arabidopsis thaliana GN=SEC8 PE=1 SV=1	TREMBL:M5X1Z6_PRUPE Uncharacterized protein OS=Prunus persica GN=PRUPE_ppa000625mg PE=4 SV=1
Zj.jz021807061	1	lightyellow	GO:GO:0005515; protein binding; Molecular Function	IPR:IPR001611; Leucine-rich repeat	KEGG:hypothetical protein; K13420 LRR receptor-like serine/threonine-protein kinase FLS2 [EC:2.7.11.1]	SWISSPROT:DNA-damage-repair/toleration protein DRT100 OS=Arabidopsis thaliana GN=DRT100 PE=2 SV=2	TREMBL:M5X876_PRUPE Uncharacterized protein OS=Prunus persica GN=PRUPE_ppa007530mg PE=4 SV=1
Zj.jz021807086	1	lightyellow	GO:GO:0000166; nucleotide binding; Molecular Function;;GO:0005516; calmodulin binding; Molecular Function;;GO:0006812; cation transport; Biological Process;;GO:0016021; integral to membrane; Cellular Component;;GO:0019829; cation-transporting ATPase activity; Molecular Function;;GO:0046872; metal ion binding; Molecular Function	IPR:IPR001757; Cation-transporting P-type ATPase;;IPR004014; Cation-transporting P-type ATPase, N-terminal;;IPR006068; Cation-transporting P-type ATPase, C-terminal;;IPR008250; P-type ATPase, A domain;;IPR008590; Protein of unknown function DUF872, transmembrane;;IPR023214; HAD-like domain;;IPR024750; Calcium-transporting P-type ATPase, N-terminal autoinhibitory domain	KEGG:cation-transporting atpase plant, putative (EC:3.6.3.8); K01537 Ca2+-transporting ATPase [EC:3.6.3.8]	SWISSPROT:Calcium-transporting ATPase 8, plasma membrane-type OS=Arabidopsis thaliana GN=ACA8 PE=1 SV=1	TREMBL:B9RWZ4_RICCO Cation-transporting atpase plant, putative OS=Ricinus communis GN=RCOM_1707830 PE=3 SV=1
Zj.jz023027073	1	lightyellow	GO:-	IPR:IPR007493; Protein of unknown function DUF538	KEGG:-	SWISSPROT:-	TREMBL:M5W0H8_PRUPE Uncharacterized protein OS=Prunus persica GN=PRUPE_ppa012574mg PE=4 SV=1
Zj.jz024217061	1	lightyellow	GO:GO:0004618; phosphoglycerate kinase activity; Molecular Function;;GO:0006096; glycolysis; Biological Process	IPR:IPR001576; Phosphoglycerate kinase	KEGG:phosphoglycerate kinase, cytosolic-like; K00927 phosphoglycerate kinase [EC:2.7.2.3]	SWISSPROT:Phosphoglycerate kinase, cytosolic OS=Nicotiana tabacum PE=2 SV=1	TREMBL:D2D2Z8_GOSHI Phosphoglycerate kinase OS=Gossypium hirsutum PE=2 SV=1
Zj.jz031941002	1	lightyellow	GO:GO:0004601; peroxidase activity; Molecular Function;;GO:0006979; response to oxidative stress; Biological Process;;GO:0020037; heme binding; Molecular Function;;GO:0055114; oxidation-reduction process; Biological Process	IPR:IPR002016; Haem peroxidase, plant/fungal/bacterial;;IPR002207; Plant ascorbate peroxidase	KEGG:POD; ascorbate peroxidase; K00434 L-ascorbate peroxidase [EC:1.11.1.11]	SWISSPROT:L-ascorbate peroxidase, cytosolic OS=Pisum sativum GN=APX1 PE=1 SV=2	TREMBL:I7HD42_ZIZJJ Ascorbate peroxidase OS=Ziziphus jujuba GN=APX PE=2 SV=1
Zj.jz034859019	1	lightyellow	GO:GO:0004553; hydrolase activity, hydrolyzing O-glycosyl compounds; Molecular Function;;GO:0005975; carbohydrate metabolic process; Biological Process	IPR:IPR000490; Glycoside hydrolase, family 17;;IPR012946; X8	KEGG:putative copper-transporting ATPase HMA5-like; K17686 Cu+-exporting ATPase [EC:3.6.3.54]	SWISSPROT:Glucan endo-1,3-beta-glucosidase 2 OS=Arabidopsis thaliana GN=At1g66250 PE=1 SV=2	TREMBL:M5WRM4_PRUPE Uncharacterized protein OS=Prunus persica GN=PRUPE_ppa004534mg PE=4 SV=1
Zj.jz038193012	1	lightyellow	GO:-	IPR:-	KEGG:uncharacterized LOC100259875; K13099 CD2 antigen cytoplasmic tail-binding protein 2	SWISSPROT:CD2 antigen cytoplasmic tail-binding protein 2 OS=Mus musculus GN=Cd2bp2 PE=1 SV=1	TREMBL:F6GXF2_VITVI Putative uncharacterized protein OS=Vitis vinifera GN=VIT_11s0052g01130 PE=4 SV=1
Zj.jz039269015	1	lightyellow	GO:GO:0046907; intracellular transport; Biological Process	IPR:IPR000156; Ran binding domain	KEGG:Ran-binding protein 1 b; K15306 Ran-binding protein 1	SWISSPROT:Ran-binding protein 1 homolog b OS=Arabidopsis thaliana GN=RANBP1B PE=1 SV=2	TREMBL:B9HND6_POPTR Predicted protein OS=Populus trichocarpa GN=POPTRDRAFT_557663 PE=4 SV=1
Zj.jz044285039	1	lightyellow	GO:GO:0016884; carbon-nitrogen ligase activity, with glutamine as amido-N-donor; Molecular Function	IPR:IPR000120; Amidase	KEGG:hypothetical protein; K02433 aspartyl-tRNA(Asn)/glutamyl-tRNA(Gln) amidotransferase subunit A [EC:6.3.5.6 6.3.5.7]	SWISSPROT:Amidase 1 OS=Arabidopsis thaliana GN=AMI1 PE=1 SV=1	TREMBL:M5VYB5_PRUPE Uncharacterized protein OS=Prunus persica GN=PRUPE_ppa005982mg PE=4 SV=1
Zj.jz044285051	1	lightyellow	GO:GO:0000166; nucleotide binding; Molecular Function;;GO:0004812; aminoacyl-tRNA ligase activity; Molecular Function;;GO:0004828; serine-tRNA ligase activity; Molecular Function;;GO:0005524; ATP binding; Molecular Function;;GO:0005737; cytoplasm; Cellular Component;;GO:0006418; tRNA aminoacylation for protein translation; Biological Process;;GO:0006434; seryl-tRNA aminoacylation; Biological Proc…	IPR:IPR002314; Aminoacyl-tRNA synthetase, class II (G/ H/ P/ S), conserved domain;;IPR002317; Serine-tRNA ligase, type1;;IPR006195; Aminoacyl-tRNA synthetase, class II;;IPR015866; Serine-tRNA synthetase, type1, N-terminal	KEGG:seryl-tRNA synthetase-like; K01875 seryl-tRNA synthetase [EC:6.1.1.11]	SWISSPROT:Serine--tRNA ligase OS=Helianthus annuus PE=2 SV=1	TREMBL:D7U1Z6_VITVI Putative uncharacterized protein OS=Vitis vinifera GN=VIT_14s0128g00370 PE=3 SV=1
Zj.jz044883037	1	lightyellow	GO:GO:0004672; protein kinase activity; Molecular Function;;GO:0004713; protein tyrosine kinase activity; Molecular Function;;GO:0005524; ATP binding; Molecular Function;;GO:0006468; protein phosphorylation; Biological Process	IPR:IPR000719; Protein kinase domain;;IPR002290; Serine/threonine- / dual specificity protein kinase, catalytic domain;;IPR013210; Leucine-rich repeat-containing N-terminal, type 2;;IPR020635; Tyrosine-protein kinase, catalytic domain	KEGG:hypothetical protein; K13418 somatic embryogenesis receptor kinase 1 [EC:2.7.10.1 2.7.11.1]	SWISSPROT:Protein NSP-INTERACTING KINASE 1 OS=Arabidopsis thaliana GN=NIK1 PE=1 SV=1	TREMBL:M5X3P4_PRUPE Uncharacterized protein OS=Prunus persica GN=PRUPE_ppa002897mg PE=4 SV=1
Zj.jz000565068	1	lightyellow	GO:GO:0005515; protein binding; Molecular Function	IPR:IPR000357; HEAT;;IPR021133; HEAT, type 2	KEGG:hypothetical protein; K03456 serine/threonine-protein phosphatase 2A regulatory subunit A	SWISSPROT:Serine/threonine-protein phosphatase 2A 65 kDa regulatory subunit A beta isoform OS=Arabidopsis thaliana GN=PP2AA2 PE=1 SV=2	TREMBL:M5Y4J5_PRUPE Uncharacterized protein OS=Prunus persica GN=PRUPE_ppa003299m2g PE=4 SV=1
Zj.jz007373080	1	lightyellow	GO:GO:0008168; methyltransferase activity; Molecular Function	IPR:IPR004159; Putative S-adenosyl-L-methionine-dependent methyltransferase	KEGG:probable methyltransferase PMT15-like; K12175 COP9 signalosome complex subunit 1	SWISSPROT:Probable methyltransferase PMT8 OS=Arabidopsis thaliana GN=At1g04430 PE=1 SV=1	TREMBL:M5VK86_PRUPE Uncharacterized protein OS=Prunus persica GN=PRUPE_ppa003011mg PE=4 SV=1
Zj.jz008511049	1	lightyellow	GO:-	IPR:IPR002902; Gnk2-homologous domain	KEGG:Cysteine-rich receptor-like protein kinase; K04733 interleukin-1 receptor-associated kinase 4 [EC:2.7.11.1]	SWISSPROT:Cysteine-rich receptor-like protein kinase 25 OS=Arabidopsis thaliana GN=CRK25 PE=2 SV=1	TREMBL:M5WTD6_PRUPE Uncharacterized protein OS=Prunus persica GN=PRUPE_ppa002516mg PE=4 SV=1
Zj.jz022127071	1	lightyellow	GO:-	IPR:-	KEGG:-	SWISSPROT:-	TREMBL:D7TB49_VITVI Putative uncharacterized protein OS=Vitis vinifera GN=VIT_07s0130g00420 PE=4 SV=1
Zj.jz024797022	1	lightyellow	GO:-	IPR:IPR001910; Inosine/uridine-preferring nucleoside hydrolase domain;;IPR023186; Inosine/uridine-preferring nucleoside hydrolase	KEGG:uridine nucleosidase 1-like; K01240 uridine nucleosidase [EC:3.2.2.3]	SWISSPROT:Probable uridine nucleosidase 2 OS=Arabidopsis thaliana GN=URH2 PE=2 SV=1	TREMBL:D7T2M7_VITVI Putative uncharacterized protein OS=Vitis vinifera GN=VIT_05s0094g01420 PE=4 SV=1
Zj.jz024797061	1	lightyellow	GO:GO:0005515; protein binding; Molecular Function;;GO:0042578; phosphoric ester hydrolase activity; Molecular Function	IPR:IPR001202; WW domain;;IPR002013; Synaptojanin, N-terminal	KEGG:hypothetical protein; K01230 mannosyl-oligosaccharide alpha-1,2-mannosidase [EC:3.2.1.113]	SWISSPROT:Polyphosphoinositide phosphatase OS=Schizosaccharomyces pombe (strain 972 / ATCC 24843) GN=SPAC1093.03 PE=2 SV=3	TREMBL:B9SFU3_RICCO Putative uncharacterized protein OS=Ricinus communis GN=RCOM_0723200 PE=4 SV=1
Zj.jz024825009	1	lightyellow	GO:-	IPR:IPR010765; Protein of unknown function DUF1350	KEGG:-	SWISSPROT:-	TREMBL:D7TFN3_VITVI Putative uncharacterized protein OS=Vitis vinifera GN=VIT_01s0150g00620 PE=4 SV=1
Zj.jz028519018	1	lightyellow	GO:GO:0015992; proton transport; Biological Process;;GO:0016471; vacuolar proton-transporting V-type ATPase complex; Cellular Component;;GO:0016820; hydrolase activity, acting on acid anhydrides, catalyzing transmembrane movement of substances; Molecular Function	IPR:IPR005124; Vacuolar (H+)-ATPase G subunit	KEGG:POPTRDRAFT_822559; Vacuolar ATP synthase subunit G 2 family protein; K02152 V-type H+-transporting ATPase subunit G	SWISSPROT:V-type proton ATPase subunit G OS=Citrus limon GN=VATG PE=3 SV=1	TREMBL:D6BR50_9ROSI Vacuolar ATP synthase subunit G1 OS=Jatropha curcas PE=4 SV=1
Zj.jz043343253	1	lightyellow	GO:GO:0006629; lipid metabolic process; Biological Process;;GO:0016788; hydrolase activity, acting on ester bonds; Molecular Function	IPR:IPR001087; Lipase, GDSL	KEGG:T4O12.15; K01188 beta-glucosidase [EC:3.2.1.21]	SWISSPROT:GDSL esterase/lipase At5g03610 OS=Arabidopsis thaliana GN=At5g03610 PE=2 SV=1	TREMBL:D7TJ40_VITVI Putative uncharacterized protein OS=Vitis vinifera GN=VIT_08s0007g03670 PE=4 SV=1
Zj.jz042905011	1	lightyellow	GO:GO:0005515; protein binding; Molecular Function;;GO:0008270; zinc ion binding; Molecular Function;;GO:0016020; membrane; Cellular Component;;GO:0016760; cellulose synthase (UDP-forming) activity; Molecular Function;;GO:0030244; cellulose biosynthetic process; Biological Process	IPR:IPR001841; Zinc finger, RING-type;;IPR005150; Cellulose synthase;;IPR027934; Cellulose synthase, RING-type zinc finger	KEGG:hypothetical protein; K10999 cellulose synthase A [EC:2.4.1.12]	SWISSPROT:Probable cellulose synthase A catalytic subunit 9 [UDP-forming] OS=Arabidopsis thaliana GN=CESA9 PE=2 SV=1	TREMBL:M5VVE4_PRUPE Uncharacterized protein OS=Prunus persica GN=PRUPE_ppa000559mg PE=4 SV=1
Zj.jz035825008	1	lightyellow	GO:GO:0005200; structural constituent of cytoskeleton; Molecular Function;;GO:0005525; GTP binding; Molecular Function;;GO:0005874; microtubule; Cellular Component;;GO:0007017; microtubule-based process; Biological Process	IPR:IPR000217; Tubulin;;IPR002453; Beta tubulin;;IPR003008; Tubulin/FtsZ, GTPase domain	KEGG:TUBB4A; tubulin, beta 4A class IVa; K07375 tubulin beta	SWISSPROT:Tubulin beta-1 chain OS=Zea mays GN=TUBB1 PE=2 SV=1	TREMBL:L5LQE6_MYODS Tubulin beta-2 chain OS=Myotis davidii GN=MDA_GLEAN10009279 PE=3 SV=1
Zj.jz037039101	1	lightyellow	GO:-	IPR:-	KEGG:Midasin; K14572 midasin	SWISSPROT:Midasin OS=Giardia intestinalis GN=MDN1 PE=3 SV=1	TREMBL:B9T179_RICCO Transcription factor, putative OS=Ricinus communis GN=RCOM_0338880 PE=4 SV=1
Zj.jz040841010	1	lightyellow	GO:-	IPR:IPR019587; Polyketide cyclase/dehydrase	KEGG:abscisic acid receptor PYR1-like; K14496 abscisic acid receptor PYR/PYL family	SWISSPROT:Abscisic acid receptor PYR1 OS=Arabidopsis thaliana GN=PYR1 PE=1 SV=1	TREMBL:M5WAP6_PRUPE Uncharacterized protein OS=Prunus persica GN=PRUPE_ppa011414mg PE=4 SV=1
Zj.jz008005224	1	lightyellow	GO:-	IPR:-	KEGG:signal peptide peptidase-like 2-like; K09597 signal peptide peptidase-like 2B [EC:3.4.23.-]	SWISSPROT:-	TREMBL:M5WU45_PRUPE Uncharacterized protein OS=Prunus persica GN=PRUPE_ppa008766mg PE=4 SV=1

## Sheet: pink
Gene ID	Degree	module	GO	IPR	SWISSPROT	KEGG	TREMBL
Zj.jz012057032	135	pink	GO:-	IPR:-	SWISSPROT:Uncharacterized protein At2g37660, chloroplastic OS=Arabidopsis thaliana GN=At2g37660 PE=1 SV=2	KEGG:hypothetical protein; K01256 aminopeptidase N [EC:3.4.11.2]	TREMBL:B9SYB8_RICCO Putative uncharacterized protein OS=Ricinus communis GN=RCOM_0760990 PE=1 SV=1
Zj.jz017401053	128	pink	GO:GO:0009522; photosystem I; Cellular Component;;GO:0009538; photosystem I reaction center; Cellular Component;;GO:0015979; photosynthesis; Biological Process	IPR:IPR003666; Photosystem I PsaF, reaction centre subunit III	SWISSPROT:Photosystem I reaction center subunit III, chloroplastic OS=Arabidopsis thaliana GN=PSAF PE=1 SV=1	KEGG:Photosystem I reaction center subunit III, chloroplast precursor, putative; K02694 photosystem I subunit III	TREMBL:B9RRQ0_RICCO Photosystem I reaction center subunit III, chloroplast, putative OS=Ricinus communis GN=RCOM_1426230 PE=4 SV=1
Zj.jz040573008	126	pink	GO:-	IPR:IPR007621; TPM domain	SWISSPROT:UPF0603 protein At1g54780, chloroplastic OS=Arabidopsis thaliana GN=At1g54780 PE=1 SV=1	KEGG:-	TREMBL:M5WJ69_PRUPE Uncharacterized protein OS=Prunus persica GN=PRUPE_ppa009374mg PE=4 SV=1
Zj.jz037921146	110	pink	GO:GO:0009522; photosystem I; Cellular Component;;GO:0009538; photosystem I reaction center; Cellular Component;;GO:0015979; photosynthesis; Biological Process	IPR:IPR003685; Photosystem I PsaD	SWISSPROT:Photosystem I reaction center subunit II, chloroplastic OS=Cucumis sativus GN=psaD PE=1 SV=1	KEGG:photosystem I reaction center subunit II, chloroplastic-like; K02692 photosystem I subunit II	TREMBL:B9RSQ3_RICCO Photosystem I reaction center subunit II, chloroplast, putative OS=Ricinus communis GN=RCOM_0677760 PE=4 SV=1
Zj.jz004177052	99	pink	GO:GO:0016020; membrane; Cellular Component	IPR:IPR003864; Domain of unknown function DUF221;;IPR027815; Domain of unknown function DUF4463	SWISSPROT:Uncharacterized membrane protein C2G11.09 OS=Schizosaccharomyces pombe (strain 972 / ATCC 24843) GN=SPAC2G11.09 PE=2 SV=2	KEGG:hypothetical protein; K16330 pseudouridine-5'-phosphate glycosidase / pseudouridine kinase [EC:3.2.-.- 2.7.1.83]	TREMBL:M5WFJ1_PRUPE Uncharacterized protein OS=Prunus persica GN=PRUPE_ppa002050mg PE=4 SV=1
Zj.jz038707058	94	pink	GO:GO:0008121; ubiquinol-cytochrome-c reductase activity; Molecular Function;;GO:0009496; plastoquinol--plastocyanin reductase activity; Molecular Function;;GO:0016020; membrane; Cellular Component;;GO:0016491; oxidoreductase activity; Molecular Function;;GO:0016679; oxidoreductase activity, acting on diphenols and related substances as donors; Molecular Function;;GO:0042651; thylakoid membrane; …	IPR:IPR005805; Rieske iron-sulphur protein, C-terminal;;IPR014349; Rieske iron-sulphur protein;;IPR014909; Cytochrome b6-f complex Fe-S subunit;;IPR017941; Rieske [2Fe-2S] iron-sulphur domain	SWISSPROT:Cytochrome b6-f complex iron-sulfur subunit, chloroplastic OS=Oryza sativa subsp. japonica GN=petC PE=1 SV=1	KEGG:cytochrome b6-f complex iron-sulfur subunit, chloroplastic-like; K02636 cytochrome b6-f complex iron-sulfur subunit [EC:1.10.9.1]	TREMBL:A5BX41_VITVI Cytochrome b6-f complex iron-sulfur subunit OS=Vitis vinifera GN=VIT_19s0014g03850 PE=3 SV=1
Zj.jz024217060	88	pink	GO:GO:0004618; phosphoglycerate kinase activity; Molecular Function;;GO:0006096; glycolysis; Biological Process	IPR:IPR001576; Phosphoglycerate kinase	SWISSPROT:Phosphoglycerate kinase 1, chloroplastic OS=Arabidopsis thaliana GN=PGK1 PE=1 SV=1	KEGG:hypothetical protein; K00927 phosphoglycerate kinase [EC:2.7.2.3]	TREMBL:M5WN82_PRUPE Uncharacterized protein OS=Prunus persica GN=PRUPE_ppa005031mg PE=4 SV=1
Zj.jz008869032	87	pink	GO:GO:0004375; glycine dehydrogenase (decarboxylating) activity; Molecular Function;;GO:0006546; glycine catabolic process; Biological Process;;GO:0055114; oxidation-reduction process; Biological Process	IPR:IPR020580; Glycine cleavage system P-protein, N-terminal;;IPR020581; Glycine cleavage system P protein	SWISSPROT:Glycine dehydrogenase [decarboxylating], mitochondrial OS=Solanum tuberosum GN=GDCSP PE=2 SV=1	KEGG:glycine dehydrogenase [decarboxylating], mitochondrial-like; K00281 glycine dehydrogenase [EC:1.4.4.2]	TREMBL:M5Y8B9_PRUPE Uncharacterized protein OS=Prunus persica GN=PRUPE_ppa000675mg PE=4 SV=1
Zj.jz003305059	84	pink	GO:GO:0009522; photosystem I; Cellular Component;;GO:0015979; photosynthesis; Biological Process;;GO:0016020; membrane; Cellular Component	IPR:IPR000549; Photosystem I PsaG/PsaK protein	SWISSPROT:Photosystem I reaction center subunit V, chloroplastic OS=Arabidopsis thaliana GN=PSAG PE=1 SV=1	KEGG:hypothetical protein; K08905 photosystem I subunit V	TREMBL:M5W1I7_PRUPE Uncharacterized protein OS=Prunus persica GN=PRUPE_ppa012567mg PE=4 SV=1
Zj.jz034129113	79	pink	GO:GO:0016620; oxidoreductase activity, acting on the aldehyde or oxo group of donors, NAD or NADP as acceptor; Molecular Function;;GO:0055114; oxidation-reduction process; Biological Process	IPR:IPR003823; Domain of unknown function CP12;;IPR020828; Glyceraldehyde 3-phosphate dehydrogenase, NAD(P) binding domain;;IPR020829; Glyceraldehyde 3-phosphate dehydrogenase, catalytic domain;;IPR020831; Glyceraldehyde/Erythrose phosphate dehydrogenase family	SWISSPROT:Glyceraldehyde-3-phosphate dehydrogenase B, chloroplastic OS=Arabidopsis thaliana GN=GAPB PE=1 SV=2	KEGG:hypothetical protein; K05298 glyceraldehyde-3-phosphate dehydrogenase (NADP+) (phosphorylating) [EC:1.2.1.13]	TREMBL:M5WF88_PRUPE Uncharacterized protein OS=Prunus persica GN=PRUPE_ppa005598mg PE=4 SV=1
Zj.jz008511139	76	pink	GO:GO:0015986; ATP synthesis coupled proton transport; Biological Process;;GO:0045261; proton-transporting ATP synthase complex, catalytic core F(1); Cellular Component;;GO:0046933; proton-transporting ATP synthase activity, rotational mechanism; Molecular Function;;GO:0046961; proton-transporting ATPase activity, rotational mechanism; Molecular Function	IPR:IPR000131; ATPase, F1 complex, gamma subunit	SWISSPROT:ATP synthase gamma chain, chloroplastic OS=Nicotiana tabacum GN=ATPC PE=1 SV=1	KEGG:ATPase, F1 complex, gamma subunit protein; K02115 F-type H+-transporting ATPase subunit gamma	TREMBL:I1M100_SOYBN Uncharacterized protein OS=Glycine max PE=3 SV=1
Zj.jz032501123	74	pink	GO:GO:0015986; ATP synthesis coupled proton transport; Biological Process;;GO:0046933; proton-transporting ATP synthase activity, rotational mechanism; Molecular Function	IPR:IPR000711; ATPase, F1 complex, OSCP/delta subunit	SWISSPROT:ATP synthase delta chain, chloroplastic OS=Nicotiana tabacum GN=ATPD PE=2 SV=1	KEGG:ATP synthase delta chain, chloroplastic-like; K02113 F-type H+-transporting ATPase subunit delta	TREMBL:F6HVW3_VITVI Putative uncharacterized protein OS=Vitis vinifera GN=VIT_18s0164g00030 PE=3 SV=1
Zj.jz019227019	71	pink	GO:GO:0005975; carbohydrate metabolic process; Biological Process;;GO:0042132; fructose 1,6-bisphosphate 1-phosphatase activity; Molecular Function;;GO:0042578; phosphoric ester hydrolase activity; Molecular Function	IPR:IPR000146; Fructose-1,6-bisphosphatase class 1/Sedoheputulose-1,7-bisphosphatase;;IPR023079; Sedoheptulose-1,7-bisphosphatase	SWISSPROT:Sedoheptulose-1,7-bisphosphatase, chloroplastic OS=Spinacia oleracea PE=2 SV=1	KEGG:sedoheptulose-1,7-bisphosphatase, chloroplastic-like; K01100 sedoheptulose-bisphosphatase [EC:3.1.3.37]	TREMBL:C4PAW8_CUCSA Sedoheptulose-1,7-bisphosphatase OS=Cucumis sativus GN=SBPase PE=2 SV=1
Zj.jz013679136	71	pink	GO:GO:0016491; oxidoreductase activity; Molecular Function;;GO:0055114; oxidation-reduction process; Biological Process	IPR:IPR001433; Oxidoreductase FAD/NAD(P)-binding;;IPR001709; Flavoprotein pyridine nucleotide cytochrome reductase;;IPR008333; Oxidoreductase, FAD-binding domain;;IPR015701; Ferredoxin Reductase;;IPR017927; Ferredoxin reductase-type FAD-binding domain	SWISSPROT:Ferredoxin--NADP reductase, leaf isozyme, chloroplastic OS=Pisum sativum GN=PETH PE=1 SV=1	KEGG:ferredoxin--NADP reductase, leaf isozyme, chloroplastic-like; K02641 ferredoxin--NADP+ reductase [EC:1.18.1.2]	TREMBL:I1JCG8_SOYBN Uncharacterized protein OS=Glycine max PE=4 SV=1
Zj.jz038541007	70	pink	GO:GO:0005975; carbohydrate metabolic process; Biological Process;;GO:0042132; fructose 1,6-bisphosphate 1-phosphatase activity; Molecular Function;;GO:0042578; phosphoric ester hydrolase activity; Molecular Function	IPR:IPR000146; Fructose-1,6-bisphosphatase class 1/Sedoheputulose-1,7-bisphosphatase;;IPR023079; Sedoheptulose-1,7-bisphosphatase	SWISSPROT:Sedoheptulose-1,7-bisphosphatase, chloroplastic OS=Spinacia oleracea PE=2 SV=1	KEGG:SBPase; chloroplast sedoheptulose-1,7-bisphosphatase; K01100 sedoheptulose-bisphosphatase [EC:3.1.3.37]	TREMBL:C5IU71_SOLLC Chloroplast sedoheptulose-1,7-bisphosphatase OS=Solanum lycopersicum GN=SBPase PE=2 SV=1
Zj.jz000565096	62	pink	GO:-	IPR:IPR000894; Ribulose bisphosphate carboxylase small chain, domain;;IPR024680; Ribulose-1,5-bisphosphate carboxylase small subunit, N-terminal;;IPR024681; Ribulose bisphosphate carboxylase, small chain	SWISSPROT:Ribulose bisphosphate carboxylase small chain, chloroplastic OS=Betula pendula GN=RBCS1 PE=2 SV=1	KEGG:Ribulose bisphosphate carboxylase small chain, chloroplast precursor, putative (EC:4.1.1.39); K01602 ribulose-bisphosphate carboxylase small chain [EC:4.1.1.39]	TREMBL:A7LIT5_9ROSI Ribulose bisphosphate carboxylase small chain OS=Corchorus olitorius PE=2 SV=1
Zj.jz028857021	61	pink	GO:-	IPR:IPR022796; Chlorophyll A-B binding protein	SWISSPROT:Photosystem II 22 kDa protein, chloroplastic OS=Spinacia oleracea GN=PSBS PE=1 SV=1	KEGG:photosystem II 22 kDa protein, chloroplastic-like; K03542 photosystem II 22kDa protein	TREMBL:M5XWJ5_PRUPE Uncharacterized protein OS=Prunus persica GN=PRUPE_ppa009763mg PE=4 SV=1
Zj.jz028347007	60	pink	GO:GO:0016620; oxidoreductase activity, acting on the aldehyde or oxo group of donors, NAD or NADP as acceptor; Molecular Function;;GO:0055114; oxidation-reduction process; Biological Process	IPR:IPR020828; Glyceraldehyde 3-phosphate dehydrogenase, NAD(P) binding domain;;IPR020829; Glyceraldehyde 3-phosphate dehydrogenase, catalytic domain;;IPR020831; Glyceraldehyde/Erythrose phosphate dehydrogenase family	SWISSPROT:Glyceraldehyde-3-phosphate dehydrogenase A, chloroplastic OS=Arabidopsis thaliana GN=GAPA PE=1 SV=3	KEGG:Glyceraldehyde 3-phosphate dehydrogenase A subunit 2; K05298 glyceraldehyde-3-phosphate dehydrogenase (NADP+) (phosphorylating) [EC:1.2.1.13]	TREMBL:H8WR55_CUCSA Glyceraldehyde-3-phosphate dehydrogenase A OS=Cucumis sativus GN=gapdh PE=2 SV=1
Zj.jz039613023	58	pink	GO:-	IPR:IPR008406; Dormancyauxin associated	SWISSPROT:Auxin-repressed 12.5 kDa protein OS=Fragaria ananassa PE=2 SV=1	KEGG:-	TREMBL:A8TU44_PAESU Auxin-repressed protein OS=Paeonia suffruticosa PE=2 SV=1
Zj.jz030667058	55	pink	GO:GO:0005975; carbohydrate metabolic process; Biological Process;;GO:0042132; fructose 1,6-bisphosphate 1-phosphatase activity; Molecular Function;;GO:0042578; phosphoric ester hydrolase activity; Molecular Function	IPR:IPR000146; Fructose-1,6-bisphosphatase class 1/Sedoheputulose-1,7-bisphosphatase	SWISSPROT:Fructose-1,6-bisphosphatase, chloroplastic OS=Pisum sativum GN=FBP PE=1 SV=2	KEGG:fructose-1,6-bisphosphatase, putative (EC:1.3.1.74); K03841 fructose-1,6-bisphosphatase I [EC:3.1.3.11]	TREMBL:B9SPG7_RICCO Fructose-1,6-bisphosphatase, putative OS=Ricinus communis GN=RCOM_0086620 PE=3 SV=1
Zj.jz044739006	52	pink	GO:GO:0006662; glycerol ether metabolic process; Biological Process;;GO:0009055; electron carrier activity; Molecular Function;;GO:0015035; protein disulfide oxidoreductase activity; Molecular Function;;GO:0045454; cell redox homeostasis; Biological Process	IPR:IPR005746; Thioredoxin;;IPR012336; Thioredoxin-like fold;;IPR013766; Thioredoxin domain	SWISSPROT:Thioredoxin M-type, chloroplastic OS=Spinacia oleracea PE=1 SV=2	KEGG:thioredoxin M-type, chloroplastic-like; K03671 thioredoxin 1	TREMBL:M5W035_PRUPE Uncharacterized protein OS=Prunus persica GN=PRUPE_ppa012199mg PE=4 SV=1
Zj.jz014121004	51	pink	GO:GO:0006662; glycerol ether metabolic process; Biological Process;;GO:0009055; electron carrier activity; Molecular Function;;GO:0015035; protein disulfide oxidoreductase activity; Molecular Function;;GO:0045454; cell redox homeostasis; Biological Process	IPR:IPR005746; Thioredoxin;;IPR012336; Thioredoxin-like fold;;IPR013766; Thioredoxin domain	SWISSPROT:Thioredoxin M4, chloroplastic OS=Arabidopsis thaliana GN=At3g15360 PE=1 SV=2	KEGG:thioredoxin M4, chloroplastic-like; K03671 thioredoxin 1	TREMBL:M5WVD9_PRUPE Uncharacterized protein OS=Prunus persica GN=PRUPE_ppa011915mg PE=4 SV=1
Zj.jz019129189	49	pink	GO:GO:0005509; calcium ion binding; Molecular Function;;GO:0009523; photosystem II; Cellular Component;;GO:0009654; oxygen evolving complex; Cellular Component;;GO:0015979; photosynthesis; Biological Process;;GO:0019898; extrinsic to membrane; Cellular Component;;GO:0042549; photosystem II stabilization; Biological Process	IPR:IPR002628; Photosystem II PsbO, manganese-stabilising	SWISSPROT:Oxygen-evolving enhancer protein 1, chloroplastic OS=Nicotiana tabacum GN=PSBO PE=2 SV=1	KEGG:POPTRDRAFT_813989; O2 evolving complex 33kD family protein; K02716 photosystem II oxygen-evolving enhancer protein 1	TREMBL:F2XX49_LITCN Oxygen evolving enhancer protein 1 OS=Litchi chinensis GN=OEE1 PE=2 SV=1
Zj.jz025819104	47	pink	GO:GO:0005524; ATP binding; Molecular Function;;GO:0005975; carbohydrate metabolic process; Biological Process;;GO:0008152; metabolic process; Biological Process;;GO:0008974; phosphoribulokinase activity; Molecular Function;;GO:0016301; kinase activity; Molecular Function	IPR:IPR006082; Phosphoribulokinase;;IPR006083; Phosphoribulokinase/uridine kinase	SWISSPROT:Phosphoribulokinase, chloroplastic OS=Mesembryanthemum crystallinum PE=2 SV=1	KEGG:POPTRDRAFT_712554; Phosphoribulokinase family protein; K00855 phosphoribulokinase [EC:2.7.1.19]	TREMBL:B9GZT5_POPTR Phosphoribulokinase OS=Populus trichocarpa GN=POPTRDRAFT_712554 PE=2 SV=1
Zj.jz017079059	42	pink	GO:GO:0016209; antioxidant activity; Molecular Function;;GO:0016491; oxidoreductase activity; Molecular Function;;GO:0055114; oxidation-reduction process; Biological Process	IPR:IPR000866; Alkyl hydroperoxide reductase subunit C/ Thiol specific antioxidant;;IPR012336; Thioredoxin-like fold	SWISSPROT:Peroxiredoxin Q, chloroplastic OS=Populus jackii GN=PRXQ PE=1 SV=1	KEGG:peroxiredoxin Q family protein; K03564 peroxiredoxin Q/BCP [EC:1.11.1.15]	TREMBL:A9PJX8_9ROSI Putative uncharacterized protein OS=Populus trichocarpa x Populus deltoides PE=2 SV=1
Zj.jz022619048	41	pink	GO:-	IPR:IPR003388; Reticulon	SWISSPROT:Reticulon-like protein B5 OS=Arabidopsis thaliana GN=RTNLB5 PE=1 SV=1	KEGG:hypothetical protein; K00861 riboflavin kinase [EC:2.7.1.26]	TREMBL:B9RDZ1_RICCO Putative uncharacterized protein OS=Ricinus communis GN=RCOM_1616970 PE=4 SV=1
Zj.jz021445217	38	pink	GO:GO:0016747; transferase activity, transferring acyl groups other than amino-acyl groups; Molecular Function	IPR:IPR003480; Transferase	SWISSPROT:Vinorine synthase OS=Rauvolfia serpentina GN=ACT PE=1 SV=2	KEGG:Hydroxycinnamoyl CoA shikimate/quinate hydroxycinnamoyltransferase-like protein; K15400 omega-hydroxypalmitate O-feruloyl transferase [EC:2.3.1.188]	TREMBL:B9RML1_RICCO Anthranilate N-benzoyltransferase protein, putative OS=Ricinus communis GN=RCOM_1081530 PE=4 SV=1
Zj.jz044781095	37	pink	GO:GO:0004332; fructose-bisphosphate aldolase activity; Molecular Function;;GO:0006096; glycolysis; Biological Process	IPR:IPR000741; Fructose-bisphosphate aldolase, class-I	SWISSPROT:Probable fructose-bisphosphate aldolase 2, chloroplastic OS=Arabidopsis thaliana GN=FBA2 PE=1 SV=2	KEGG:Fructose-bisphosphate aldolase 1; K01623 fructose-bisphosphate aldolase, class I [EC:4.1.2.13]	TREMBL:G8FMI9_CARPA Fructose-bisphosphate aldolase OS=Carica papaya PE=2 SV=1
Zj.jz007373186	36	pink	GO:GO:0009522; photosystem I; Cellular Component;;GO:0009538; photosystem I reaction center; Cellular Component;;GO:0015979; photosynthesis; Biological Process	IPR:IPR003375; Photosystem I PsaE, reaction centre subunit IV	SWISSPROT:Photosystem I reaction center subunit IV A, chloroplastic OS=Nicotiana sylvestris GN=PSAEA PE=1 SV=1	KEGG:POPTRDRAFT_711610; Photosystem I reaction center subunit IV A family protein; K02693 photosystem I subunit IV	TREMBL:B9GRA3_POPTR Putative uncharacterized protein OS=Populus trichocarpa GN=POPTRDRAFT_711610 PE=2 SV=1
Zj.jz022481017	36	pink	GO:GO:0005506; iron ion binding; Molecular Function;;GO:0009055; electron carrier activity; Molecular Function;;GO:0016705; oxidoreductase activity, acting on paired donors, with incorporation or reduction of molecular oxygen; Molecular Function;;GO:0020037; heme binding; Molecular Function;;GO:0055114; oxidation-reduction process; Biological Process	IPR:IPR001128; Cytochrome P450;;IPR002401; Cytochrome P450, E-class, group I	SWISSPROT:Cytochrome P450 86A2 OS=Arabidopsis thaliana GN=CYP86A2 PE=2 SV=1	KEGG:hypothetical protein; K15398 fatty acid omega-hydroxylase [EC:1.14.-.-]	TREMBL:M5WWC9_PRUPE Uncharacterized protein OS=Prunus persica GN=PRUPE_ppa004078mg PE=4 SV=1
Zj.jz008005158	35	pink	GO:-	IPR:IPR006357; HAD-superfamily hydrolase, subfamily IIA	SWISSPROT:Phosphoglycolate phosphatase OS=Bos taurus GN=PGP PE=2 SV=1	KEGG:phosphoglycolate phosphatase-like; K01091 phosphoglycolate phosphatase [EC:3.1.3.18]	TREMBL:K7MUH9_SOYBN Uncharacterized protein OS=Glycine max PE=4 SV=1
Zj.jz044537125	32	pink	GO:GO:0009765; photosynthesis, light harvesting; Biological Process;;GO:0016020; membrane; Cellular Component	IPR:IPR001344; Chlorophyll A-B binding protein, plant;;IPR022796; Chlorophyll A-B binding protein	SWISSPROT:Chlorophyll a-b binding protein CP26, chloroplastic OS=Arabidopsis thaliana GN=LHCB5 PE=2 SV=1	KEGG:chlorophyll a-b binding protein CP26, chloroplastic-like; K08916 light-harvesting complex II chlorophyll a/b binding protein 5	TREMBL:B9S1T5_RICCO Chlorophyll A/B binding protein, putative OS=Ricinus communis GN=RCOM_0868050 PE=3 SV=1
Zj.jz006119015	31	pink	GO:GO:0005515; protein binding; Molecular Function	IPR:IPR000008; C2 calcium-dependent membrane targeting;;IPR018029; C2 membrane targeting protein;;IPR020477; C2 domain	SWISSPROT:Synaptotagmin-2 OS=Arabidopsis thaliana GN=SYT2 PE=2 SV=1	KEGG:RASA4; RAS p21 protein activator 4; K17630 Ras GTPase-activating protein 4	TREMBL:E0CQ92_VITVI Putative uncharacterized protein OS=Vitis vinifera GN=VIT_18s0001g14630 PE=2 SV=1
Zj.jz042571070	30	pink	GO:GO:0009765; photosynthesis, light harvesting; Biological Process;;GO:0016020; membrane; Cellular Component	IPR:IPR001344; Chlorophyll A-B binding protein, plant;;IPR022796; Chlorophyll A-B binding protein	SWISSPROT:Chlorophyll a-b binding protein of LHCII type I, chloroplastic (Fragment) OS=Cucumis sativus PE=2 SV=1	KEGG:chlorophyll A/B binding protein, putative; K08912 light-harvesting complex II chlorophyll a/b binding protein 1	TREMBL:B9S155_RICCO Chlorophyll A/B binding protein, putative OS=Ricinus communis GN=RCOM_0633890 PE=3 SV=1
Zj.jz044575043	30	pink	GO:GO:0008152; metabolic process; Biological Process;;GO:0016746; transferase activity, transferring acyl groups; Molecular Function	IPR:IPR002123; Phospholipid/glycerol acyltransferase	SWISSPROT:Probable glycerol-3-phosphate acyltransferase 8 OS=Arabidopsis thaliana GN=GPAT8 PE=2 SV=1	KEGG:ER glycerol-phosphate acyltransferase; K13508 glycerol-3-phosphate acyltransferase [EC:2.3.1.15]	TREMBL:G7LBQ7_MEDTR ER glycerol-phosphate acyltransferase OS=Medicago truncatula GN=MTR_8g030620 PE=4 SV=1
Zj.jz041065065	29	pink	GO:GO:0009523; photosystem II; Cellular Component;;GO:0010027; thylakoid membrane organization; Biological Process;;GO:0015979; photosynthesis; Biological Process	IPR:IPR017499; Photosystem II Psp29, biogenesis	SWISSPROT:Protein THYLAKOID FORMATION1, chloroplastic OS=Solanum tuberosum GN=THF1 PE=2 SV=1	KEGG:-	TREMBL:M5WTF3_PRUPE Uncharacterized protein OS=Prunus persica GN=PRUPE_ppa009554mg PE=4 SV=1
Zj.jz030633023	29	pink	GO:GO:0010181; FMN binding; Molecular Function;;GO:0016491; oxidoreductase activity; Molecular Function;;GO:0055114; oxidation-reduction process; Biological Process	IPR:IPR000262; FMN-dependent dehydrogenase;;IPR012133; Alpha-hydroxy acid dehydrogenase, FMN-dependent	SWISSPROT:Peroxisomal (S)-2-hydroxy-acid oxidase OS=Spinacia oleracea PE=1 SV=1	KEGG:Aldolase-type TIM barrel family protein isoform 1; K11517 (S)-2-hydroxy-acid oxidase [EC:1.1.3.15]	TREMBL:A5B1R1_VITVI Putative uncharacterized protein OS=Vitis vinifera GN=VITISV_005886 PE=2 SV=1
Zj.jz008511037	28	pink	GO:GO:0005509; calcium ion binding; Molecular Function;;GO:0009523; photosystem II; Cellular Component;;GO:0009654; oxygen evolving complex; Cellular Component;;GO:0015979; photosynthesis; Biological Process;;GO:0019898; extrinsic to membrane; Cellular Component	IPR:IPR008797; Photosystem II PsbQ, oxygen evolving complex	SWISSPROT:Oxygen-evolving enhancer protein 3-2, chloroplastic OS=Arabidopsis thaliana GN=PSBQ2 PE=1 SV=2	KEGG:Photosystem II subunit Q-2; K08901 photosystem II oxygen-evolving enhancer protein 3	TREMBL:I1KJL7_SOYBN Uncharacterized protein OS=Glycine max PE=4 SV=1
Zj.jz002249036	28	pink	GO:GO:0004089; carbonate dehydratase activity; Molecular Function;;GO:0008270; zinc ion binding; Molecular Function	IPR:IPR001765; Carbonic anhydrase	SWISSPROT:Carbonic anhydrase, chloroplastic OS=Pisum sativum PE=1 SV=1	KEGG:POPTRDRAFT_706715; carbonic anhydrase isoform 1 family protein; K01673 carbonic anhydrase [EC:4.2.1.1]	TREMBL:A9PJH1_9ROSI Carbonic anhydrase OS=Populus trichocarpa x Populus deltoides PE=2 SV=1
Zj.jz044273014	26	pink	GO:-	IPR:-	SWISSPROT:-	KEGG:-	TREMBL:A5BTC8_VITVI Putative uncharacterized protein OS=Vitis vinifera GN=VITISV_009130 PE=2 SV=1
Zj.jz030089002	25	pink	GO:-	IPR:-	SWISSPROT:-	KEGG:-	TREMBL:K4BPT7_SOLLC Uncharacterized protein OS=Solanum lycopersicum GN=Solyc04g014330.1 PE=4 SV=1
Zj.jz001403004	24	pink	GO:GO:0005960; glycine cleavage complex; Cellular Component;;GO:0006546; glycine catabolic process; Biological Process	IPR:IPR002930; Glycine cleavage H-protein	SWISSPROT:Glycine cleavage system H protein, mitochondrial OS=Flaveria anomala GN=GDCSH PE=2 SV=1	KEGG:Single hybrid motif superfamily protein; K02437 glycine cleavage system H protein	TREMBL:D7TTY4_VITVI Putative uncharacterized protein OS=Vitis vinifera GN=VIT_02s0012g01120 PE=2 SV=1
Zj.jz032655033	24	pink	GO:GO:0004601; peroxidase activity; Molecular Function;;GO:0006979; response to oxidative stress; Biological Process;;GO:0020037; heme binding; Molecular Function;;GO:0055114; oxidation-reduction process; Biological Process	IPR:IPR000823; Plant peroxidase;;IPR002016; Haem peroxidase, plant/fungal/bacterial	SWISSPROT:Peroxidase 64 OS=Arabidopsis thaliana GN=PER64 PE=1 SV=1	KEGG:hypothetical protein; K00430 peroxidase [EC:1.11.1.7]	TREMBL:B9MXB8_POPTR Predicted protein OS=Populus trichocarpa GN=POPTRDRAFT_827034 PE=2 SV=1
Zj.jz044369006	24	pink	GO:GO:0015078; hydrogen ion transmembrane transporter activity; Molecular Function;;GO:0015986; ATP synthesis coupled proton transport; Biological Process;;GO:0045263; proton-transporting ATP synthase complex, coupling factor F(o); Cellular Component	IPR:IPR002146; ATPase, F0 complex, subunit B/B', bacterial/chloroplast	SWISSPROT:ATP synthase subunit b', chloroplastic OS=Spinacia oleracea GN=ATPG PE=1 SV=2	KEGG:POPTRDRAFT_417685; hypothetical protein; K02109 F-type H+-transporting ATPase subunit b	TREMBL:A9PFE9_POPTR Putative uncharacterized protein OS=Populus trichocarpa PE=2 SV=1
Zj.jz041065058	24	pink	GO:GO:0008121; ubiquinol-cytochrome-c reductase activity; Molecular Function;;GO:0009496; plastoquinol--plastocyanin reductase activity; Molecular Function;;GO:0016020; membrane; Cellular Component;;GO:0016491; oxidoreductase activity; Molecular Function;;GO:0016679; oxidoreductase activity, acting on diphenols and related substances as donors; Molecular Function;;GO:0042651; thylakoid membrane; …	IPR:IPR005805; Rieske iron-sulphur protein, C-terminal;;IPR014349; Rieske iron-sulphur protein;;IPR014909; Cytochrome b6-f complex Fe-S subunit;;IPR017941; Rieske [2Fe-2S] iron-sulphur domain	SWISSPROT:Cytochrome b6-f complex iron-sulfur subunit, chloroplastic OS=Pisum sativum GN=petC PE=2 SV=1	KEGG:Photosynthetic electron transfer C; K02636 cytochrome b6-f complex iron-sulfur subunit [EC:1.10.9.1]	TREMBL:I1LUB3_SOYBN Cytochrome b6-f complex iron-sulfur subunit OS=Glycine max PE=3 SV=1
Zj.jz000817077	23	pink	GO:GO:0015986; ATP synthesis coupled proton transport; Biological Process;;GO:0046933; proton-transporting ATP synthase activity, rotational mechanism; Molecular Function	IPR:IPR000711; ATPase, F1 complex, OSCP/delta subunit	SWISSPROT:ATP synthase subunit O, mitochondrial OS=Ipomoea batatas PE=1 SV=1	KEGG:hypothetical protein; K02137 F-type H+-transporting ATPase subunit O	TREMBL:M5XET6_PRUPE Uncharacterized protein OS=Prunus persica GN=PRUPE_ppa010026mg PE=4 SV=1
Zj.jz031003072	23	pink	GO:-	IPR:IPR006041; Pollen Ole e 1 allergen/extensin	SWISSPROT:-	KEGG:hypothetical protein; K12951 cation-transporting P-type ATPase D [EC:3.6.3.-]	TREMBL:D7U593_VITVI Putative uncharacterized protein OS=Vitis vinifera GN=VIT_03s0038g01960 PE=4 SV=1
Zj.jz008005198	23	pink	GO:GO:0008152; metabolic process; Biological Process	IPR:IPR000192; Aminotransferase, class V/Cysteine desulfurase	SWISSPROT:Serine--glyoxylate aminotransferase OS=Arabidopsis thaliana GN=AGT1 PE=1 SV=2	KEGG:hypothetical protein; K00830 alanine-glyoxylate transaminase / serine-glyoxylate transaminase / serine-pyruvate transaminase [EC:2.6.1.44 2.6.1.45 2.6.1.51]	TREMBL:M5WVV0_PRUPE Uncharacterized protein OS=Prunus persica GN=PRUPE_ppa006653mg PE=4 SV=1
Zj.jz010621086	22	pink	GO:-	IPR:IPR025564; Cyanobacterial aminoacyl-tRNA synthetase, CAAD domain	SWISSPROT:Thylakoid membrane phosphoprotein 14 kDa, chloroplastic OS=Arabidopsis thaliana GN=TMP14 PE=1 SV=2	KEGG:-	TREMBL:M5X470_PRUPE Uncharacterized protein OS=Prunus persica GN=PRUPE_ppa012979mg PE=4 SV=1
Zj.jz036789164	22	pink	GO:-	IPR:IPR001763; Rhodanese-like domain	SWISSPROT:Rhodanese-like domain-containing protein 14, chloroplastic OS=Arabidopsis thaliana GN=At4g27700 PE=2 SV=1	KEGG:-	TREMBL:I1JYM5_SOYBN Uncharacterized protein OS=Glycine max PE=4 SV=1
Zj.jz031515075	22	pink	GO:GO:0003824; catalytic activity; Molecular Function	IPR:IPR000639; Epoxide hydrolase-like	SWISSPROT:Bifunctional epoxide hydrolase 2 OS=Homo sapiens GN=EPHX2 PE=1 SV=2	KEGG:hypothetical protein; K08726 soluble epoxide hydrolase [EC:3.3.2.10]	TREMBL:F6I4N7_VITVI Putative uncharacterized protein OS=Vitis vinifera GN=VIT_14s0060g01940 PE=4 SV=1
Zj.jz043343142	21	pink	GO:GO:0016209; antioxidant activity; Molecular Function;;GO:0016491; oxidoreductase activity; Molecular Function;;GO:0051920; peroxiredoxin activity; Molecular Function;;GO:0055114; oxidation-reduction process; Biological Process	IPR:IPR000866; Alkyl hydroperoxide reductase subunit C/ Thiol specific antioxidant;;IPR012336; Thioredoxin-like fold;;IPR019479; Peroxiredoxin, C-terminal	SWISSPROT:2-Cys peroxiredoxin BAS1-like, chloroplastic OS=Arabidopsis thaliana GN=At5g06290 PE=2 SV=3	KEGG:2-cysteine peroxiredoxin B; K03386 peroxiredoxin (alkyl hydroperoxide reductase subunit C) [EC:1.11.1.15]	TREMBL:A9PEL1_POPTR 2-cys peroxiredoxin OS=Populus trichocarpa GN=PtrcPrx2-cysA PE=2 SV=1
Zj.jz043649007	21	pink	GO:GO:0016747; transferase activity, transferring acyl groups other than amino-acyl groups; Molecular Function	IPR:IPR003480; Transferase	SWISSPROT:Phenolic glucoside malonyltransferase 2 OS=Arabidopsis thaliana GN=PMAT2 PE=1 SV=1	KEGG:AACT1; anthocyanin 5-aromatic acyltransferase 1; K14329 agmatine coumaroyltransferase [EC:2.3.1.64 2.3.1.-]	TREMBL:M5X4V3_PRUPE Uncharacterized protein OS=Prunus persica GN=PRUPE_ppa005488mg PE=4 SV=1
Zj.jz004541122	20	pink	GO:-	IPR:-	SWISSPROT:Protein TIC 62, chloroplastic OS=Pisum sativum GN=TIC62 PE=1 SV=2	KEGG:-	TREMBL:M5VYK9_PRUPE Uncharacterized protein OS=Prunus persica GN=PRUPE_ppa004225mg PE=4 SV=1
Zj.jz018719003	20	pink	GO:-	IPR:-	SWISSPROT:Beta-amyrin synthase OS=Solanum lycopersicum GN=TTS1 PE=1 SV=1	KEGG:lTTS1, SlTTS1, TTS1; beta-amyrin synthase (EC:5.4.99.39); K15813 beta-amyrin synthase [EC:5.4.99.39]	TREMBL:G7ZVG5_MEDTR Beta-amyrin synthase (Fragment) OS=Medicago truncatula GN=MTR_024s0045 PE=4 SV=1
Zj.jz031417073	19	pink	GO:GO:0005509; calcium ion binding; Molecular Function	IPR:IPR002048; EF-hand domain;;IPR011992; EF-hand domain pair	SWISSPROT:Probable calcium-binding protein CML13 OS=Arabidopsis thaliana GN=CML13 PE=1 SV=1	KEGG:probable calcium-binding protein CML13-like; K13448 calcium-binding protein CML	TREMBL:I1LGL7_SOYBN Uncharacterized protein OS=Glycine max PE=4 SV=1
Zj.jz001627008	19	pink	GO:-	IPR:-	SWISSPROT:Chloroplast stem-loop binding protein of 41 kDa a, chloroplastic OS=Arabidopsis thaliana GN=CSP41A PE=1 SV=1	KEGG:-	TREMBL:M5VVY7_PRUPE Uncharacterized protein OS=Prunus persica GN=PRUPE_ppa006606mg PE=4 SV=1
Zj.jz031261051	19	pink	GO:-	IPR:IPR002035; von Willebrand factor, type A	SWISSPROT:Inter alpha-trypsin inhibitor, heavy chain 4 OS=Mus musculus GN=Itih4 PE=1 SV=2	KEGG:palmitoyl-protein thioesterase 1-like; K01074 palmitoyl-protein thioesterase [EC:3.1.2.22]	TREMBL:D7TZQ4_VITVI Putative uncharacterized protein OS=Vitis vinifera GN=VIT_09s0002g00960 PE=4 SV=1
Zj.jz024027008	19	pink	GO	IPR	SWISSPROT	KEGG	TREMBL
Zj.jz029235082	19	pink	GO:-	IPR:IPR005516; Remorin, C-terminal;;IPR005518; Remorin, N-terminal	SWISSPROT:Remorin OS=Solanum tuberosum PE=1 SV=1	KEGG:-	TREMBL:B9RDP4_RICCO Remorin, putative OS=Ricinus communis GN=RCOM_1614760 PE=4 SV=1
Zj.jz029415004	18	pink	GO:-	IPR:IPR000782; FAS1 domain	SWISSPROT:Fasciclin-like arabinogalactan protein 6 OS=Arabidopsis thaliana GN=FLA6 PE=2 SV=2	KEGG:-	TREMBL:B9RVS1_RICCO Putative uncharacterized protein OS=Ricinus communis GN=RCOM_1171550 PE=4 SV=1
Zj.jz004733028	18	pink	GO:GO:0008270; zinc ion binding; Molecular Function;;GO:0016491; oxidoreductase activity; Molecular Function;;GO:0016747; transferase activity, transferring acyl groups other than amino-acyl groups; Molecular Function;;GO:0055114; oxidation-reduction process; Biological Process	IPR:IPR002085; Alcohol dehydrogenase superfamily, zinc-type;;IPR013149; Alcohol dehydrogenase, C-terminal;;IPR013154; Alcohol dehydrogenase GroES-like;;IPR020843; Polyketide synthase, enoylreductase	SWISSPROT:Probable cinnamyl alcohol dehydrogenase 2 OS=Eucalyptus gunnii GN=CAD2 PE=2 SV=1	KEGG:CAD; carbamoyl-phosphate synthetase 2, aspartate transcarbamylase, and dihydroorotase (EC:2.1.3.2); K00083 cinnamyl-alcohol dehydrogenase [EC:1.1.1.195]	TREMBL:Q1HGA8_LINUS Putative cinnamyl alcohol dehydrogenase OS=Linum usitatissimum GN=CAD PE=2 SV=1
Zj.jz014397077	18	pink	GO:GO:0004553; hydrolase activity, hydrolyzing O-glycosyl compounds; Molecular Function;;GO:0005975; carbohydrate metabolic process; Biological Process	IPR:IPR000490; Glycoside hydrolase, family 17	SWISSPROT:Glucan endo-1,3-beta-glucosidase OS=Vitis vinifera GN=VIT_06s0061g00120 PE=1 SV=2	KEGG:putative copper-transporting ATPase HMA5-like; K17686 Cu+-exporting ATPase [EC:3.6.3.54]	TREMBL:I7G6U8_SESRO Beta-1,3-glucanase OS=Sesbania rostrata GN=SrGLU4 PE=2 SV=1
Zj.jz041961015	18	pink	GO:GO:0004553; hydrolase activity, hydrolyzing O-glycosyl compounds; Molecular Function;;GO:0005975; carbohydrate metabolic process; Biological Process	IPR:IPR001764; Glycoside hydrolase, family 3, N-terminal;;IPR002772; Glycoside hydrolase family 3 C-terminal domain;;IPR026891; Fibronectin type III-like domain;;IPR026892; Glycoside hydrolase family 3	SWISSPROT:Probable beta-D-xylosidase 5 OS=Arabidopsis thaliana GN=BXL5 PE=2 SV=2	KEGG:Glycosyl hydrolase family protein; K15920 beta-D-xylosidase 4 [EC:3.2.1.37]	TREMBL:M5VX07_PRUPE Uncharacterized protein OS=Prunus persica GN=PRUPE_ppa015037mg PE=4 SV=1
Zj.jz008005107	17	pink	GO:-	IPR:IPR021584; Thylakoid soluble phosphoprotein TSP9	SWISSPROT:-	KEGG:-	TREMBL:F6GUT9_VITVI Putative uncharacterized protein OS=Vitis vinifera GN=VIT_06s0004g06170 PE=2 SV=1
Zj.jz003305019	17	pink	GO:GO:0004332; fructose-bisphosphate aldolase activity; Molecular Function;;GO:0006096; glycolysis; Biological Process	IPR:IPR000741; Fructose-bisphosphate aldolase, class-I	SWISSPROT:Fructose-bisphosphate aldolase, cytoplasmic isozyme 1 OS=Pisum sativum PE=2 SV=1	KEGG:hypothetical protein; K01623 fructose-bisphosphate aldolase, class I [EC:4.1.2.13]	TREMBL:M5VYU7_PRUPE Uncharacterized protein OS=Prunus persica GN=PRUPE_ppa007744mg PE=4 SV=1
Zj.jz008005080	17	pink	GO:-	IPR:-	SWISSPROT:-	KEGG:-	TREMBL:M5WK25_PRUPE Uncharacterized protein OS=Prunus persica GN=PRUPE_ppa012003mg PE=4 SV=1
Zj.jz034349007	16	pink	GO:GO:0005737; cytoplasm; Cellular Component;;GO:0006457; protein folding; Biological Process	IPR:IPR020818; Chaperonin Cpn10	SWISSPROT:10 kDa chaperonin OS=Synechococcus sp. (strain JA-2-3B'a(2-13)) GN=groS PE=3 SV=1	KEGG:10 kDa chaperonin-like; K04078 chaperonin GroES	TREMBL:M0ZN89_SOLTU Uncharacterized protein OS=Solanum tuberosum GN=PGSC0003DMG400001718 PE=4 SV=1
Zj.jz030667020	16	pink	GO:GO:0008152; metabolic process; Biological Process;;GO:0016746; transferase activity, transferring acyl groups; Molecular Function	IPR:IPR002123; Phospholipid/glycerol acyltransferase	SWISSPROT:Glycerol-3-phosphate 2-O-acyltransferase 6 OS=Arabidopsis thaliana GN=GPAT6 PE=1 SV=1	KEGG:POPTRDRAFT_560888; phospholipid/glycerol acyltransferase family protein; K13508 glycerol-3-phosphate acyltransferase [EC:2.3.1.15]	TREMBL:A9PGT0_POPTR Predicted protein OS=Populus trichocarpa GN=POPTRDRAFT_835559 PE=2 SV=1
Zj.jz035765021	16	pink	GO:GO:0008152; metabolic process; Biological Process;;GO:0016747; transferase activity, transferring acyl groups other than amino-acyl groups; Molecular Function	IPR:IPR002155; Thiolase;;IPR020616; Thiolase, N-terminal;;IPR020617; Thiolase, C-terminal	SWISSPROT:Probable acetyl-CoA acetyltransferase, cytosolic 2 OS=Arabidopsis thaliana GN=At5g47720 PE=2 SV=1	KEGG:hypothetical protein; K00626 acetyl-CoA C-acetyltransferase [EC:2.3.1.9]	TREMBL:M5WH16_PRUPE Uncharacterized protein OS=Prunus persica GN=PRUPE_ppa006371mg PE=4 SV=1
Zj.jz037653026	16	pink	GO:GO:0003824; catalytic activity; Molecular Function;;GO:0008152; metabolic process; Biological Process	IPR:IPR005474; Transketolase, N-terminal;;IPR005475; Transketolase-like, pyrimidine-binding domain;;IPR005476; Transketolase, C-terminal	SWISSPROT:Transketolase, chloroplastic OS=Solanum tuberosum PE=2 SV=1	KEGG:transketolase, putative (EC:2.2.1.1); K00615 transketolase [EC:2.2.1.1]	TREMBL:B9RDA1_RICCO Transketolase, putative OS=Ricinus communis GN=RCOM_1611360 PE=4 SV=1
Zj.jz034129025	16	pink	GO:GO:0006662; glycerol ether metabolic process; Biological Process;;GO:0009055; electron carrier activity; Molecular Function;;GO:0015035; protein disulfide oxidoreductase activity; Molecular Function;;GO:0045454; cell redox homeostasis; Biological Process	IPR:IPR005746; Thioredoxin;;IPR012336; Thioredoxin-like fold;;IPR013766; Thioredoxin domain	SWISSPROT:Thioredoxin-like protein CDSP32, chloroplastic OS=Arabidopsis thaliana GN=CDSP32 PE=1 SV=1	KEGG:hypothetical protein; K03671 thioredoxin 1	TREMBL:M5XQ68_PRUPE Uncharacterized protein OS=Prunus persica GN=PRUPE_ppa1027211mg PE=4 SV=1
Zj.jz022467021	15	pink	GO:-	IPR:IPR006760; Endosulphine	SWISSPROT:-	KEGG:-	TREMBL:D7TN67_VITVI Putative uncharacterized protein OS=Vitis vinifera GN=VIT_01s0026g02660 PE=4 SV=1
Zj.jz044127047	15	pink	GO:GO:0006412; translation; Biological Process	IPR:IPR002661; Ribosome recycling factor;;IPR023584; Ribosome recycling factor domain	SWISSPROT:Ribosome-recycling factor, chloroplastic OS=Arabidopsis thaliana GN=RRF PE=1 SV=2	KEGG:ribosome-recycling factor, chloroplastic-like; K02838 ribosome recycling factor	TREMBL:A9PJM1_9ROSI Putative uncharacterized protein OS=Populus trichocarpa x Populus deltoides PE=2 SV=1
Zj.jz008869145	15	pink	GO:GO:0006633; fatty acid biosynthetic process; Biological Process;;GO:0008610; lipid biosynthetic process; Biological Process;;GO:0016020; membrane; Cellular Component;;GO:0016747; transferase activity, transferring acyl groups other than amino-acyl groups; Molecular Function	IPR:IPR013601; FAE1/Type III polyketide synthase-like protein;;IPR013747; 3-Oxoacyl-[acyl-carrier-protein (ACP)] synthase III C-terminal	SWISSPROT:3-ketoacyl-CoA synthase 10 OS=Arabidopsis thaliana GN=FDH PE=1 SV=2	KEGG:hypothetical protein; K15397 3-ketoacyl-CoA synthase [EC:2.3.1.199]	TREMBL:M5XDP9_PRUPE Uncharacterized protein OS=Prunus persica GN=PRUPE_ppa004011mg PE=4 SV=1
Zj.jz037921054	15	pink	GO:GO:0004356; glutamate-ammonia ligase activity; Molecular Function;;GO:0006542; glutamine biosynthetic process; Biological Process;;GO:0006807; nitrogen compound metabolic process; Biological Process	IPR:IPR008146; Glutamine synthetase, catalytic domain;;IPR008147; Glutamine synthetase, beta-Grasp	SWISSPROT:Glutamine synthetase leaf isozyme, chloroplastic OS=Phaseolus vulgaris PE=2 SV=1	KEGG:hypothetical protein; K01915 glutamine synthetase [EC:6.3.1.2]	TREMBL:M5XPX4_PRUPE Uncharacterized protein OS=Prunus persica GN=PRUPE_ppa006025mg PE=4 SV=1
Zj.jz040641076	15	pink	GO:GO:0006633; fatty acid biosynthetic process; Biological Process;;GO:0008610; lipid biosynthetic process; Biological Process;;GO:0016020; membrane; Cellular Component;;GO:0016747; transferase activity, transferring acyl groups other than amino-acyl groups; Molecular Function	IPR:IPR013601; FAE1/Type III polyketide synthase-like protein;;IPR013747; 3-Oxoacyl-[acyl-carrier-protein (ACP)] synthase III C-terminal	SWISSPROT:3-ketoacyl-CoA synthase 21 OS=Arabidopsis thaliana GN=KCS21 PE=2 SV=1	KEGG:3-ketoacyl-CoA synthase 10-like; K15397 3-ketoacyl-CoA synthase [EC:2.3.1.199]	TREMBL:M5X554_PRUPE Uncharacterized protein OS=Prunus persica GN=PRUPE_ppa021980mg PE=4 SV=1
Zj.jz017401042	15	pink	GO:GO:0004553; hydrolase activity, hydrolyzing O-glycosyl compounds; Molecular Function;;GO:0005975; carbohydrate metabolic process; Biological Process	IPR:IPR000322; Glycoside hydrolase, family 31;;IPR025887; Glycoside hydrolase family 31, N-terminal domain	SWISSPROT:Alpha-glucosidase OS=Spinacia oleracea PE=1 SV=1	KEGG:hypothetical protein; K01187 alpha-glucosidase [EC:3.2.1.20]	TREMBL:M5WM42_PRUPE Uncharacterized protein OS=Prunus persica GN=PRUPE_ppa001098mg PE=4 SV=1
Zj.jz006473002	15	pink	GO:-	IPR:IPR025564; Cyanobacterial aminoacyl-tRNA synthetase, CAAD domain	SWISSPROT:Thylakoid membrane phosphoprotein 14 kDa, chloroplastic OS=Arabidopsis thaliana GN=TMP14 PE=1 SV=2	KEGG:-	TREMBL:I1KHN6_SOYBN Uncharacterized protein OS=Glycine max PE=4 SV=1
Zj.jz021445372	15	pink	GO:GO:0006869; lipid transport; Biological Process;;GO:0008289; lipid binding; Molecular Function	IPR:IPR000528; Plant lipid transfer protein/Par allergen;;IPR016140; Bifunctional inhibitor/plant lipid transfer protein/seed storage helical domain	SWISSPROT:-	KEGG:-	TREMBL:B9S7C4_RICCO Lipid binding protein, putative OS=Ricinus communis GN=RCOM_0776490 PE=4 SV=1
Zj.jz000419009	15	pink	GO:-	IPR:-	SWISSPROT:-	KEGG:-	TREMBL:I3S441_LOTJA Uncharacterized protein OS=Lotus japonicus PE=4 SV=1
Zj.jz019439087	14	pink	GO:GO:0006952; defense response; Biological Process;;GO:0009607; response to biotic stimulus; Biological Process	IPR:IPR000916; Bet v I domain	SWISSPROT:S-norcoclaurine synthase OS=Thalictrum flavum subsp. glaucum PE=1 SV=1	KEGG:-	TREMBL:I1LP68_SOYBN Uncharacterized protein OS=Glycine max PE=4 SV=1
Zj.jz019381019	14	pink	GO:GO:0008152; metabolic process; Biological Process;;GO:0016491; oxidoreductase activity; Molecular Function	IPR:IPR002198; Short-chain dehydrogenase/reductase SDR;;IPR002347; Glucose/ribitol dehydrogenase	SWISSPROT:(+)-neomenthol dehydrogenase OS=Arabidopsis thaliana GN=SDR1 PE=1 SV=1	KEGG:hypothetical protein; K15095 (+)-neomenthol dehydrogenase [EC:1.1.1.208]	TREMBL:M5WC17_PRUPE Uncharacterized protein OS=Prunus persica GN=PRUPE_ppa009101mg PE=4 SV=1
Zj.jz040641009	14	pink	GO:GO:0000276; mitochondrial proton-transporting ATP synthase complex, coupling factor F(o); Cellular Component;;GO:0015078; hydrogen ion transmembrane transporter activity; Molecular Function;;GO:0015986; ATP synthesis coupled proton transport; Biological Process	IPR:IPR008689; ATPase, F0 complex, subunit D, mitochondrial	SWISSPROT:ATP synthase subunit d, mitochondrial OS=Arabidopsis thaliana GN=At3g52300 PE=1 SV=3	KEGG:ATP synthase D chain, mitochondrial; K02138 F-type H+-transporting ATPase subunit d	TREMBL:A5AY42_VITVI Putative uncharacterized protein OS=Vitis vinifera GN=VIT_13s0019g03860 PE=4 SV=1
Zj.jz044091009	14	pink	GO:GO:0016747; transferase activity, transferring acyl groups other than amino-acyl groups; Molecular Function	IPR:IPR003480; Transferase	SWISSPROT:Phenolic glucoside malonyltransferase 2 OS=Arabidopsis thaliana GN=PMAT2 PE=1 SV=1	KEGG:AACT1; anthocyanin 5-aromatic acyltransferase 1; K14329 agmatine coumaroyltransferase [EC:2.3.1.64 2.3.1.-]	TREMBL:M5WYA0_PRUPE Uncharacterized protein OS=Prunus persica GN=PRUPE_ppa020665mg PE=4 SV=1
Zj.jz023027081	14	pink	GO:-	IPR:-	SWISSPROT:Chloroplast stem-loop binding protein of 41 kDa b, chloroplastic OS=Arabidopsis thaliana GN=CSP41B PE=1 SV=1	KEGG:probable rhamnose biosynthetic enzyme 1-like; K12450 UDP-glucose 4,6-dehydratase [EC:4.2.1.76]	TREMBL:M5W4B3_PRUPE Uncharacterized protein OS=Prunus persica GN=PRUPE_ppa007071mg PE=4 SV=1
Zj.jz043343297	14	pink	GO:GO:0016491; oxidoreductase activity; Molecular Function	IPR:IPR012336; Thioredoxin-like fold;;IPR013740; Redoxin	SWISSPROT:Peroxiredoxin-2E, chloroplastic OS=Arabidopsis thaliana GN=PRXIIE PE=1 SV=2	KEGG:uncharacterized LOC101263952; K12836 splicing factor U2AF 35 kDa subunit	TREMBL:M5WAA0_PRUPE Uncharacterized protein OS=Prunus persica GN=PRUPE_ppa010963mg PE=4 SV=1
Zj.jz027813011	14	pink	GO:-	IPR:IPR023214; HAD-like domain	SWISSPROT:Protein CbbY OS=Rhodobacter sphaeroides GN=cbbY PE=3 SV=1	KEGG:SORBIDRAFT_03g035060, Sb03g035060; hypothetical protein; K17623 pseudouridine-5'-monophosphatase [EC:3.1.3.-]	TREMBL:M5W9Y1_PRUPE Uncharacterized protein OS=Prunus persica GN=PRUPE_ppa008755mg PE=4 SV=1
Zj.jz042129013	14	pink	GO:GO:0005975; carbohydrate metabolic process; Biological Process;;GO:0016857; racemase and epimerase activity, acting on carbohydrates and derivatives; Molecular Function	IPR:IPR000056; Ribulose-phosphate 3-epimerase-like	SWISSPROT:Ribulose-phosphate 3-epimerase, chloroplastic (Fragment) OS=Solanum tuberosum PE=1 SV=1	KEGG:hypothetical protein; K01783 ribulose-phosphate 3-epimerase [EC:5.1.3.1]	TREMBL:M5WBF3_PRUPE Uncharacterized protein OS=Prunus persica GN=PRUPE_ppa009655mg PE=4 SV=1
Zj.jz034597028	14	pink	GO:GO:0004751; ribose-5-phosphate isomerase activity; Molecular Function;;GO:0009052; pentose-phosphate shunt, non-oxidative branch; Biological Process	IPR:IPR004788; Ribose 5-phosphate isomerase, type A	SWISSPROT:Probable ribose-5-phosphate isomerase OS=Arabidopsis thaliana GN=At2g01290 PE=2 SV=1	KEGG:hypothetical protein; K01807 ribose 5-phosphate isomerase A [EC:5.3.1.6]	TREMBL:M5VZJ1_PRUPE Uncharacterized protein OS=Prunus persica GN=PRUPE_ppa009739mg PE=4 SV=1
Zj.jz029071056	14	pink	GO:GO:0055085; transmembrane transport; Biological Process	IPR:IPR004813; Oligopeptide transporter, OPT superfamily	SWISSPROT:Probable metal-nicotianamine transporter YSL7 OS=Arabidopsis thaliana GN=YSL7 PE=2 SV=1	KEGG:-	TREMBL:B9N9G4_POPTR Oligopeptide transporter OPT family (Fragment) OS=Populus trichocarpa GN=POPTRDRAFT_276414 PE=4 SV=1
Zj.jz004733022	13	pink	GO:GO:0008152; metabolic process; Biological Process;;GO:0016758; transferase activity, transferring hexosyl groups; Molecular Function	IPR:IPR002213; UDP-glucuronosyl/UDP-glucosyltransferase	SWISSPROT:Cinnamate beta-D-glucosyltransferase OS=Fragaria ananassa GN=GT2 PE=1 SV=1	KEGG:UGT84A2; K13068 sinapate 1-glucosyltransferase [EC:2.4.1.120]	TREMBL:B9RY84_RICCO UDP-glucosyltransferase, putative OS=Ricinus communis GN=RCOM_0811180 PE=3 SV=1
Zj.jz013679047	13	pink	GO:GO:0006950; response to stress; Biological Process;;GO:0009415; response to water stimulus; Biological Process	IPR:IPR000167; Dehydrin	SWISSPROT:Dehydrin DHN3 OS=Hordeum vulgare GN=DHN3 PE=2 SV=1	KEGG:-	TREMBL:E7BXD9_9ROSI Dehydrin OS=Jatropha curcas GN=DHN-2 PE=2 SV=1
Zj.jz043343160	13	pink	GO:GO:0008152; metabolic process; Biological Process;;GO:0016787; hydrolase activity; Molecular Function	IPR:IPR002933; Peptidase M20;;IPR011650; Peptidase M20, dimerisation domain	SWISSPROT:IAA-amino acid hydrolase ILR1 OS=Arabidopsis thaliana GN=ILR1 PE=1 SV=2	KEGG:hypothetical protein; K14664 IAA-amino acid hydrolase [EC:3.5.1.-]	TREMBL:M5VW22_PRUPE Uncharacterized protein OS=Prunus persica GN=PRUPE_ppa005836mg PE=4 SV=1
Zj.jz008787079	13	pink	GO:GO:0016614; oxidoreductase activity, acting on CH-OH group of donors; Molecular Function;;GO:0050660; flavin adenine dinucleotide binding; Molecular Function;;GO:0055114; oxidation-reduction process; Biological Process	IPR:IPR000172; Glucose-methanol-choline oxidoreductase, N-terminal;;IPR007867; Glucose-methanol-choline oxidoreductase, C-terminal	SWISSPROT:Protein HOTHEAD OS=Arabidopsis thaliana GN=HTH PE=1 SV=1	KEGG:hypothetical protein; K15403 fatty acid omega-hydroxy dehydrogenase [EC:1.1.-.-]	TREMBL:M5WYW3_PRUPE Uncharacterized protein (Fragment) OS=Prunus persica GN=PRUPE_ppa016983mg PE=4 SV=1
Zj.jz002269019	13	pink	GO:GO:0004497; monooxygenase activity; Molecular Function;;GO:0005506; iron ion binding; Molecular Function;;GO:0009055; electron carrier activity; Molecular Function;;GO:0016705; oxidoreductase activity, acting on paired donors, with incorporation or reduction of molecular oxygen; Molecular Function;;GO:0020037; heme binding; Molecular Function;;GO:0055114; oxidation-reduction process; Biologica…	IPR:IPR001128; Cytochrome P450;;IPR002403; Cytochrome P450, E-class, group IV	SWISSPROT:Allene oxide synthase, chloroplastic OS=Linum usitatissimum GN=CYP74A PE=1 SV=1	KEGG:POPTRDRAFT_644172; allene oxide synthase family protein; K01723 hydroperoxide dehydratase [EC:4.2.1.92]	TREMBL:B9GP05_POPTR Cytochrome P450 allene oxide synthase OS=Populus trichocarpa GN=CYP74A1 PE=4 SV=1
Zj.jz041065115	13	pink	GO:-	IPR:IPR025585; Photosystem II Pbs27	SWISSPROT:Thylakoid lumenal protein At1g03610, chloroplastic OS=Arabidopsis thaliana GN=At1g03600 PE=1 SV=1	KEGG:photosystem II repair protein PSB27-H1, chloroplastic-like; K08902 photosystem II Psb27 protein	TREMBL:I3SA74_MEDTR Uncharacterized protein OS=Medicago truncatula PE=2 SV=1
Zj.jz039989047	12	pink	GO:GO:0004601; peroxidase activity; Molecular Function;;GO:0006979; response to oxidative stress; Biological Process;;GO:0020037; heme binding; Molecular Function;;GO:0055114; oxidation-reduction process; Biological Process	IPR:IPR002016; Haem peroxidase, plant/fungal/bacterial;;IPR002207; Plant ascorbate peroxidase	SWISSPROT:Thylakoid lumenal 29 kDa protein, chloroplastic OS=Solanum lycopersicum GN=CLEB3J9 PE=3 SV=1	KEGG:hypothetical protein; K00434 L-ascorbate peroxidase [EC:1.11.1.11]	TREMBL:M5XWD1_PRUPE Uncharacterized protein OS=Prunus persica GN=PRUPE_ppa008008mg PE=4 SV=1
Zj.jz044811025	12	pink	GO:GO:0043231; intracellular membrane-bounded organelle; Cellular Component;;GO:0051537; 2 iron, 2 sulfur cluster binding; Molecular Function	IPR:IPR006622; Iron sulphur-containing domain, CDGSH-type, subfamily;;IPR018967; Iron sulphur-containing domain, CDGSH-type	SWISSPROT:CDGSH iron-sulfur domain-containing protein 2A OS=Xenopus laevis GN=cisd2-a PE=2 SV=1	KEGG:-	TREMBL:M5X2T1_PRUPE Uncharacterized protein OS=Prunus persica GN=PRUPE_ppa013339mg PE=4 SV=1
Zj.jz013215020	12	pink	GO:GO:0006826; iron ion transport; Biological Process;;GO:0006879; cellular iron ion homeostasis; Biological Process;;GO:0008199; ferric iron binding; Molecular Function	IPR:IPR001519; Ferritin;;IPR008331; Ferritin/DPS protein domain;;IPR009040; Ferritin- like diiron domain	SWISSPROT:Ferritin-3, chloroplastic OS=Glycine max PE=2 SV=1	KEGG:hypothetical protein; K00522 ferritin heavy chain [EC:1.16.3.1]	TREMBL:M5XJD4_PRUPE Uncharacterized protein OS=Prunus persica GN=PRUPE_ppa009703mg PE=4 SV=1
Zj.jz005247002	12	pink	GO:GO:0000287; magnesium ion binding; Molecular Function;;GO:0008152; metabolic process; Biological Process;;GO:0010333; terpene synthase activity; Molecular Function;;GO:0016829; lyase activity; Molecular Function	IPR:IPR001906; Terpene synthase, N-terminal domain;;IPR005630; Terpene synthase, metal-binding domain	SWISSPROT:(-)-germacrene D synthase OS=Vitis vinifera GN=VIT_19s0014g04930 PE=1 SV=1	KEGG:(-)-germacrene D synthase (EC:4.2.3.22 4.2.3.75); K15803 (-)-germacrene D synthase [EC:4.2.3.22 4.2.3.75]	TREMBL:G4XGW4_VITVI (E)-beta-caryophyllene synthase OS=Vitis vinifera PE=2 SV=1
Zj.jz004979242	12	pink	GO:-	IPR:IPR007621; TPM domain	SWISSPROT:Thylakoid lumenal 15.0 kDa protein 2, chloroplastic OS=Arabidopsis thaliana GN=At5g52970 PE=1 SV=2	KEGG:-	TREMBL:M5W006_PRUPE Uncharacterized protein OS=Prunus persica GN=PRUPE_ppa011178mg PE=4 SV=1
Zj.jz008005102	12	pink	GO:GO:0009228; thiamine biosynthetic process; Biological Process;;GO:0051536; iron-sulfur cluster binding; Molecular Function	IPR:IPR002817; Thiamine biosynthesis protein ThiC;;IPR025747; ThiC-associated domain	SWISSPROT:Phosphomethylpyrimidine synthase, chloroplastic OS=Arabidopsis thaliana GN=THIC PE=1 SV=1	KEGG:ThiaminC isoform 1; K03147 phosphomethylpyrimidine synthase [EC:4.1.99.17]	TREMBL:M5WNL7_PRUPE Uncharacterized protein OS=Prunus persica GN=PRUPE_ppa002651mg PE=4 SV=1
Zj.jz044709014	11	pink	GO:GO:0003676; nucleic acid binding; Molecular Function	IPR:IPR000504; RNA recognition motif domain	SWISSPROT:Heterogeneous nuclear ribonucleoprotein Q OS=Rattus norvegicus GN=Syncrip PE=2 SV=1	KEGG:hypothetical protein; K13161 heterogeneous nuclear ribonucleoprotein R	TREMBL:B9GP81_POPTR Predicted protein (Fragment) OS=Populus trichocarpa GN=POPTRDRAFT_412314 PE=2 SV=1
Zj.jz043343021	11	pink	GO:-	IPR:IPR004265; Plant disease resistance response protein	SWISSPROT:Disease resistance response protein 206 OS=Pisum sativum GN=PI206 PE=2 SV=2	KEGG:hypothetical protein; K01870 isoleucyl-tRNA synthetase [EC:6.1.1.5]	TREMBL:B9SYV5_RICCO Disease resistance response protein, putative OS=Ricinus communis GN=RCOM_0042270 PE=4 SV=1
Zj.jz018471122	11	pink	GO:-	IPR:IPR023214; HAD-like domain	SWISSPROT:Protein CbbY OS=Rhodobacter capsulatus GN=cbbY PE=3 SV=1	KEGG:SORBIDRAFT_03g035060, Sb03g035060; hypothetical protein; K17623 pseudouridine-5'-monophosphatase [EC:3.1.3.-]	TREMBL:I1KSZ7_SOYBN Uncharacterized protein OS=Glycine max PE=4 SV=1
Zj.jz025819068	11	pink	GO:GO:0005524; ATP binding; Molecular Function	IPR:IPR006204; GHMP kinase N-terminal domain;;IPR013750; GHMP kinase, C-terminal domain	SWISSPROT:Phosphomevalonate kinase OS=Saccharomyces cerevisiae (strain ATCC 204508 / S288c) GN=ERG8 PE=1 SV=2	KEGG:hypothetical protein; K00938 phosphomevalonate kinase [EC:2.7.4.2]	TREMBL:M5WP93_PRUPE Uncharacterized protein OS=Prunus persica GN=PRUPE_ppa004466mg PE=4 SV=1
Zj.jz018223010	11	pink	GO:-	IPR:-	SWISSPROT:Probable ATP synthase 24 kDa subunit, mitochondrial OS=Arabidopsis thaliana GN=At2g21870 PE=1 SV=1	KEGG:-	TREMBL:D7SW76_VITVI Putative uncharacterized protein OS=Vitis vinifera GN=VIT_07s0031g01740 PE=2 SV=1
Zj.jz030633011	11	pink	GO:GO:0009523; photosystem II; Cellular Component;;GO:0009654; oxygen evolving complex; Cellular Component;;GO:0015979; photosynthesis; Biological Process;;GO:0042651; thylakoid membrane; Cellular Component	IPR:IPR006814; Photosystem II PsbR	SWISSPROT:Photosystem II 10 kDa polypeptide, chloroplastic OS=Arabidopsis thaliana GN=PSBR PE=1 SV=1	KEGG:photosystem II 10 kDa polypeptide, chloroplastic-like; K03541 photosystem II 10kDa protein	TREMBL:K7L7A6_SOYBN Uncharacterized protein OS=Glycine max PE=4 SV=1
Zj.jz042905009	11	pink	GO:GO:0006950; response to stress; Biological Process	IPR:IPR003496; ABA/WDS induced protein	SWISSPROT:Transcription elongation factor SPT5 OS=Caenorhabditis elegans GN=spt-5 PE=2 SV=3	KEGG:-	TREMBL:K4FAV1_9ROSA Abscisic stress ripening protein OS=Ziziphus mauritiana GN=Asr PE=2 SV=1
Zj.jz043819024	11	pink	GO:-	IPR:IPR011611; Carbohydrate kinase PfkB	SWISSPROT:Probable fructokinase-2 OS=Arabidopsis thaliana GN=At1g06030 PE=2 SV=1	KEGG:hypothetical protein; K00847 fructokinase [EC:2.7.1.4]	TREMBL:F2YQ41_9ROSA Fructokinase OS=Eriobotrya japonica GN=FRK1 PE=2 SV=2
Zj.jz024411027	11	pink	GO:GO:0003824; catalytic activity; Molecular Function;;GO:0009116; nucleoside metabolic process; Biological Process	IPR:IPR000845; Nucleoside phosphorylase domain;;IPR018017; Nucleoside phosphorylase	SWISSPROT:Bark storage protein A OS=Populus deltoides GN=BSPA PE=2 SV=1	KEGG:-	TREMBL:D7UBS7_VITVI Putative uncharacterized protein OS=Vitis vinifera GN=VIT_13s0074g00110 PE=4 SV=1
Zj.jz019381090	11	pink	GO:-	IPR:IPR003172; MD-2-related lipid-recognition domain	SWISSPROT:Putative phosphatidylglycerol/phosphatidylinositol transfer protein DDB_G0282179 OS=Dictyostelium discoideum GN=DDB_G0282179 PE=3 SV=2	KEGG:-	TREMBL:B9SDL0_RICCO Phosphatidylglycerol/phosphatidylinositol transfer protein, putative OS=Ricinus communis GN=RCOM_0421550 PE=4 SV=1
Zj.jz022457004	11	pink	GO:GO:0005783; endoplasmic reticulum; Cellular Component;;GO:0006886; intracellular protein transport; Biological Process;;GO:0016021; integral to membrane; Cellular Component	IPR:IPR008417; B-cell receptor-associated 31-like	SWISSPROT:B-cell receptor-associated protein 31 OS=Pongo abelii GN=BCAP31 PE=2 SV=3	KEGG:B-cell receptor-associated 31-like; K14009 B-cell receptor-associated protein 31	TREMBL:E0CVQ1_VITVI Putative uncharacterized protein OS=Vitis vinifera GN=VIT_10s0116g01260 PE=4 SV=1
Zj.jz041121022	10	pink	GO:GO:0004553; hydrolase activity, hydrolyzing O-glycosyl compounds; Molecular Function;;GO:0005975; carbohydrate metabolic process; Biological Process	IPR:IPR001360; Glycoside hydrolase, family 1	SWISSPROT:Beta-glucosidase 44 OS=Arabidopsis thaliana GN=BGLU44 PE=2 SV=1	KEGG:beta-glucosidase 44-like; K05350 beta-glucosidase [EC:3.2.1.21]	TREMBL:B9T4F7_RICCO Beta-glucosidase, putative OS=Ricinus communis GN=RCOM_1071830 PE=3 SV=1
Zj.jz006119192	10	pink	GO:GO:0004252; serine-type endopeptidase activity; Molecular Function;;GO:0006508; proteolysis; Biological Process;;GO:0042802; identical protein binding; Molecular Function;;GO:0043086; negative regulation of catalytic activity; Biological Process	IPR:IPR000209; Peptidase S8/S53 domain;;IPR003137; Protease-associated domain, PA;;IPR010259; Proteinase inhibitor I9;;IPR015500; Peptidase S8, subtilisin-related	SWISSPROT:Subtilisin-like protease OS=Arabidopsis thaliana GN=ARA12 PE=1 SV=1	KEGG:Sister chromatid cohesion protein PDS5-like protein; K11267 sister chromatid cohesion protein PDS5	TREMBL:F6H1C4_VITVI Putative uncharacterized protein OS=Vitis vinifera GN=VIT_18s0001g10350 PE=4 SV=1
Zj.jz036321117	10	pink	GO:-	IPR:IPR004853; Triose-phosphate transporter domain	SWISSPROT:Uncharacterized membrane protein At1g06890 OS=Arabidopsis thaliana GN=At1g06890 PE=1 SV=1	KEGG:uncharacterized membrane protein At1g06890-like; K15285 solute carrier family 35, member E3	TREMBL:M5X033_PRUPE Uncharacterized protein OS=Prunus persica GN=PRUPE_ppa007878mg PE=4 SV=1
Zj.jz031515049	10	pink	GO:-	IPR:IPR018105; Translationally controlled tumour protein	SWISSPROT:Translationally-controlled tumor protein homolog OS=Elaeis guineensis var. tenera GN=TCTP PE=2 SV=1	KEGG:-	TREMBL:R4HIT3_HEVBR Translationally controlled tumor protein OS=Hevea brasiliensis GN=TCTP PE=2 SV=1
Zj.jz017087052	10	pink	GO:GO:0005509; calcium ion binding; Molecular Function	IPR:IPR002048; EF-hand domain;;IPR011992; EF-hand domain pair	SWISSPROT:Serine/threonine-protein phosphatase 2A regulatory subunit B'' subunit alpha OS=Homo sapiens GN=PPP2R3A PE=1 SV=1	KEGG:hypothetical protein; K11583 serine/threonine-protein phosphatase 2A regulatory subunit B''	TREMBL:M5W8J6_PRUPE Uncharacterized protein OS=Prunus persica GN=PRUPE_ppa003942mg PE=4 SV=1
Zj.jz024411046	10	pink	GO:GO:0005506; iron ion binding; Molecular Function;;GO:0009055; electron carrier activity; Molecular Function;;GO:0016705; oxidoreductase activity, acting on paired donors, with incorporation or reduction of molecular oxygen; Molecular Function;;GO:0020037; heme binding; Molecular Function;;GO:0055114; oxidation-reduction process; Biological Process	IPR:IPR001128; Cytochrome P450;;IPR002401; Cytochrome P450, E-class, group I	SWISSPROT:Cytochrome P450 77A3 OS=Glycine max GN=CYP77A3 PE=2 SV=1	KEGG:cytochrome P450 77A3-like; K00517 [EC:1.14.-.-]	TREMBL:M5XMD8_PRUPE Uncharacterized protein OS=Prunus persica GN=PRUPE_ppa004373mg PE=4 SV=1
Zj.jz040731039	10	pink	GO:GO:0009765; photosynthesis, light harvesting; Biological Process;;GO:0016020; membrane; Cellular Component	IPR:IPR001344; Chlorophyll A-B binding protein, plant;;IPR022796; Chlorophyll A-B binding protein	SWISSPROT:Chlorophyll a-b binding protein CP29.3, chloroplastic OS=Arabidopsis thaliana GN=LHCB4.3 PE=1 SV=1	KEGG:hypothetical protein; K08915 light-harvesting complex II chlorophyll a/b binding protein 4	TREMBL:M5XER2_PRUPE Uncharacterized protein OS=Prunus persica GN=PRUPE_ppa009686mg PE=4 SV=1
Zj.jz011167012	10	pink	GO	IPR	SWISSPROT	KEGG	TREMBL
Zj.jz020959022	10	pink	GO:GO:0005516; calmodulin binding; Molecular Function;;GO:0009522; photosystem I; Cellular Component;;GO:0015979; photosynthesis; Biological Process;;GO:0042651; thylakoid membrane; Cellular Component	IPR:IPR008796; Photosystem I PsaN, reaction centre subunit N	SWISSPROT:Photosystem I reaction center subunit N, chloroplastic OS=Arabidopsis thaliana GN=PSAN PE=1 SV=2	KEGG:photosystem I reaction center subunit N, chloroplastic-like; K02701 photosystem I subunit PsaN	TREMBL:B9SKW9_RICCO Photosystem I reaction center subunit N, chloroplast, putative OS=Ricinus communis GN=RCOM_1463130 PE=4 SV=1
Zj.jz006993020	10	pink	GO:GO:0020037; heme binding; Molecular Function	IPR:IPR001199; Cytochrome b5-like heme/steroid binding domain	SWISSPROT:Membrane steroid-binding protein 2 OS=Arabidopsis thaliana GN=MSBP2 PE=1 SV=1	KEGG:membrane steroid-binding protein 2-like; K17278 membrane-associated progesterone receptor component	TREMBL:B9I4C2_POPTR Predicted protein OS=Populus trichocarpa GN=POPTRDRAFT_662371 PE=4 SV=1
Zj.jz019439117	10	pink	GO:-	IPR:-	SWISSPROT:Maltose excess protein 1, chloroplastic OS=Arabidopsis thaliana GN=MEX1 PE=1 SV=2	KEGG:-	TREMBL:M5XJS8_PRUPE Uncharacterized protein OS=Prunus persica GN=PRUPE_ppa006481mg PE=4 SV=1
Zj.jz021445186	9	pink	GO:-	IPR:IPR002022; Pectate lyase/Amb allergen;;IPR018082; AmbAllergen	SWISSPROT:Probable pectate lyase 5 OS=Arabidopsis thaliana GN=At1g67750 PE=2 SV=2	KEGG:hypothetical protein; K01728 pectate lyase [EC:4.2.2.2]	TREMBL:M5XR31_PRUPE Uncharacterized protein OS=Prunus persica GN=PRUPE_ppa006665mg PE=4 SV=1
Zj.jz012181022	9	pink	GO:GO:0005509; calcium ion binding; Molecular Function;;GO:0009523; photosystem II; Cellular Component;;GO:0009654; oxygen evolving complex; Cellular Component;;GO:0015979; photosynthesis; Biological Process;;GO:0019898; extrinsic to membrane; Cellular Component	IPR:IPR002683; Photosystem II PsbP, oxygen evolving complex	SWISSPROT:Oxygen-evolving enhancer protein 2, chloroplastic OS=Cucumis sativus GN=PSBP PE=2 SV=1	KEGG:oxygen-evolving enhancer protein 2, chloroplastic-like; K02717 photosystem II oxygen-evolving enhancer protein 2	TREMBL:A9PHM0_POPTR Putative uncharacterized protein OS=Populus trichocarpa GN=POPTRDRAFT_818640 PE=2 SV=1
Zj.jz027813025	9	pink	GO:GO:0006508; proteolysis; Biological Process;;GO:0008234; cysteine-type peptidase activity; Molecular Function	IPR:IPR000668; Peptidase C1A, papain C-terminal;;IPR013128; Peptidase C1A, papain;;IPR013201; Proteinase inhibitor I29, cathepsin propeptide	SWISSPROT:Vignain OS=Phaseolus vulgaris PE=2 SV=2	KEGG:POPTRDRAFT_666563; Cys endopeptidase family protein; K16292 KDEL-tailed cysteine endopeptidase [EC:3.4.22.-]	TREMBL:B9IF22_POPTR Predicted protein OS=Populus trichocarpa GN=POPTRDRAFT_666563 PE=3 SV=1
Zj.jz034129066	9	pink	GO:GO:0000166; nucleotide binding; Molecular Function;;GO:0004222; metalloendopeptidase activity; Molecular Function;;GO:0005524; ATP binding; Molecular Function;;GO:0006508; proteolysis; Biological Process;;GO:0017111; nucleoside-triphosphatase activity; Molecular Function	IPR:IPR000642; Peptidase M41;;IPR003593; AAA+ ATPase domain;;IPR003959; ATPase, AAA-type, core	SWISSPROT:ATP-dependent zinc metalloprotease FTSH, chloroplastic OS=Nicotiana tabacum GN=FTSH PE=2 SV=2	KEGG:FTSH protease 1 isoform 2; K03798 cell division protease FtsH [EC:3.4.24.-]	TREMBL:M5XNL7_PRUPE Uncharacterized protein OS=Prunus persica GN=PRUPE_ppa002083mg PE=4 SV=1
Zj.jz035045028	9	pink	GO:GO:0004601; peroxidase activity; Molecular Function;;GO:0006979; response to oxidative stress; Biological Process;;GO:0020037; heme binding; Molecular Function;;GO:0055114; oxidation-reduction process; Biological Process	IPR:IPR000823; Plant peroxidase;;IPR002016; Haem peroxidase, plant/fungal/bacterial	SWISSPROT:Peroxidase 53 OS=Arabidopsis thaliana GN=PER53 PE=1 SV=1	KEGG:hypothetical protein; K00430 peroxidase [EC:1.11.1.7]	TREMBL:M5W9D5_PRUPE Uncharacterized protein OS=Prunus persica GN=PRUPE_ppa008390mg PE=4 SV=1
Zj.jz039969046	9	pink	GO:-	IPR:-	SWISSPROT:-	KEGG:-	TREMBL:F2CUN9_HORVD Predicted protein OS=Hordeum vulgare var. distichum PE=2 SV=1
Zj.jz035045011	9	pink	GO:GO:0005198; structural molecule activity; Molecular Function;;GO:0009507; chloroplast; Cellular Component	IPR:IPR006843; Plastid lipid-associated protein/fibrillin conserved domain	SWISSPROT:Probable plastid-lipid-associated protein 13, chloroplastic OS=Arabidopsis thaliana GN=PAP13 PE=1 SV=2	KEGG:-	TREMBL:A9PIE8_POPTR Putative uncharacterized protein OS=Populus trichocarpa PE=2 SV=1
Zj.jz036113081	9	pink	GO:-	IPR:IPR002347; Glucose/ribitol dehydrogenase	SWISSPROT:Enoyl-[acyl-carrier-protein] reductase [NADH], chloroplastic OS=Arabidopsis thaliana GN=MOD1 PE=1 SV=1	KEGG:POPTRDRAFT_555276; ENOYL-ACP REDUCTASE 1 family protein; K00208 enoyl-[acyl-carrier protein] reductase I [EC:1.3.1.9 1.3.1.10]	TREMBL:B8K204_MALDO Enoyl-ACP reductase OS=Malus domestica PE=2 SV=1
Zj.jz004541118	9	pink	GO:GO:0016020; membrane; Cellular Component;;GO:0016021; integral to membrane; Cellular Component;;GO:0022857; transmembrane transporter activity; Molecular Function;;GO:0022891; substrate-specific transmembrane transporter activity; Molecular Function;;GO:0055085; transmembrane transport; Biological Process	IPR:IPR003663; Sugar/inositol transporter;;IPR005828; General substrate transporter;;IPR020846; Major facilitator superfamily domain	SWISSPROT:D-xylose-proton symporter-like 3, chloroplastic OS=Arabidopsis thaliana GN=At5g59250 PE=1 SV=2	KEGG:hypothetical protein; K08150 MFS transporter, SP family, solute carrier family 2 (myo-inositol transporter), member 13	TREMBL:I1LQM5_SOYBN Uncharacterized protein OS=Glycine max PE=3 SV=1
Zj.jz044849121	9	pink	GO:-	IPR:IPR004046; Glutathione S-transferase, C-terminal;;IPR017933; Glutathione S-transferase/chloride channel, C-terminal	SWISSPROT:Glutathione transferase GST 23 OS=Zea mays PE=2 SV=1	KEGG:hypothetical protein; K00799 glutathione S-transferase [EC:2.5.1.18]	TREMBL:M5Y256_PRUPE Uncharacterized protein OS=Prunus persica GN=PRUPE_ppa023716mg PE=4 SV=1
Zj.jz006885002	9	pink	GO:GO:0009521; photosystem; Cellular Component;;GO:0009767; photosynthetic electron transport chain; Biological Process;;GO:0016020; membrane; Cellular Component;;GO:0016168; chlorophyll binding; Molecular Function;;GO:0019684; photosynthesis, light reaction; Biological Process	IPR:IPR000932; Photosystem antenna protein-like	SWISSPROT:Photosystem II CP47 chlorophyll apoprotein OS=Amborella trichopoda GN=psbB PE=3 SV=1	KEGG:psbB; photosystem II P680 chlorophyll A apoprotein; K02704 photosystem II CP47 chlorophyll apoprotein	TREMBL:E2E311_9ROSI Photosystem II CP47 chlorophyll apoprotein (Fragment) OS=Begonia polygonoides GN=psbB PE=3 SV=1
Zj.jz028561031	9	pink	GO:GO:0005507; copper ion binding; Molecular Function;;GO:0016491; oxidoreductase activity; Molecular Function;;GO:0055114; oxidation-reduction process; Biological Process	IPR:IPR001117; Multicopper oxidase, type 1;;IPR011706; Multicopper oxidase, type 2;;IPR011707; Multicopper oxidase, type 3	SWISSPROT:L-ascorbate oxidase homolog OS=Nicotiana tabacum PE=2 SV=1	KEGG:L-ascorbate oxidase homolog; K00423 L-ascorbate oxidase [EC:1.10.3.3]	TREMBL:B9SR02_RICCO Multicopper oxidase, putative OS=Ricinus communis GN=RCOM_0615790 PE=4 SV=1
Zj.jz030665018	9	pink	GO:GO:0005198; structural molecule activity; Molecular Function;;GO:0009507; chloroplast; Cellular Component	IPR:IPR006843; Plastid lipid-associated protein/fibrillin conserved domain	SWISSPROT:Probable plastid-lipid-associated protein 4, chloroplastic OS=Arabidopsis thaliana GN=PAP4 PE=1 SV=1	KEGG:-	TREMBL:M5XGR1_PRUPE Uncharacterized protein OS=Prunus persica GN=PRUPE_ppa011650mg PE=4 SV=1
Zj.jz006429029	9	pink	GO:-	IPR:IPR004864; Late embryogenesis abundant protein, LEA-14	SWISSPROT:-	KEGG:-	TREMBL:M5XFS3_PRUPE Uncharacterized protein OS=Prunus persica GN=PRUPE_ppa016330mg PE=4 SV=1
Zj.jz000817008	9	pink	GO:-	IPR:IPR008579; Domain of unknown function DUF861, cupin-3	SWISSPROT:-	KEGG:hypothetical protein; K06995	TREMBL:M5VIJ4_PRUPE Uncharacterized protein (Fragment) OS=Prunus persica GN=PRUPE_ppa025630mg PE=4 SV=1
Zj.jz010451029	8	pink	GO:GO:0016747; transferase activity, transferring acyl groups other than amino-acyl groups; Molecular Function	IPR:IPR003480; Transferase	SWISSPROT:BAHD acyltransferase DCR OS=Arabidopsis thaliana GN=DCR PE=2 SV=1	KEGG:hydroxycinnamoyl-Coenzyme A shikimate/quinate hydroxycinnamoyltransferase-like; K13065 shikimate O-hydroxycinnamoyltransferase [EC:2.3.1.133]	TREMBL:M5X8B3_PRUPE Uncharacterized protein OS=Prunus persica GN=PRUPE_ppa005774mg PE=4 SV=1
Zj.jz005919079	8	pink	GO:GO:0005515; protein binding; Molecular Function	IPR:IPR001478; PDZ domain	SWISSPROT:-	KEGG:-	TREMBL:M5WIR6_PRUPE Uncharacterized protein OS=Prunus persica GN=PRUPE_ppa008265mg PE=4 SV=1
Zj.jz037039059	8	pink	GO:GO:0004372; glycine hydroxymethyltransferase activity; Molecular Function;;GO:0006544; glycine metabolic process; Biological Process;;GO:0006563; L-serine metabolic process; Biological Process	IPR:IPR001085; Serine hydroxymethyltransferase	SWISSPROT:Serine hydroxymethyltransferase, mitochondrial OS=Solanum tuberosum PE=2 SV=1	KEGG:SHMT; serine hydroxymethyltransferase, mitochondrial-like (EC:2.1.2.1); K00600 glycine hydroxymethyltransferase [EC:2.1.2.1]	TREMBL:C6ZJZ0_SOYBN Serine hydroxymethyltransferase OS=Glycine max PE=2 SV=1
Zj.jz037775021	8	pink	GO:GO:0005750; mitochondrial respiratory chain complex III; Cellular Component;;GO:0006122; mitochondrial electron transport, ubiquinol to cytochrome c; Biological Process	IPR:IPR003197; Cytochrome b-c1 complex subunit 7	SWISSPROT:Cytochrome b-c1 complex subunit 7-2 OS=Arabidopsis thaliana GN=QCR7-2 PE=1 SV=1	KEGG:AMTR_s00068p00053420; hypothetical protein; K00417 ubiquinol-cytochrome c reductase subunit 7	TREMBL:F1CFB5_CAMSI Cytochrome b-c1 complex subunit 7 OS=Camellia sinensis PE=2 SV=1
Zj.jz028519003	8	pink	GO:-	IPR:IPR013861; Protein of unknown function DUF1751, integral membrane, eukaryotic	SWISSPROT:Transmembrane protein 115 OS=Homo sapiens GN=TMEM115 PE=1 SV=1	KEGG:CACNA2D2; calcium channel, voltage-dependent, alpha 2/delta subunit 2; K04859 voltage-dependent calcium channel alpha-2/delta-2	TREMBL:M5VXK3_PRUPE Uncharacterized protein OS=Prunus persica GN=PRUPE_ppa009062mg PE=4 SV=1
Zj.jz044811008	8	pink	GO:GO:0000015; phosphopyruvate hydratase complex; Cellular Component;;GO:0000287; magnesium ion binding; Molecular Function;;GO:0004634; phosphopyruvate hydratase activity; Molecular Function;;GO:0006096; glycolysis; Biological Process	IPR:IPR000941; Enolase;;IPR020810; Enolase, C-terminal;;IPR020811; Enolase, N-terminal	SWISSPROT:Enolase OS=Oryza sativa subsp. japonica GN=ENO1 PE=1 SV=2	KEGG:hypothetical protein; K01689 enolase [EC:4.2.1.11]	TREMBL:M5XJJ3_PRUPE Uncharacterized protein OS=Prunus persica GN=PRUPE_ppa005739mg PE=4 SV=1
Zj.jz014121109	8	pink	GO:GO:0005509; calcium ion binding; Molecular Function;;GO:0016021; integral to membrane; Cellular Component;;GO:0055085; transmembrane transport; Biological Process	IPR:IPR002048; EF-hand domain;;IPR004837; Sodium/calcium exchanger membrane region;;IPR011992; EF-hand domain pair	SWISSPROT:Vacuolar cation/proton exchanger 1c OS=Oryza sativa subsp. japonica GN=CAX1c PE=2 SV=1	KEGG:vacuolar cation/proton exchanger 1c-like; K07300 Ca2+:H+ antiporter	TREMBL:I1M329_SOYBN Uncharacterized protein OS=Glycine max PE=4 SV=1
Zj.jz040641038	8	pink	GO:GO:0005622; intracellular; Cellular Component;;GO:0042254; ribosome biogenesis; Biological Process	IPR:IPR001790; Ribosomal protein L10/acidic P0;;IPR022973; Ribosomal protein L10	SWISSPROT:50S ribosomal protein L10, chloroplastic OS=Nicotiana tabacum GN=RPL10 PE=2 SV=1	KEGG:hypothetical protein; K02864 large subunit ribosomal protein L10	TREMBL:M5VZQ9_PRUPE Uncharacterized protein OS=Prunus persica GN=PRUPE_ppa010824mg PE=4 SV=1
Zj.jz028519008	8	pink	GO:GO:0009765; photosynthesis, light harvesting; Biological Process;;GO:0016020; membrane; Cellular Component	IPR:IPR001344; Chlorophyll A-B binding protein, plant;;IPR022796; Chlorophyll A-B binding protein	SWISSPROT:Chlorophyll a-b binding protein 6A, chloroplastic OS=Solanum lycopersicum GN=CAB6A PE=2 SV=1	KEGG:chlorophyll a-b binding protein 6A, chloroplastic-like; K08907 light-harvesting complex I chlorophyll a/b binding protein 1	TREMBL:M5VZM0_PRUPE Uncharacterized protein OS=Prunus persica GN=PRUPE_ppa010511mg PE=4 SV=1
Zj.jz002249035	8	pink	GO:GO:0004252; serine-type endopeptidase activity; Molecular Function;;GO:0005515; protein binding; Molecular Function;;GO:0006508; proteolysis; Biological Process	IPR:IPR001478; PDZ domain;;IPR001940; Peptidase S1C	SWISSPROT:Protease Do-like 1, chloroplastic OS=Arabidopsis thaliana GN=DEGP1 PE=1 SV=2	KEGG:Os05g0568900; K01362 [EC:3.4.21.-]	TREMBL:M5WRY5_PRUPE Uncharacterized protein OS=Prunus persica GN=PRUPE_ppa005605mg PE=4 SV=1
Zj.jz034129029	8	pink	GO:GO:0005507; copper ion binding; Molecular Function;;GO:0009055; electron carrier activity; Molecular Function	IPR:IPR000923; Blue (type 1) copper domain;;IPR001235; Blue (type 1) copper protein;;IPR002387; Plastocyanin	SWISSPROT:Plastocyanin, chloroplastic OS=Solanum lycopersicum GN=PETE PE=2 SV=1	KEGG:Plastocyanin A, chloroplast precursor, putative; K02638 plastocyanin	TREMBL:B9R8G0_RICCO Plastocyanin A, chloroplast, putative OS=Ricinus communis GN=RCOM_1599580 PE=4 SV=1
Zj.jz042699002	8	pink	GO:GO:0000774; adenyl-nucleotide exchange factor activity; Molecular Function;;GO:0006457; protein folding; Biological Process;;GO:0042803; protein homodimerization activity; Molecular Function;;GO:0051087; chaperone binding; Molecular Function	IPR:IPR000740; GrpE nucleotide exchange factor	SWISSPROT:Protein GrpE OS=Prochlorococcus marinus (strain MIT 9211) GN=grpE PE=3 SV=1	KEGG:POPTRDRAFT_711004; hypothetical protein; K03687 molecular chaperone GrpE	TREMBL:E0CRD7_VITVI Putative uncharacterized protein OS=Vitis vinifera GN=VIT_18s0001g04190 PE=3 SV=1
Zj.jz031515032	8	pink	GO:GO:0004601; peroxidase activity; Molecular Function;;GO:0005509; calcium ion binding; Molecular Function;;GO:0016020; membrane; Cellular Component;;GO:0016491; oxidoreductase activity; Molecular Function;;GO:0050664; oxidoreductase activity, acting on NAD(P)H, oxygen as acceptor; Molecular Function;;GO:0055114; oxidation-reduction process; Biological Process	IPR:IPR000778; Cytochrome b245, heavy chain;;IPR002048; EF-hand domain;;IPR013112; FAD-binding 8;;IPR013121; Ferric reductase, NAD binding;;IPR013130; Ferric reductase transmembrane component-like domain;;IPR013623; NADPH oxidase Respiratory burst;;IPR017927; Ferredoxin reductase-type FAD-binding domain	SWISSPROT:Respiratory burst oxidase homolog protein B OS=Solanum tuberosum GN=RBOHB PE=1 SV=1	KEGG:hypothetical protein; K13447 respiratory burst oxidase [EC:1.6.3.- 1.11.1.-]	TREMBL:M5WLR0_PRUPE Uncharacterized protein OS=Prunus persica GN=PRUPE_ppa019730mg PE=4 SV=1
Zj.jz024797025	8	pink	GO:GO:0003676; nucleic acid binding; Molecular Function;;GO:0003723; RNA binding; Molecular Function;;GO:0005634; nucleus; Cellular Component;;GO:0006396; RNA processing; Biological Process;;GO:0030529; ribonucleoprotein complex; Cellular Component	IPR:IPR000504; RNA recognition motif domain;;IPR002344; Lupus La protein;;IPR006630; RNA-binding protein Lupus La;;IPR009818; Ataxin-2, C-terminal	SWISSPROT:La-related protein 6 OS=Homo sapiens GN=LARP6 PE=1 SV=1	KEGG:la-related protein 6-like; K15191 La-related protein 7	TREMBL:I1NCU5_SOYBN Uncharacterized protein OS=Glycine max PE=4 SV=1
Zj.jz021445280	8	pink	GO:GO:0003676; nucleic acid binding; Molecular Function;;GO:0004386; helicase activity; Molecular Function;;GO:0005524; ATP binding; Molecular Function;;GO:0008026; ATP-dependent helicase activity; Molecular Function	IPR:IPR001650; Helicase, C-terminal;;IPR007502; Helicase-associated domain;;IPR011545; DNA/RNA helicase, DEAD/DEAH box type, N-terminal;;IPR011709; Domain of unknown function DUF1605;;IPR014001; Helicase, superfamily 1/2, ATP-binding domain	SWISSPROT:Pre-mRNA-splicing factor ATP-dependent RNA helicase PRP16 OS=Bos taurus GN=DHX38 PE=2 SV=1	KEGG:pre-mRNA-splicing factor ATP-dependent RNA helicase PRP16-like; K12815 pre-mRNA-splicing factor ATP-dependent RNA helicase PRP16 [EC:3.6.4.13]	TREMBL:B9SMB4_RICCO ATP-dependent RNA helicase, putative OS=Ricinus communis GN=RCOM_0298500 PE=4 SV=1
Zj.jz044849109	8	pink	GO:GO:0016491; oxidoreductase activity; Molecular Function;;GO:0055114; oxidation-reduction process; Biological Process	IPR:IPR002937; Amine oxidase	SWISSPROT:Putrescine oxidase OS=Kocuria rosea GN=puo PE=1 SV=1	KEGG:prpo2; protoporphyrinogen IX oxidase (mitochondrial)2; K00231 oxygen-dependent protoporphyrinogen oxidase [EC:1.3.3.4]	TREMBL:B9RNM3_RICCO Amine oxidase, putative OS=Ricinus communis GN=RCOM_0918760 PE=4 SV=1
Zj.jz044811081	8	pink	GO:GO:0005515; protein binding; Molecular Function;;GO:0046872; metal ion binding; Molecular Function	IPR:IPR000571; Zinc finger, CCCH-type;;IPR001680; WD40 repeat;;IPR017986; WD40-repeat-containing domain;;IPR020472; G-protein beta WD-40 repeat	SWISSPROT:Zinc finger CCCH domain-containing protein 48 OS=Arabidopsis thaliana GN=ZFWD1 PE=2 SV=1	KEGG:Zinc finger WD40 repeat protein 1, putative isoform 1; K10260 F-box and WD-40 domain protein 7	TREMBL:M5X176_PRUPE Uncharacterized protein OS=Prunus persica GN=PRUPE_ppa006002mg PE=4 SV=1
Zj.jz020611002	8	pink	GO:GO:0008152; metabolic process; Biological Process;;GO:0016758; transferase activity, transferring hexosyl groups; Molecular Function	IPR:IPR002213; UDP-glucuronosyl/UDP-glucosyltransferase	SWISSPROT:UDP-glycosyltransferase 85A1 OS=Arabidopsis thaliana GN=UGT85A1 PE=1 SV=1	KEGG:SORBIDRAFT_01g001220, Sb01g001220; hypothetical protein; K13030 cyanohydrin beta-glucosyltransferase [EC:2.4.1.85]	TREMBL:B9HDE9_POPTR Predicted protein OS=Populus trichocarpa GN=POPTRDRAFT_1080231 PE=3 SV=1
Zj.jz014121030	8	pink	GO:-	IPR:IPR009360; Isy1-like splicing	SWISSPROT:Pre-mRNA-splicing factor ISY1 homolog OS=Homo sapiens GN=ISY1 PE=1 SV=3	KEGG:pre-mRNA-splicing factor ISY1 homolog; K12870 pre-mRNA-splicing factor ISY1	TREMBL:A5AII6_VITVI Putative uncharacterized protein OS=Vitis vinifera GN=VIT_04s0044g00540 PE=4 SV=1
Zj.jz032441025	7	pink	GO:GO:0016491; oxidoreductase activity; Molecular Function;;GO:0051537; 2 iron, 2 sulfur cluster binding; Molecular Function;;GO:0055114; oxidation-reduction process; Biological Process	IPR:IPR017941; Rieske [2Fe-2S] iron-sulphur domain	SWISSPROT:-	KEGG:-	TREMBL:B9NGG0_POPTR Predicted protein OS=Populus trichocarpa GN=POPTRDRAFT_1120444 PE=4 SV=1
Zj.jz032543006	7	pink	GO:-	IPR:IPR010530; NADH-ubiquinone reductase complex 1 MLRQ subunit	SWISSPROT:-	KEGG:-	TREMBL:B7FH72_MEDTR Uncharacterized protein OS=Medicago truncatula PE=1 SV=1
Zj.jz042425028	7	pink	GO:GO:0006508; proteolysis; Biological Process;;GO:0008236; serine-type peptidase activity; Molecular Function	IPR:IPR008758; Peptidase S28	SWISSPROT:Lysosomal Pro-X carboxypeptidase OS=Mus musculus GN=Prcp PE=2 SV=2	KEGG:Serine carboxypeptidase S28 family protein; K01285 lysosomal Pro-X carboxypeptidase [EC:3.4.16.2]	TREMBL:A5C9W6_VITVI Putative uncharacterized protein OS=Vitis vinifera GN=VITISV_018664 PE=4 SV=1
Zj.jz036321135	7	pink	GO:GO:0004601; peroxidase activity; Molecular Function;;GO:0006979; response to oxidative stress; Biological Process;;GO:0020037; heme binding; Molecular Function;;GO:0055114; oxidation-reduction process; Biological Process	IPR:IPR000823; Plant peroxidase;;IPR002016; Haem peroxidase, plant/fungal/bacterial	SWISSPROT:Peroxidase 4 OS=Vitis vinifera GN=GSVIVT00023967001 PE=1 SV=1	KEGG:hypothetical protein; K00430 peroxidase [EC:1.11.1.7]	TREMBL:M5XEF6_PRUPE Uncharacterized protein OS=Prunus persica GN=PRUPE_ppa008820mg PE=4 SV=1
Zj.jz043343083	7	pink	GO:-	IPR:IPR027329; TPX2, C-terminal domain	SWISSPROT:Protein WAVE-DAMPENED 2 OS=Arabidopsis thaliana GN=WVD2 PE=2 SV=1	KEGG:uncharacterized LOC100842911; K16812 targeting protein for Xklp2	TREMBL:B9SDM4_RICCO Putative uncharacterized protein OS=Ricinus communis GN=RCOM_0422090 PE=4 SV=1
Zj.jz043819015	7	pink	GO:GO:0004252; serine-type endopeptidase activity; Molecular Function;;GO:0005515; protein binding; Molecular Function;;GO:0006508; proteolysis; Biological Process	IPR:IPR001478; PDZ domain;;IPR001940; Peptidase S1C;;IPR025926; PDZ-like domain	SWISSPROT:Protease Do-like 7 OS=Arabidopsis thaliana GN=DEGP7 PE=2 SV=1	KEGG:AGAP000240-PA; K08669 HtrA serine peptidase 2 [EC:3.4.21.108]	TREMBL:M5X9U1_PRUPE Uncharacterized protein OS=Prunus persica GN=PRUPE_ppa000531mg PE=4 SV=1
Zj.jz043343023	7	pink	GO:-	IPR:IPR004265; Plant disease resistance response protein	SWISSPROT:Disease resistance response protein 206 OS=Pisum sativum GN=PI206 PE=2 SV=2	KEGG:hypothetical protein; K01870 isoleucyl-tRNA synthetase [EC:6.1.1.5]	TREMBL:B9H9Z8_POPTR Predicted protein (Fragment) OS=Populus trichocarpa GN=POPTRDRAFT_416253 PE=4 SV=1
Zj.jz043343187	7	pink	GO:-	IPR:-	SWISSPROT:-	KEGG:-	TREMBL:F6HKN1_VITVI Putative uncharacterized protein OS=Vitis vinifera GN=VIT_08s0007g02970 PE=4 SV=1
Zj.jz019403025	7	pink	GO:GO:0005515; protein binding; Molecular Function	IPR:IPR001611; Leucine-rich repeat	SWISSPROT:Uncharacterized protein At4g06744 OS=Arabidopsis thaliana GN=At4g06744 PE=2 SV=1	KEGG:hypothetical protein; K02984 small subunit ribosomal protein S3Ae	TREMBL:M1A6U3_SOLTU Uncharacterized protein OS=Solanum tuberosum GN=PGSC0003DMG400006226 PE=4 SV=1
Zj.jz021445365	7	pink	GO:GO:0003954; NADH dehydrogenase activity; Molecular Function;;GO:0005739; mitochondrion; Cellular Component;;GO:0008137; NADH dehydrogenase (ubiquinone) activity; Molecular Function	IPR:IPR008698; NADH:ubiquinone oxidoreductase, B18 subunit	SWISSPROT:NADH dehydrogenase [ubiquinone] 1 beta subcomplex subunit 7 OS=Arabidopsis thaliana GN=At2g02050 PE=2 SV=1	KEGG:NADH dehydrogenase [ubiquinone] 1 beta subcomplex subunit 7-like; K03963 NADH dehydrogenase (ubiquinone) 1 beta subcomplex subunit 7	TREMBL:A5BAM7_VITVI Putative uncharacterized protein OS=Vitis vinifera GN=VIT_01s0137g00010 PE=4 SV=1
Zj.jz040715031	7	pink	GO:GO:0003723; RNA binding; Molecular Function;;GO:0004525; ribonuclease III activity; Molecular Function;;GO:0006396; RNA processing; Biological Process;;GO:0016075; rRNA catabolic process; Biological Process	IPR:IPR000999; Ribonuclease III domain;;IPR011907; Ribonuclease III	SWISSPROT:Ribonuclease 3 OS=Staphylococcus aureus (strain MW2) GN=rnc PE=3 SV=1	KEGG:-	TREMBL:M5WAV5_PRUPE Uncharacterized protein OS=Prunus persica GN=PRUPE_ppa012063mg PE=4 SV=1
Zj.jz022481151	7	pink	GO:GO:0016614; oxidoreductase activity, acting on CH-OH group of donors; Molecular Function;;GO:0050660; flavin adenine dinucleotide binding; Molecular Function;;GO:0055114; oxidation-reduction process; Biological Process	IPR:IPR000172; Glucose-methanol-choline oxidoreductase, N-terminal;;IPR007867; Glucose-methanol-choline oxidoreductase, C-terminal	SWISSPROT:Protein HOTHEAD OS=Arabidopsis thaliana GN=HTH PE=1 SV=1	KEGG:hypothetical protein; K00108 choline dehydrogenase [EC:1.1.99.1]	TREMBL:M5WLV7_PRUPE Uncharacterized protein OS=Prunus persica GN=PRUPE_ppa003422mg PE=4 SV=1
Zj.jz023027079	7	pink	GO:GO:0005509; calcium ion binding; Molecular Function;;GO:0009523; photosystem II; Cellular Component;;GO:0009654; oxygen evolving complex; Cellular Component;;GO:0015979; photosynthesis; Biological Process;;GO:0019898; extrinsic to membrane; Cellular Component	IPR:IPR002683; Photosystem II PsbP, oxygen evolving complex	SWISSPROT:PsbP domain-containing protein 1, chloroplastic OS=Arabidopsis thaliana GN=PPD1 PE=1 SV=1	KEGG:psbP-like protein 1, chloroplastic-like; K02717 photosystem II oxygen-evolving enhancer protein 2	TREMBL:E5LBM4_GOSHI PsbP domain protein 1 OS=Gossypium hirsutum GN=PPD1 PE=4 SV=1
Zj.jz043343334	7	pink	GO:GO:0006457; protein folding; Biological Process;;GO:0030247; polysaccharide binding; Molecular Function	IPR:IPR001179; Peptidyl-prolyl cis-trans isomerase, FKBP-type, domain;;IPR023566; Peptidyl-prolyl cis-trans isomerase, FKBP-type;;IPR025287; Wall-associated receptor kinase galacturonan-binding domain	SWISSPROT:Peptidyl-prolyl cis-trans isomerase FKBP16-4, chloroplastic OS=Arabidopsis thaliana GN=FKBP16-4 PE=1 SV=1	KEGG:peptidyl-prolyl cis-trans isomerase FKBP18; K01802 peptidylprolyl isomerase [EC:5.2.1.8]	TREMBL:A5C0W3_VITVI Peptidyl-prolyl cis-trans isomerase OS=Vitis vinifera GN=VITISV_022322 PE=4 SV=1
Zj.jz015515006	7	pink	GO:GO:0046856; phosphatidylinositol dephosphorylation; Biological Process	IPR:IPR000300; Inositol polyphosphate-related phosphatase;;IPR005135; Endonuclease/exonuclease/phosphatase	SWISSPROT:Type I inositol 1,4,5-trisphosphate 5-phosphatase 2 OS=Arabidopsis thaliana GN=IP5P2 PE=1 SV=2	KEGG:hypothetical protein; K01099 phosphatidylinositol-bisphosphatase [EC:3.1.3.36]	TREMBL:D7TTG9_VITVI Putative uncharacterized protein OS=Vitis vinifera GN=VIT_02s0012g00550 PE=4 SV=1
Zj.jz021445111	6	pink	GO:GO:0009058; biosynthetic process; Biological Process;;GO:0030170; pyridoxal phosphate binding; Molecular Function	IPR:IPR004839; Aminotransferase, class I/classII	SWISSPROT:Glutamate--glyoxylate aminotransferase 2 OS=Arabidopsis thaliana GN=GGAT2 PE=1 SV=1	KEGG:glutamate--glyoxylate aminotransferase 2-like; K14272 glutamate--glyoxylate aminotransferase [EC:2.6.1.4 2.6.1.2 2.6.1.44 2.6.1.-]	TREMBL:M5XR34_PRUPE Uncharacterized protein OS=Prunus persica GN=PRUPE_ppa005017mg PE=4 SV=1
Zj.jz007481012	6	pink	GO:-	IPR:IPR009500; Protein of unknown function DUF1118	SWISSPROT:-	KEGG:-	TREMBL:B9RLM5_RICCO Putative uncharacterized protein OS=Ricinus communis GN=RCOM_1469500 PE=4 SV=1
Zj.jz219956001	6	pink	GO:GO:0003924; GTPase activity; Molecular Function;;GO:0005525; GTP binding; Molecular Function;;GO:0005622; intracellular; Cellular Component;;GO:0006184; GTP catabolic process; Biological Process;;GO:0006886; intracellular protein transport; Biological Process;;GO:0006913; nucleocytoplasmic transport; Biological Process;;GO:0007165; signal transduction; Biological Process;;GO:0007264; small GTP…	IPR:IPR001806; Small GTPase superfamily;;IPR002041; Ran GTPase;;IPR003578; Small GTPase superfamily, Rho type;;IPR003579; Small GTPase superfamily, Rab type;;IPR020849; Small GTPase superfamily, Ras type;;IPR024156; Small GTPase superfamily, ARF type	SWISSPROT:Ras-related protein RABA4c OS=Arabidopsis thaliana GN=RABA4C PE=2 SV=1	KEGG:hypothetical protein; K07904 Ras-related protein Rab-11A	TREMBL:M5X0F6_PRUPE Uncharacterized protein OS=Prunus persica GN=PRUPE_ppa011105mg PE=4 SV=1
Zj.jz043657009	6	pink	GO:GO:0000166; nucleotide binding; Molecular Function;;GO:0004222; metalloendopeptidase activity; Molecular Function;;GO:0005524; ATP binding; Molecular Function;;GO:0006508; proteolysis; Biological Process;;GO:0017111; nucleoside-triphosphatase activity; Molecular Function	IPR:IPR000642; Peptidase M41;;IPR003593; AAA+ ATPase domain;;IPR003959; ATPase, AAA-type, core	SWISSPROT:ATP-dependent zinc metalloprotease FTSH 2, chloroplastic OS=Arabidopsis thaliana GN=FTSH2 PE=1 SV=1	KEGG:ATP-dependent zinc metalloprotease FTSH 2, chloroplastic-like; K03798 cell division protease FtsH [EC:3.4.24.-]	TREMBL:F6H539_VITVI Putative uncharacterized protein OS=Vitis vinifera GN=VIT_12s0028g01600 PE=2 SV=1
Zj.jz021261007	6	pink	GO:GO:0005509; calcium ion binding; Molecular Function	IPR:IPR002048; EF-hand domain;;IPR011992; EF-hand domain pair	SWISSPROT:Calmodulin OS=Solanum lycopersicum GN=CALM1 PE=2 SV=2	KEGG:calmodulin-like; K02183 calmodulin	TREMBL:A5BNP0_VITVI Putative uncharacterized protein OS=Vitis vinifera GN=VIT_17s0000g00580 PE=4 SV=1
Zj.jz005437035	6	pink	GO:GO:0009522; photosystem I; Cellular Component;;GO:0015979; photosynthesis; Biological Process;;GO:0016020; membrane; Cellular Component	IPR:IPR000549; Photosystem I PsaG/PsaK protein	SWISSPROT:Photosystem I reaction center subunit psaK, chloroplastic OS=Arabidopsis thaliana GN=PSAK PE=2 SV=2	KEGG:photosystem I reaction center subunit psaK, chloroplastic-like; K02698 photosystem I subunit X	TREMBL:F6HLW0_VITVI Putative uncharacterized protein OS=Vitis vinifera GN=VIT_10s0003g04350 PE=2 SV=1
Zj.jz010621090	6	pink	GO:GO:0009522; photosystem I; Cellular Component;;GO:0009538; photosystem I reaction center; Cellular Component;;GO:0015979; photosynthesis; Biological Process	IPR:IPR004928; Photosystem I PsaH, reaction centre subunit VI	SWISSPROT:Photosystem I reaction center subunit VI-2, chloroplastic OS=Arabidopsis thaliana GN=PSAH2 PE=2 SV=1	KEGG:uncharacterized LOC100499832; K02695 photosystem I subunit VI	TREMBL:C6SX75_SOYBN Uncharacterized protein OS=Glycine max PE=2 SV=1
Zj.jz030089006	6	pink	GO:-	IPR:IPR027817; Costars domain	SWISSPROT:Costars family protein OS=Oryza sativa subsp. japonica GN=Os03g0690000 PE=3 SV=1	KEGG:-	TREMBL:B9HEA7_POPTR Predicted protein OS=Populus trichocarpa GN=POPTRDRAFT_718511 PE=4 SV=1
Zj.jz029849108	6	pink	GO:-	IPR:-	SWISSPROT:-	KEGG:-	TREMBL:M0U2D7_MUSAM Uncharacterized protein OS=Musa acuminata subsp. malaccensis PE=4 SV=1
Zj.jz019851095	6	pink	GO:-	IPR:-	SWISSPROT:Thylakoid lumenal 16.5 kDa protein, chloroplastic OS=Arabidopsis thaliana GN=At4g02530 PE=1 SV=3	KEGG:-	TREMBL:D7TC38_VITVI Putative uncharacterized protein OS=Vitis vinifera GN=VIT_11s0016g05570 PE=4 SV=1
Zj.jz041823038	6	pink	GO:GO:0016491; oxidoreductase activity; Molecular Function	IPR:IPR000683; Oxidoreductase, N-terminal	SWISSPROT:Uncharacterized oxidoreductase At4g09670 OS=Arabidopsis thaliana GN=At4g09670 PE=1 SV=1	KEGG:GE15118 gene product from transcript GE15118-RA; K00078 dihydrodiol dehydrogenase / D-xylose 1-dehydrogenase (NADP) [EC:1.3.1.20 1.1.1.179]	TREMBL:I1MZG8_SOYBN Uncharacterized protein OS=Glycine max PE=4 SV=2
Zj.jz035765050	6	pink	GO:-	IPR:IPR008811; Glycosyl hydrolases 36	SWISSPROT:Probable galactinol--sucrose galactosyltransferase 2 OS=Arabidopsis thaliana GN=RFS2 PE=2 SV=2	KEGG:Seed imbibition 2; K06617 raffinose synthase [EC:2.4.1.82]	TREMBL:F6HJU7_VITVI Putative uncharacterized protein OS=Vitis vinifera GN=VIT_00s0878g00020 PE=4 SV=1
Zj.jz025457155	5	pink	GO:GO:0005874; microtubule; Cellular Component;;GO:0007021; tubulin complex assembly; Biological Process;;GO:0051082; unfolded protein binding; Molecular Function	IPR:IPR004226; Tubulin binding cofactor A	SWISSPROT:Tubulin-specific chaperone A OS=Arabidopsis thaliana GN=At2g30410 PE=1 SV=2	KEGG:Tubulin folding cofactor A (KIESEL); K17292 tubulin-specific chaperone A	TREMBL:A5B238_VITVI Putative uncharacterized protein OS=Vitis vinifera GN=VITISV_011414 PE=2 SV=1
Zj.jz006119207	5	pink	GO:GO:0003676; nucleic acid binding; Molecular Function;;GO:0003723; RNA binding; Molecular Function	IPR:IPR000504; RNA recognition motif domain;;IPR002004; Polyadenylate-binding protein/Hyperplastic disc protein;;IPR003954; RNA recognition motif domain, eukaryote	SWISSPROT:Polyadenylate-binding protein 2 OS=Arabidopsis thaliana GN=PAB2 PE=1 SV=1	KEGG:hypothetical protein; K13126 polyadenylate-binding protein	TREMBL:M5XRJ2_PRUPE Uncharacterized protein OS=Prunus persica GN=PRUPE_ppa002618mg PE=4 SV=1
Zj.jz013679081	5	pink	GO:GO:0004030; aldehyde dehydrogenase [NAD(P)+] activity; Molecular Function;;GO:0006081; cellular aldehyde metabolic process; Biological Process;;GO:0008152; metabolic process; Biological Process;;GO:0016491; oxidoreductase activity; Molecular Function;;GO:0055114; oxidation-reduction process; Biological Process	IPR:IPR012394; Aldehyde dehydrogenase NAD(P)-dependent;;IPR015590; Aldehyde dehydrogenase domain	SWISSPROT:Aldehyde dehydrogenase family 3 member F1 OS=Arabidopsis thaliana GN=ALDH3F1 PE=2 SV=2	KEGG:hypothetical protein; K00128 aldehyde dehydrogenase (NAD+) [EC:1.2.1.3]	TREMBL:M5VPN0_PRUPE Uncharacterized protein OS=Prunus persica GN=PRUPE_ppa004971mg PE=4 SV=1
Zj.jz034557043	5	pink	GO:GO:0003824; catalytic activity; Molecular Function	IPR:IPR000073; Alpha/beta hydrolase fold-1;;IPR000639; Epoxide hydrolase-like	SWISSPROT:Bifunctional epoxide hydrolase 2 OS=Homo sapiens GN=EPHX2 PE=1 SV=2	KEGG:hypothetical protein; K08726 soluble epoxide hydrolase [EC:3.3.2.10]	TREMBL:M5XCP8_PRUPE Uncharacterized protein OS=Prunus persica GN=PRUPE_ppa008676mg PE=4 SV=1
Zj.jz030665019	5	pink	GO:GO:0005198; structural molecule activity; Molecular Function;;GO:0009507; chloroplast; Cellular Component	IPR:IPR006843; Plastid lipid-associated protein/fibrillin conserved domain	SWISSPROT:Probable plastid-lipid-associated protein 4, chloroplastic OS=Arabidopsis thaliana GN=PAP4 PE=1 SV=1	KEGG:-	TREMBL:M5XGR1_PRUPE Uncharacterized protein OS=Prunus persica GN=PRUPE_ppa011650mg PE=4 SV=1
Zj.jz010621092	5	pink	GO:GO:0008152; metabolic process; Biological Process;;GO:0016616; oxidoreductase activity, acting on the CH-OH group of donors, NAD or NADP as acceptor; Molecular Function;;GO:0048037; cofactor binding; Molecular Function;;GO:0051287; NAD binding; Molecular Function;;GO:0055114; oxidation-reduction process; Biological Process	IPR:IPR006139; D-isomer specific 2-hydroxyacid dehydrogenase, catalytic domain;;IPR006140; D-isomer specific 2-hydroxyacid dehydrogenase, NAD-binding	SWISSPROT:Glyoxylate/hydroxypyruvate reductase A HPR2 OS=Arabidopsis thaliana GN=HPR2 PE=1 SV=1	KEGG:hypothetical protein; K15919 hydroxypyruvate reductase 2	TREMBL:M5WUJ5_PRUPE Uncharacterized protein OS=Prunus persica GN=PRUPE_ppa008942mg PE=4 SV=1
Zj.jz042065010	5	pink	GO:-	IPR:IPR009856; Light regulated Lir1	SWISSPROT:Light-regulated protein OS=Oryza sativa subsp. japonica GN=LIR1 PE=2 SV=1	KEGG:-	TREMBL:M5XTK9_PRUPE Uncharacterized protein OS=Prunus persica GN=PRUPE_ppa013059mg PE=4 SV=1
Zj.jz025819015	5	pink	GO:-	IPR:-	SWISSPROT:Uncharacterized protein At1g32220, chloroplastic OS=Arabidopsis thaliana GN=At1g32220 PE=1 SV=1	KEGG:hypothetical protein; K00329 NADH dehydrogenase [EC:1.6.5.3] K00356 NADH dehydrogenase [EC:1.6.99.3]	TREMBL:B9RZ18_RICCO Putative uncharacterized protein OS=Ricinus communis GN=RCOM_1316510 PE=4 SV=1
Zj.jz042025004	5	pink	GO:GO:0003849; 3-deoxy-7-phosphoheptulonate synthase activity; Molecular Function;;GO:0009073; aromatic amino acid family biosynthetic process; Biological Process	IPR:IPR002480; DAHP synthetase, class II	SWISSPROT:Phospho-2-dehydro-3-deoxyheptonate aldolase 2, chloroplastic OS=Arabidopsis thaliana GN=DHS2 PE=2 SV=2	KEGG:hypothetical protein; K01626 3-deoxy-7-phosphoheptulonate synthase [EC:2.5.1.54]	TREMBL:M5VX27_PRUPE Uncharacterized protein OS=Prunus persica GN=PRUPE_ppa004348mg PE=4 SV=1
Zj.jz003705056	5	pink	GO:-	IPR:-	SWISSPROT:-	KEGG:-	TREMBL:F6HL60_VITVI Putative uncharacterized protein OS=Vitis vinifera GN=VIT_08s0007g07920 PE=4 SV=1
Zj.jz036025043	5	pink	GO:-	IPR:-	SWISSPROT:-	KEGG:-	TREMBL:D7LTH4_ARALL Putative uncharacterized protein OS=Arabidopsis lyrata subsp. lyrata GN=ARALYDRAFT_906395 PE=4 SV=1
Zj.jz041763173	5	pink	GO:-	IPR:-	SWISSPROT:MAR-binding filament-like protein 1-1 OS=Nicotiana tabacum GN=MFP1-1 PE=2 SV=1	KEGG:-	TREMBL:F6HX19_VITVI Putative uncharacterized protein OS=Vitis vinifera GN=VIT_09s0002g04750 PE=4 SV=1
Zj.jz039715045	5	pink	GO:GO:0004252; serine-type endopeptidase activity; Molecular Function;;GO:0006508; proteolysis; Biological Process;;GO:0042802; identical protein binding; Molecular Function;;GO:0043086; negative regulation of catalytic activity; Biological Process	IPR:IPR000209; Peptidase S8/S53 domain;;IPR003137; Protease-associated domain, PA;;IPR010259; Proteinase inhibitor I9;;IPR015500; Peptidase S8, subtilisin-related	SWISSPROT:Xylem serine proteinase 1 OS=Arabidopsis thaliana GN=XSP1 PE=2 SV=1	KEGG:Sister chromatid cohesion protein PDS5-like protein; K11267 sister chromatid cohesion protein PDS5	TREMBL:M5X7G0_PRUPE Uncharacterized protein OS=Prunus persica GN=PRUPE_ppa021240mg PE=4 SV=1
Zj.jz043709028	5	pink	GO:-	IPR:-	SWISSPROT:-	KEGG:-	TREMBL:M5Y4B6_PRUPE Uncharacterized protein OS=Prunus persica GN=PRUPE_ppa000302mg PE=4 SV=1
Zj.jz020501010	4	pink	GO:GO:0005960; glycine cleavage complex; Cellular Component;;GO:0006546; glycine catabolic process; Biological Process	IPR:IPR002930; Glycine cleavage H-protein	SWISSPROT:Glycine cleavage system H protein, mitochondrial OS=Flaveria anomala GN=GDCSH PE=2 SV=1	KEGG:hypothetical protein; K02437 glycine cleavage system H protein	TREMBL:Q84TL1_POPTM Glycine decarboxylase complex H-protein OS=Populus tremuloides PE=2 SV=1
Zj.jz013305006	4	pink	GO:-	IPR:-	SWISSPROT:-	KEGG:-	TREMBL:M5WUK5_PRUPE Uncharacterized protein OS=Prunus persica GN=PRUPE_ppa009044mg PE=4 SV=1
Zj.jz018825040	4	pink	GO:GO:0015031; protein transport; Biological Process	IPR:IPR005024; Snf7	SWISSPROT:Charged multivesicular body protein 5 OS=Dictyostelium discoideum GN=chmp5 PE=3 SV=1	KEGG:POPTRDRAFT_833929; SNF7 family protein; K12198 charged multivesicular body protein 5	TREMBL:B9HVJ9_POPTR Predicted protein OS=Populus trichocarpa GN=POPTRDRAFT_833929 PE=4 SV=1
Zj.jz043947018	4	pink	GO:GO:0019904; protein domain specific binding; Molecular Function	IPR:IPR000308; 14-3-3 protein;;IPR023410; 14-3-3 domain	SWISSPROT:14-3-3-like protein B OS=Vicia faba PE=2 SV=1	KEGG:hypothetical protein; K06630 14-3-3 protein epsilon	TREMBL:M5WUQ9_PRUPE Uncharacterized protein OS=Prunus persica GN=PRUPE_ppa010162mg PE=4 SV=1
Zj.jz007819049	4	pink	GO:GO:0006508; proteolysis; Biological Process;;GO:0008234; cysteine-type peptidase activity; Molecular Function	IPR:IPR000668; Peptidase C1A, papain C-terminal;;IPR013128; Peptidase C1A, papain;;IPR013201; Proteinase inhibitor I29, cathepsin propeptide	SWISSPROT:Cysteine proteinase RD21a OS=Arabidopsis thaliana GN=RD21A PE=1 SV=1	KEGG:hypothetical protein; K01376 [EC:3.4.22.-]	TREMBL:B9SFZ3_RICCO Cysteine protease, putative OS=Ricinus communis GN=RCOM_1152900 PE=3 SV=1
Zj.jz000031001	4	pink	GO:GO:0003989; acetyl-CoA carboxylase activity; Molecular Function;;GO:0006633; fatty acid biosynthetic process; Biological Process;;GO:0009317; acetyl-CoA carboxylase complex; Cellular Component;;GO:0016874; ligase activity; Molecular Function	IPR:IPR000022; Carboxyl transferase;;IPR000438; Acetyl-CoA carboxylase carboxyl transferase, beta subunit;;IPR011762; Acetyl-coenzyme A carboxyltransferase, N-terminal	SWISSPROT:Acetyl-coenzyme A carboxylase carboxyl transferase subunit beta, chloroplastic OS=Morus indica GN=accD PE=3 SV=1	KEGG:accD; acetyl-CoA carboxylase beta subunit; K01963 acetyl-CoA carboxylase carboxyl transferase subunit beta [EC:6.4.1.2]	TREMBL:B5LAS9_CAPAN Acetyl-coenzyme A carboxylase carboxyl transferase subunit beta OS=Capsicum annuum GN=accD PE=2 SV=1
Zj.jz034675006	4	pink	GO:-	IPR:IPR013097; Stress responsive alpha-beta barrel	SWISSPROT:Uncharacterized protein At5g22580 OS=Arabidopsis thaliana GN=At5g22580 PE=1 SV=1	KEGG:-	TREMBL:I3SYE0_LOTJA Uncharacterized protein OS=Lotus japonicus PE=4 SV=1
Zj.jz004897011	4	pink	GO:-	IPR:IPR000782; FAS1 domain	SWISSPROT:Fasciclin-like arabinogalactan protein 11 OS=Arabidopsis thaliana GN=FLA11 PE=2 SV=2	KEGG:-	TREMBL:K4C9N8_SOLLC Uncharacterized protein OS=Solanum lycopersicum GN=Solyc06g075220.1 PE=4 SV=1
Zj.jz002305062	4	pink	GO:GO:0005515; protein binding; Molecular Function	IPR:IPR000225; Armadillo	SWISSPROT:U-box domain-containing protein 12 OS=Oryza sativa subsp. japonica GN=PUB12 PE=2 SV=1	KEGG:hypothetical protein; K00276 primary-amine oxidase [EC:1.4.3.21]	TREMBL:M5X0B4_PRUPE Uncharacterized protein OS=Prunus persica GN=PRUPE_ppa003019mg PE=4 SV=1
Zj.jz029071041	4	pink	GO:GO:0005985; sucrose metabolic process; Biological Process;;GO:0009058; biosynthetic process; Biological Process;;GO:0016157; sucrose synthase activity; Molecular Function	IPR:IPR000368; Sucrose synthase;;IPR001296; Glycosyl transferase, family 1;;IPR012820; Sucrose synthase, plant/cyanobacteria	SWISSPROT:Sucrose synthase 6 OS=Arabidopsis thaliana GN=SUS6 PE=1 SV=1	KEGG:hypothetical protein; K00695 sucrose synthase [EC:2.4.1.13]	TREMBL:M5WCU1_PRUPE Uncharacterized protein OS=Prunus persica GN=PRUPE_ppa001135mg PE=4 SV=1
Zj.jz034597082	4	pink	GO:-	IPR:IPR013598; Exportin-1/Importin-beta-like	SWISSPROT:Protein HASTY 1 OS=Arabidopsis thaliana GN=HST1 PE=1 SV=1	KEGG:hypothetical protein; K14289 exportin-5	TREMBL:M5WR78_PRUPE Uncharacterized protein OS=Prunus persica GN=PRUPE_ppa000409mg PE=4 SV=1
Zj.jz019439054	4	pink	GO:GO:0005525; GTP binding; Molecular Function;;GO:0005622; intracellular; Cellular Component;;GO:0006886; intracellular protein transport; Biological Process;;GO:0007264; small GTPase mediated signal transduction; Biological Process	IPR:IPR006687; Small GTPase superfamily, SAR1-type;;IPR006689; Small GTPase superfamily, ARF/SAR type;;IPR024156; Small GTPase superfamily, ARF type	SWISSPROT:ADP-ribosylation factor OS=Dugesia japonica PE=2 SV=3	KEGG:ADP-ribosylation factor-like; K07977 Arf/Sar family, other	TREMBL:A5B0V8_VITVI Putative uncharacterized protein OS=Vitis vinifera GN=VIT_16s0039g02240 PE=3 SV=1
Zj.jz002525010	3	pink	GO:GO:0000275; mitochondrial proton-transporting ATP synthase complex, catalytic core F(1); Cellular Component;;GO:0015986; ATP synthesis coupled proton transport; Biological Process;;GO:0046933; proton-transporting ATP synthase activity, rotational mechanism; Molecular Function;;GO:0046961; proton-transporting ATPase activity, rotational mechanism; Molecular Function	IPR:IPR006721; ATPase, F1 complex, epsilon subunit, mitochondrial	SWISSPROT:ATP synthase subunit epsilon, mitochondrial OS=Arabidopsis thaliana GN=At1g51650 PE=1 SV=3	KEGG:ATP synthase epsilon chain, mitochondrial, putative (EC:3.6.3.14); K02135 F-type H+-transporting ATPase subunit epsilon	TREMBL:B9RU09_RICCO ATP synthase epsilon chain, mitochondrial, putative OS=Ricinus communis GN=RCOM_1460050 PE=4 SV=1
Zj.jz027983015	3	pink	GO:-	IPR:-	SWISSPROT:-	KEGG:-	TREMBL:B9IAT7_POPTR Predicted protein OS=Populus trichocarpa GN=POPTRDRAFT_732457 PE=4 SV=1
Zj.jz036113125	3	pink	GO:GO:0016117; carotenoid biosynthetic process; Biological Process;;GO:0016853; isomerase activity; Molecular Function	IPR:IPR014101; Carotene isomerase	SWISSPROT:Prolycopene isomerase, chloroplastic OS=Daucus carota GN=CRTISO PE=2 SV=1	KEGG:prolycopene isomerase, chloroplastic-like; K09835 prolycopene isomerase [EC:5.2.1.13]	TREMBL:M5XHL3_PRUPE Uncharacterized protein OS=Prunus persica GN=PRUPE_ppa021157mg PE=4 SV=1
Zj.jz026341019	3	pink	GO:GO:0008152; metabolic process; Biological Process;;GO:0008168; methyltransferase activity; Molecular Function	IPR:IPR013216; Methyltransferase type 11	SWISSPROT:37 kDa inner envelope membrane protein, chloroplastic OS=Spinacia oleracea PE=1 SV=1	KEGG:hypothetical protein; K12502 MPBQ/MSBQ methyltransferase	TREMBL:M5VMM2_PRUPE Uncharacterized protein OS=Prunus persica GN=PRUPE_ppa008168mg PE=4 SV=1
Zj.jz004541049	3	pink	GO:-	IPR:IPR004217; Tim10/DDP family zinc finger	SWISSPROT:Mitochondrial import inner membrane translocase subunit Tim9 OS=Oryza sativa subsp. japonica GN=TIM9 PE=3 SV=2	KEGG:uncharacterized LOC100500613; K17777 mitochondrial import inner membrane translocase subunit TIM9	TREMBL:C6T294_SOYBN Uncharacterized protein OS=Glycine max PE=4 SV=1
Zj.jz042895015	3	pink	GO:GO:0003924; GTPase activity; Molecular Function;;GO:0005525; GTP binding; Molecular Function	IPR:IPR000795; Elongation factor, GTP-binding domain;;IPR004160; Translation elongation factor EFTu/EF1A, C-terminal;;IPR004161; Translation elongation factor EFTu/EF1A, domain 2	SWISSPROT:Elongation factor Tu, chloroplastic OS=Glycine max GN=TUFB1 PE=3 SV=1	KEGG:elongation factor Tu, chloroplastic-like; K02358 elongation factor Tu	TREMBL:K7KMT9_SOYBN Elongation factor Tu OS=Glycine max PE=3 SV=1
Zj.jz022619075	3	pink	GO:-	IPR:IPR025564; Cyanobacterial aminoacyl-tRNA synthetase, CAAD domain	SWISSPROT:Uncharacterized protein At4g01150, chloroplastic OS=Arabidopsis thaliana GN=At4g01150 PE=1 SV=1	KEGG:-	TREMBL:B9RE13_RICCO Thylakoid membrane phosphoprotein 14 kDa, chloroplast, putative OS=Ricinus communis GN=RCOM_1617300 PE=4 SV=1
Zj.jz038651007	3	pink	GO:GO:0005524; ATP binding; Molecular Function;;GO:0006139; nucleobase-containing compound metabolic process; Biological Process;;GO:0019205; nucleobase-containing compound kinase activity; Molecular Function	IPR:IPR000850; Adenylate kinase;;IPR018962; Domain of unknown function DUF1995	SWISSPROT:Probable adenylate kinase 2, chloroplastic OS=Arabidopsis thaliana GN=At5g47840 PE=2 SV=1	KEGG:uncharacterized LOC100256872; K00939 adenylate kinase [EC:2.7.4.3]	TREMBL:F6HCJ8_VITVI Putative uncharacterized protein OS=Vitis vinifera GN=VIT_11s0149g00040 PE=3 SV=1
Zj.jz034949020	3	pink	GO:GO:0005783; endoplasmic reticulum; Cellular Component;;GO:0006886; intracellular protein transport; Biological Process;;GO:0016021; integral to membrane; Cellular Component	IPR:IPR008417; B-cell receptor-associated 31-like	SWISSPROT:B-cell receptor-associated protein 31 OS=Mus musculus GN=Bcap31 PE=1 SV=4	KEGG:hypothetical protein; K14009 B-cell receptor-associated protein 31	TREMBL:G7JEQ0_MEDTR Uncharacterized protein OS=Medicago truncatula GN=MTR_4g049540 PE=2 SV=1
Zj.jz021445314	3	pink	GO:GO:0009765; photosynthesis, light harvesting; Biological Process;;GO:0016020; membrane; Cellular Component	IPR:IPR001344; Chlorophyll A-B binding protein, plant;;IPR022796; Chlorophyll A-B binding protein	SWISSPROT:Chlorophyll a-b binding protein 7, chloroplastic OS=Solanum lycopersicum GN=CAB7 PE=3 SV=1	KEGG:POPTRDRAFT_548030; chlorophyll a/b-binding protein type II precursor; K08908 light-harvesting complex I chlorophyll a/b binding protein 2	TREMBL:B9GML1_POPTR Light-harvesting complex I protein Lhca2 OS=Populus trichocarpa GN=Lhca2-1 PE=2 SV=1
Zj.jz025819129	3	pink	GO:-	IPR:IPR008030; NmrA-like	SWISSPROT:Isoflavone reductase homolog OS=Lupinus albus PE=2 SV=1	KEGG:PRR2; pinoresinol reductase 2; K00224 [EC:1.3.1.-]	TREMBL:F6HQR3_VITVI Putative uncharacterized protein OS=Vitis vinifera GN=VIT_08s0040g00550 PE=4 SV=1
Zj.jz042427007	3	pink	GO:GO:0000287; magnesium ion binding; Molecular Function;;GO:0004743; pyruvate kinase activity; Molecular Function;;GO:0006096; glycolysis; Biological Process;;GO:0030955; potassium ion binding; Molecular Function	IPR:IPR001697; Pyruvate kinase;;IPR015793; Pyruvate kinase, barrel;;IPR015795; Pyruvate kinase, C-terminal	SWISSPROT:Pyruvate kinase isozyme A, chloroplastic OS=Ricinus communis PE=1 SV=1	KEGG:Pyruvate kinase isozyme A, chloroplastic; K00873 pyruvate kinase [EC:2.7.1.40]	TREMBL:M5XDH6_PRUPE Uncharacterized protein OS=Prunus persica GN=PRUPE_ppa003316mg PE=4 SV=1
Zj.jz034859030	3	pink	GO:GO:0005515; protein binding; Molecular Function	IPR:IPR004045; Glutathione S-transferase, N-terminal;;IPR017933; Glutathione S-transferase/chloride channel, C-terminal	SWISSPROT:Glutathione S-transferase DHAR3, chloroplastic OS=Arabidopsis thaliana GN=DHAR3 PE=1 SV=1	KEGG:hypothetical protein; K01873 valyl-tRNA synthetase [EC:6.1.1.9]	TREMBL:M5WUW5_PRUPE Uncharacterized protein OS=Prunus persica GN=PRUPE_ppa010038mg PE=4 SV=1
Zj.jz043343156	3	pink	GO:GO:0003735; structural constituent of ribosome; Molecular Function;;GO:0005622; intracellular; Cellular Component;;GO:0005840; ribosome; Cellular Component;;GO:0006412; translation; Biological Process	IPR:IPR001210; Ribosomal protein S17e	SWISSPROT:40S ribosomal protein S17-4 OS=Arabidopsis thaliana GN=RPS17D PE=2 SV=3	KEGG:40S ribosomal protein S17-like; K02962 small subunit ribosomal protein S17e	TREMBL:I3NMJ2_HEVBR 40S ribosomal protein S17C OS=Hevea brasiliensis GN=RPS17C PE=2 SV=1
Zj.jz012139015	3	pink	GO:GO:0003677; DNA binding; Molecular Function;;GO:0003700; sequence-specific DNA binding transcription factor activity; Molecular Function;;GO:0005634; nucleus; Cellular Component;;GO:0006355; regulation of transcription, DNA-dependent; Biological Process;;GO:0043565; sequence-specific DNA binding; Molecular Function	IPR:IPR001356; Homeobox domain;;IPR005539; ELK;;IPR005540; KNOX1;;IPR005541; KNOX2;;IPR008422; Homeobox KN domain	SWISSPROT:Homeobox protein knotted-1-like 3 OS=Malus domestica PE=2 SV=1	KEGG:homeobox protein knotted-1-like LET12-like; K16670 homeobox protein Meis2	TREMBL:B6VG75_JUGNI KNAT3-like transcription factor OS=Juglans nigra PE=2 SV=1
Zj.jz012139019	3	pink	GO:-	IPR:IPR013877; YAP-binding/Alf4/Glomulin	SWISSPROT:Aberrant root formation protein 4 OS=Arabidopsis thaliana GN=ALF4 PE=1 SV=2	KEGG:-	TREMBL:F6H3V0_VITVI Putative uncharacterized protein OS=Vitis vinifera GN=VIT_04s0008g06070 PE=4 SV=1
Zj.jz010621141	3	pink	GO:-	IPR:IPR001163; Ribonucleoprotein LSM domain;;IPR006649; Ribonucleoprotein LSM domain, eukaryotic/archaea-type	SWISSPROT:U6 snRNA-associated Sm-like protein LSm5 OS=Pongo abelii GN=LSM5 PE=3 SV=3	KEGG:uncharacterized LOC100306359; K12624 U6 snRNA-associated Sm-like protein LSm5	TREMBL:C6SZ20_SOYBN Uncharacterized protein OS=Glycine max PE=4 SV=1
Zj.jz016347042	2	pink	GO:GO:0009765; photosynthesis, light harvesting; Biological Process;;GO:0016020; membrane; Cellular Component	IPR:IPR001344; Chlorophyll A-B binding protein, plant;;IPR022796; Chlorophyll A-B binding protein	SWISSPROT:Chlorophyll a-b binding protein 151, chloroplastic OS=Gossypium hirsutum GN=CAB-151 PE=2 SV=2	KEGG:chlorophyll A/B binding protein, putative; K08913 light-harvesting complex II chlorophyll a/b binding protein 2	TREMBL:B9T0C1_RICCO Chlorophyll A/B binding protein, putative OS=Ricinus communis GN=RCOM_0483250 PE=3 SV=1
Zj.jz029199035	2	pink	GO	IPR	SWISSPROT	KEGG	TREMBL
Zj.jz019439077	2	pink	GO:GO:0004045; aminoacyl-tRNA hydrolase activity; Molecular Function	IPR:IPR002833; Peptidyl-tRNA hydrolase, PTH2	SWISSPROT:Peptidyl-tRNA hydrolase 2, mitochondrial OS=Homo sapiens GN=PTRH2 PE=1 SV=1	KEGG:peptidyl-tRNA hydrolase 2, mitochondrial-like; K04794 peptidyl-tRNA hydrolase, PTH2 family [EC:3.1.1.29]	TREMBL:B9N111_POPTR Predicted protein OS=Populus trichocarpa GN=POPTRDRAFT_742697 PE=2 SV=1
Zj.jz027983032	2	pink	GO:GO:0008152; metabolic process; Biological Process;;GO:0016747; transferase activity, transferring acyl groups other than amino-acyl groups; Molecular Function	IPR:IPR002155; Thiolase;;IPR020616; Thiolase, N-terminal;;IPR020617; Thiolase, C-terminal	SWISSPROT:Probable acetyl-CoA acetyltransferase, cytosolic 2 OS=Arabidopsis thaliana GN=At5g47720 PE=2 SV=1	KEGG:hypothetical protein; K00626 acetyl-CoA C-acetyltransferase [EC:2.3.1.9]	TREMBL:M5WS77_PRUPE Uncharacterized protein OS=Prunus persica GN=PRUPE_ppa006513mg PE=4 SV=1
Zj.jz017063002	2	pink	GO:GO:0005509; calcium ion binding; Molecular Function;;GO:0005783; endoplasmic reticulum; Cellular Component;;GO:0006457; protein folding; Biological Process;;GO:0051082; unfolded protein binding; Molecular Function	IPR:IPR001580; Calreticulin/calnexin	SWISSPROT:Calnexin homolog 1 OS=Arabidopsis thaliana GN=CNX1 PE=1 SV=1	KEGG:hypothetical protein; K08054 calnexin	TREMBL:M5WBE8_PRUPE Uncharacterized protein OS=Prunus persica GN=PRUPE_ppa003899mg PE=4 SV=1
Zj.jz031429070	2	pink	GO:GO:0005515; protein binding; Molecular Function;;GO:0006457; protein folding; Biological Process	IPR:IPR001179; Peptidyl-prolyl cis-trans isomerase, FKBP-type, domain;;IPR013026; Tetratricopeptide repeat-containing domain;;IPR013105; Tetratricopeptide TPR2;;IPR019734; Tetratricopeptide repeat;;IPR023566; Peptidyl-prolyl cis-trans isomerase, FKBP-type	SWISSPROT:Peptidyl-prolyl cis-trans isomerase FKBP62 OS=Arabidopsis thaliana GN=FKBP62 PE=1 SV=2	KEGG:70 kDa peptidyl-prolyl isomerase-like; K09571 FK506-binding protein 4/5 [EC:5.2.1.8]	TREMBL:D7TGC8_VITVI Putative uncharacterized protein OS=Vitis vinifera GN=VIT_00s0769g00010 PE=2 SV=1
Zj.jz042733108	2	pink	GO:-	IPR:-	SWISSPROT:-	KEGG:-	TREMBL:M5X139_PRUPE Uncharacterized protein OS=Prunus persica GN=PRUPE_ppa008490mg PE=4 SV=1
Zj.jz021445034	2	pink	GO:GO:0008270; zinc ion binding; Molecular Function;;GO:0016491; oxidoreductase activity; Molecular Function;;GO:0016747; transferase activity, transferring acyl groups other than amino-acyl groups; Molecular Function;;GO:0055114; oxidation-reduction process; Biological Process	IPR:IPR002085; Alcohol dehydrogenase superfamily, zinc-type;;IPR013154; Alcohol dehydrogenase GroES-like;;IPR020843; Polyketide synthase, enoylreductase	SWISSPROT:Quinone oxidoreductase-like protein At1g23740, chloroplastic OS=Arabidopsis thaliana GN=At1g23740 PE=1 SV=2	KEGG:zinc alcohol dehydrogenase (EC:1.6.-.-); K00359 NADH oxidase [EC:1.6.-.-]	TREMBL:B9SHB0_RICCO Alcohol dehydrogenase, putative OS=Ricinus communis GN=RCOM_0528460 PE=4 SV=1
Zj.jz019719009	2	pink	GO:-	IPR:IPR001608; Alanine racemase, N-terminal;;IPR011078; Uncharacterised protein family UPF0001	SWISSPROT:Proline synthase co-transcribed bacterial homolog protein OS=Bos taurus GN=PROSC PE=2 SV=1	KEGG:hypothetical protein; K06997	TREMBL:M5WHD3_PRUPE Uncharacterized protein OS=Prunus persica GN=PRUPE_ppa010565mg PE=4 SV=1
Zj.jz002249046	2	pink	GO:GO:0003735; structural constituent of ribosome; Molecular Function;;GO:0005622; intracellular; Cellular Component;;GO:0005840; ribosome; Cellular Component;;GO:0006412; translation; Biological Process	IPR:IPR013823; Ribosomal protein L7/L12, C-terminal	SWISSPROT:50S ribosomal protein L12-1, chloroplastic OS=Arabidopsis thaliana GN=RPL12A PE=1 SV=1	KEGG:hypothetical protein; K02935 large subunit ribosomal protein L7/L12	TREMBL:M5XA31_PRUPE Uncharacterized protein OS=Prunus persica GN=PRUPE_ppa011994mg PE=4 SV=1
Zj.jz037921254	2	pink	GO:GO:0004781; sulfate adenylyltransferase (ATP) activity; Molecular Function	IPR:IPR024951; Sulphate adenylyltransferase catalytic domain;;IPR025980; ATP-sulfurylase PUA-like domain	SWISSPROT:ATP sulfurylase 1, chloroplastic OS=Arabidopsis thaliana GN=APS1 PE=1 SV=1	KEGG:hypothetical protein; K13811 3'-phosphoadenosine 5'-phosphosulfate synthase [EC:2.7.7.4 2.7.1.25]	TREMBL:M5XFD8_PRUPE Uncharacterized protein OS=Prunus persica GN=PRUPE_ppa005353mg PE=4 SV=1
Zj.jz036113126	2	pink	GO:GO:0003924; GTPase activity; Molecular Function;;GO:0005525; GTP binding; Molecular Function;;GO:0005622; intracellular; Cellular Component;;GO:0006184; GTP catabolic process; Biological Process;;GO:0006886; intracellular protein transport; Biological Process;;GO:0006913; nucleocytoplasmic transport; Biological Process;;GO:0007165; signal transduction; Biological Process;;GO:0007264; small GTP…	IPR:IPR001806; Small GTPase superfamily;;IPR002041; Ran GTPase;;IPR003578; Small GTPase superfamily, Rho type;;IPR003579; Small GTPase superfamily, Rab type;;IPR020849; Small GTPase superfamily, Ras type;;IPR024156; Small GTPase superfamily, ARF type	SWISSPROT:Ras-related protein RABD1 OS=Arabidopsis thaliana GN=RABD1 PE=1 SV=1	KEGG:GTP-binding family protein; K07874 Ras-related protein Rab-1A	TREMBL:B9N0F8_POPTR Predicted protein OS=Populus trichocarpa GN=POPTRDRAFT_742527 PE=2 SV=1
Zj.jz041429061	2	pink	GO:-	IPR:IPR008030; NmrA-like	SWISSPROT:Isoflavone reductase-like protein OS=Olea europaea PE=1 SV=1	KEGG:IFRL4; isoflavone reductase-like protein 4; K00224 [EC:1.3.1.-]	TREMBL:Q9FUW6_BETPN Allergenic isoflavone reductase-like protein Bet v 6.0102 OS=Betula pendula GN=BETV6.0102 PE=2 SV=1
Zj.jz012181005	2	pink	GO:GO:0003868; 4-hydroxyphenylpyruvate dioxygenase activity; Molecular Function;;GO:0009072; aromatic amino acid family metabolic process; Biological Process;;GO:0016701; oxidoreductase activity, acting on single donors with incorporation of molecular oxygen; Molecular Function;;GO:0055114; oxidation-reduction process; Biological Process	IPR:IPR004360; Glyoxalase/fosfomycin resistance/dioxygenase domain;;IPR005956; 4-hydroxyphenylpyruvate dioxygenase	SWISSPROT:4-hydroxyphenylpyruvate dioxygenase OS=Arabidopsis thaliana GN=HPD PE=1 SV=2	KEGG:4-hydroxyphenylpyruvate dioxygenase-like; K00457 4-hydroxyphenylpyruvate dioxygenase [EC:1.13.11.27]	TREMBL:B7X935_HEVBR 4-hydroxyphenylpyruvate dioxygenase OS=Hevea brasiliensis GN=hppd PE=2 SV=1
Zj.jz022831005	2	pink	GO:GO:0005975; carbohydrate metabolic process; Biological Process;;GO:0042132; fructose 1,6-bisphosphate 1-phosphatase activity; Molecular Function;;GO:0042578; phosphoric ester hydrolase activity; Molecular Function	IPR:IPR000146; Fructose-1,6-bisphosphatase class 1/Sedoheputulose-1,7-bisphosphatase	SWISSPROT:Fructose-1,6-bisphosphatase, cytosolic OS=Solanum tuberosum PE=2 SV=1	KEGG:hypothetical protein; K03841 fructose-1,6-bisphosphatase I [EC:3.1.3.11]	TREMBL:M1AQH1_SOLTU Uncharacterized protein OS=Solanum tuberosum GN=PGSC0003DMG400010788 PE=3 SV=1
Zj.jz040641011	2	pink	GO:GO:0000256; allantoin catabolic process; Biological Process;;GO:0004848; ureidoglycolate hydrolase activity; Molecular Function	IPR:IPR007247; Ureidoglycolate hydrolase	SWISSPROT:-	KEGG:-	TREMBL:I3S928_LOTJA Uncharacterized protein OS=Lotus japonicus PE=2 SV=1
Zj.jz014121036	2	pink	GO:GO:0005737; cytoplasm; Cellular Component;;GO:0019509; L-methionine salvage from methylthioadenosine; Biological Process;;GO:0046872; metal ion binding; Molecular Function	IPR:IPR001303; Class II aldolase/adducin N-terminal;;IPR017714; Methylthioribulose-1-phosphate dehydratase;;IPR023214; HAD-like domain	SWISSPROT:Probable bifunctional methylthioribulose-1-phosphate dehydratase/enolase-phosphatase E1 1 OS=Vitis vinifera GN=VIT_19s0014g02480 PE=2 SV=2	KEGG:hypothetical protein; K16054 methylthioribulose 1-phosphate dehydratase / enolase-phosphatase E1 [EC:4.2.1.109 3.1.3.77]	TREMBL:M5X0M5_PRUPE Uncharacterized protein OS=Prunus persica GN=PRUPE_ppa004202mg PE=4 SV=1
Zj.jz040731040	2	pink	GO:-	IPR:IPR009071; High mobility group box domain	SWISSPROT:High mobility group B protein 1 OS=Arabidopsis thaliana GN=HMGB1 PE=1 SV=1	KEGG:hypothetical protein; K10802 high mobility group protein B1	TREMBL:M5X0U9_PRUPE Uncharacterized protein OS=Prunus persica GN=PRUPE_ppa012424mg PE=4 SV=1
Zj.jz010621020	2	pink	GO:GO:0003993; acid phosphatase activity; Molecular Function	IPR:IPR005519; Acid phosphatase (Class B)	SWISSPROT:Stem 28 kDa glycoprotein OS=Glycine max GN=VSPA PE=2 SV=1	KEGG:Os03g0332500; K02866 large subunit ribosomal protein L10e	TREMBL:B9RQD0_RICCO Stem 28 kDa glycoprotein, putative OS=Ricinus communis GN=RCOM_1487980 PE=4 SV=1
Zj.jz004541041	2	pink	GO:-	IPR:IPR000782; FAS1 domain	SWISSPROT:Fasciclin-like arabinogalactan protein 4 OS=Arabidopsis thaliana GN=FLA4 PE=1 SV=1	KEGG:-	TREMBL:F6GV15_VITVI Putative uncharacterized protein OS=Vitis vinifera GN=VIT_06s0004g04610 PE=4 SV=1
Zj.jz025819311	2	pink	GO:GO:0003824; catalytic activity; Molecular Function;;GO:0005524; ATP binding; Molecular Function;;GO:0006464; cellular protein modification process; Biological Process;;GO:0008641; small protein activating enzyme activity; Molecular Function	IPR:IPR000011; Ubiquitin/SUMO-activating enzyme E1;;IPR000127; Ubiquitin-activating enzyme repeat;;IPR000594; UBA/THIF-type NAD/FAD binding fold;;IPR018965; Ubiquitin-activating enzyme e1, C-terminal;;IPR019572; Ubiquitin-activating enzyme	SWISSPROT:Ubiquitin-activating enzyme E1 1 OS=Arabidopsis thaliana GN=UBA1 PE=1 SV=1	KEGG:hypothetical protein; K03178 ubiquitin-activating enzyme E1 [EC:6.3.2.19]	TREMBL:M5WR73_PRUPE Uncharacterized protein OS=Prunus persica GN=PRUPE_ppa000563mg PE=4 SV=1
Zj.jz041443006	2	pink	GO:-	IPR:-	SWISSPROT:NADH dehydrogenase [ubiquinone] 1 alpha subcomplex subunit 6 OS=Arabidopsis thaliana GN=At3g12260 PE=2 SV=1	KEGG:NADH dehydrogenase [ubiquinone] 1 alpha subcomplex subunit 6-like; K03950 NADH dehydrogenase (ubiquinone) 1 alpha subcomplex subunit 6	TREMBL:K3XN50_SETIT Uncharacterized protein OS=Setaria italica GN=Si003323m.g PE=4 SV=1
Zj.jz027983085	2	pink	GO:GO:0009765; photosynthesis, light harvesting; Biological Process;;GO:0016020; membrane; Cellular Component	IPR:IPR001344; Chlorophyll A-B binding protein, plant;;IPR022796; Chlorophyll A-B binding protein	SWISSPROT:Chlorophyll a-b binding protein 8, chloroplastic OS=Solanum lycopersicum GN=CAB8 PE=3 SV=1	KEGG:hypothetical protein; K08909 light-harvesting complex I chlorophyll a/b binding protein 3	TREMBL:M5WUL4_PRUPE Uncharacterized protein OS=Prunus persica GN=PRUPE_ppa009110mg PE=4 SV=1
Zj.jz010451030	2	pink	GO:GO:0016747; transferase activity, transferring acyl groups other than amino-acyl groups; Molecular Function	IPR:IPR003480; Transferase	SWISSPROT:BAHD acyltransferase DCR OS=Arabidopsis thaliana GN=DCR PE=2 SV=1	KEGG:hydroxycinnamoyl-Coenzyme A shikimate/quinate hydroxycinnamoyltransferase-like; K13065 shikimate O-hydroxycinnamoyltransferase [EC:2.3.1.133]	TREMBL:M5X8B3_PRUPE Uncharacterized protein OS=Prunus persica GN=PRUPE_ppa005774mg PE=4 SV=1
Zj.jz024797119	2	pink	GO:-	IPR:IPR007157; PspA/IM30	SWISSPROT:Membrane-associated 30 kDa protein, chloroplastic OS=Pisum sativum GN=IM30 PE=2 SV=1	KEGG:hypothetical protein; K03969 phage shock protein A	TREMBL:M5XRG9_PRUPE Uncharacterized protein OS=Prunus persica GN=PRUPE_ppa008331mg PE=4 SV=1
Zj.jz031003057	1	pink	GO:-	IPR:IPR004265; Plant disease resistance response protein	SWISSPROT:Disease resistance response protein 206 OS=Pisum sativum GN=PI206 PE=2 SV=2	KEGG:hypothetical protein; K01870 isoleucyl-tRNA synthetase [EC:6.1.1.5]	TREMBL:M5VLH1_PRUPE Uncharacterized protein OS=Prunus persica GN=PRUPE_ppa025557mg PE=4 SV=1
Zj.jz219934001	1	pink	GO:GO:0004190; aspartic-type endopeptidase activity; Molecular Function;;GO:0006508; proteolysis; Biological Process	IPR:IPR001461; Peptidase A1	SWISSPROT:Protein ASPARTIC PROTEASE IN GUARD CELL 1 OS=Arabidopsis thaliana GN=ASPG1 PE=1 SV=1	KEGG:hypothetical protein; K01381 saccharopepsin [EC:3.4.23.25]	TREMBL:M5WPB5_PRUPE Uncharacterized protein OS=Prunus persica GN=PRUPE_ppa004726mg PE=4 SV=1
Zj.jz019403024	1	pink	GO:GO:0005515; protein binding; Molecular Function	IPR:IPR001611; Leucine-rich repeat	SWISSPROT:Uncharacterized protein At4g06744 OS=Arabidopsis thaliana GN=At4g06744 PE=2 SV=1	KEGG:hypothetical protein; K02984 small subunit ribosomal protein S3Ae	TREMBL:M5VNS6_PRUPE Uncharacterized protein OS=Prunus persica GN=PRUPE_ppa004109mg PE=4 SV=1
Zj.jz008869064	1	pink	GO:GO:0003676; nucleic acid binding; Molecular Function;;GO:0004386; helicase activity; Molecular Function;;GO:0005524; ATP binding; Molecular Function;;GO:0008026; ATP-dependent helicase activity; Molecular Function	IPR:IPR001650; Helicase, C-terminal;;IPR011545; DNA/RNA helicase, DEAD/DEAH box type, N-terminal;;IPR014001; Helicase, superfamily 1/2, ATP-binding domain;;IPR014014; RNA helicase, DEAD-box type, Q motif	SWISSPROT:Eukaryotic initiation factor 4A-9 OS=Nicotiana tabacum PE=2 SV=1	KEGG:eukaryotic initiation factor 4A-11-like; K03257 translation initiation factor 4A	TREMBL:D7STP1_VITVI Putative uncharacterized protein OS=Vitis vinifera GN=VIT_04s0008g01000 PE=2 SV=1
Zj.jz007927033	1	pink	GO:GO:0005509; calcium ion binding; Molecular Function;;GO:0009523; photosystem II; Cellular Component;;GO:0009654; oxygen evolving complex; Cellular Component;;GO:0015979; photosynthesis; Biological Process;;GO:0019898; extrinsic to membrane; Cellular Component	IPR:IPR002683; Photosystem II PsbP, oxygen evolving complex	SWISSPROT:PsbP-like protein 1, chloroplastic OS=Arabidopsis thaliana GN=PPL1 PE=1 SV=1	KEGG:hypothetical protein; K02717 photosystem II oxygen-evolving enhancer protein 2	TREMBL:M5X0Q9_PRUPE Uncharacterized protein OS=Prunus persica GN=PRUPE_ppa010690mg PE=4 SV=1
Zj.jz039715063	1	pink	GO:-	IPR:IPR016477; Fructosamine/Ketosamine-3-kinase	SWISSPROT:Protein-ribulosamine 3-kinase, chloroplastic OS=Arabidopsis thaliana GN=At3g61080 PE=1 SV=2	KEGG:FN3KRP; fructosamine 3 kinase related protein; K15523 protein-ribulosamine 3-kinase [EC:2.7.1.172]	TREMBL:M5XDE6_PRUPE Uncharacterized protein OS=Prunus persica GN=PRUPE_ppa008475mg PE=4 SV=1
Zj.jz027401051	1	pink	GO:GO:0004497; monooxygenase activity; Molecular Function;;GO:0005506; iron ion binding; Molecular Function;;GO:0009055; electron carrier activity; Molecular Function;;GO:0016705; oxidoreductase activity, acting on paired donors, with incorporation or reduction of molecular oxygen; Molecular Function;;GO:0020037; heme binding; Molecular Function;;GO:0055114; oxidation-reduction process; Biologica…	IPR:IPR001128; Cytochrome P450;;IPR002403; Cytochrome P450, E-class, group IV	SWISSPROT:Allene oxide synthase, chloroplastic OS=Linum usitatissimum GN=CYP74A PE=1 SV=1	KEGG:allene oxide synthase, chloroplastic-like; K10528 hydroperoxide lyase [EC:4.1.2.-]	TREMBL:M5WRQ7_PRUPE Uncharacterized protein OS=Prunus persica GN=PRUPE_ppa004799mg PE=4 SV=1
Zj.jz034597057	1	pink	GO:GO:0005506; iron ion binding; Molecular Function	IPR:IPR024934; Rubredoxin-like domain;;IPR024935; Rubredoxin domain	SWISSPROT:Rubredoxin OS=Synechocystis sp. (strain PCC 6803 / Kazusa) GN=rub PE=3 SV=1	KEGG:-	TREMBL:M5W043_PRUPE Uncharacterized protein OS=Prunus persica GN=PRUPE_ppa011413mg PE=4 SV=1
Zj.jz044285042	1	pink	GO:-	IPR:-	SWISSPROT:Uncharacterized GPI-anchored protein At5g19250 OS=Arabidopsis thaliana GN=At5g19250 PE=1 SV=1	KEGG:-	TREMBL:M5W0Y4_PRUPE Uncharacterized protein OS=Prunus persica GN=PRUPE_ppa014919mg PE=4 SV=1
Zj.jz034129036	1	pink	GO:GO:0005515; protein binding; Molecular Function	IPR:IPR004045; Glutathione S-transferase, N-terminal;;IPR004046; Glutathione S-transferase, C-terminal;;IPR017933; Glutathione S-transferase/chloride channel, C-terminal	SWISSPROT:Glutathione S-transferase OS=Hyoscyamus muticus PE=1 SV=1	KEGG:glutathione-s-transferase theta, gst, putative (EC:2.5.1.18); K00799 glutathione S-transferase [EC:2.5.1.18]	TREMBL:B9R8H1_RICCO Glutathione-s-transferase theta, gst, putative OS=Ricinus communis GN=RCOM_1599790 PE=3 SV=1
Zj.jz008869005	1	pink	GO:-	IPR:IPR008584; Protein of unknown function DUF866, eukaryotic	SWISSPROT:UPF0587 protein C1orf123 homolog OS=Xenopus laevis PE=2 SV=1	KEGG:hypothetical protein; K14531 ribonuclease MRP protein subunit SNM1	TREMBL:C6T0W7_SOYBN Uncharacterized protein OS=Glycine max PE=2 SV=1
Zj.jz044343026	1	pink	GO:GO:0004017; adenylate kinase activity; Molecular Function;;GO:0005524; ATP binding; Molecular Function;;GO:0006139; nucleobase-containing compound metabolic process; Biological Process;;GO:0019205; nucleobase-containing compound kinase activity; Molecular Function	IPR:IPR000850; Adenylate kinase;;IPR007862; Adenylate kinase, active site lid domain	SWISSPROT:Adenylate kinase B OS=Oryza sativa subsp. japonica GN=ADK-B PE=2 SV=1	KEGG:hypothetical protein; K00939 adenylate kinase [EC:2.7.4.3]	TREMBL:M5WN58_PRUPE Uncharacterized protein OS=Prunus persica GN=PRUPE_ppa010508mg PE=4 SV=1
Zj.jz040945106	1	pink	GO:-	IPR:IPR013126; Heat shock protein 70 family	SWISSPROT:Luminal-binding protein 5 OS=Nicotiana tabacum GN=BIP5 PE=2 SV=1	KEGG:luminal-binding protein 5-like; K09490 heat shock 70kDa protein 5	TREMBL:D2D326_GOSHI Luminal binding protein OS=Gossypium hirsutum PE=2 SV=1
Zj.jz028347094	1	pink	GO:-	IPR:IPR005333; Transcription factor, TCP;;IPR017887; Transcription factor TCP subgroup	SWISSPROT:Transcription factor TCP20 OS=Arabidopsis thaliana GN=TCP20 PE=1 SV=1	KEGG:transcription factor TCP21; K16221 transcription factor TCP21 (protein CCA1 HIKING EXPEDITION)	TREMBL:F6H463_VITVI Putative uncharacterized protein OS=Vitis vinifera GN=VIT_14s0068g01690 PE=4 SV=1
Zj.jz028347180	1	pink	GO:GO:0005507; copper ion binding; Molecular Function;;GO:0009055; electron carrier activity; Molecular Function	IPR:IPR003245; Plastocyanin-like	SWISSPROT:Blue copper protein OS=Pisum sativum PE=2 SV=1	KEGG:-	TREMBL:I3T2G3_LOTJA Uncharacterized protein OS=Lotus japonicus PE=2 SV=1
Zj.jz043343020	1	pink	GO:-	IPR:IPR004265; Plant disease resistance response protein	SWISSPROT:Disease resistance response protein 206 OS=Pisum sativum GN=PI206 PE=2 SV=2	KEGG:hypothetical protein; K01870 isoleucyl-tRNA synthetase [EC:6.1.1.5]	TREMBL:F6HLG1_VITVI Putative uncharacterized protein OS=Vitis vinifera GN=VIT_08s0007g06930 PE=2 SV=1
Zj.jz020765014	1	pink	GO:GO:0008152; metabolic process; Biological Process;;GO:0016787; hydrolase activity; Molecular Function	IPR:IPR002933; Peptidase M20	SWISSPROT:N-carbamoyl-L-amino acid hydrolase OS=Geobacillus stearothermophilus GN=amaB PE=1 SV=1	KEGG:hypothetical protein; K18151 ureidoglycolate amidohydrolase [EC:3.5.1.116]	TREMBL:M5XRF1_PRUPE Uncharacterized protein OS=Prunus persica GN=PRUPE_ppa005238mg PE=4 SV=1
Zj.jz044451024	1	pink	GO:GO:0055085; transmembrane transport; Biological Process	IPR:IPR004813; Oligopeptide transporter, OPT superfamily	SWISSPROT:Oligopeptide transporter 4 OS=Arabidopsis thaliana GN=OPT4 PE=2 SV=1	KEGG:Oligopeptide transporter; K04773 protease IV [EC:3.4.21.-]	TREMBL:F6HW55_VITVI Putative uncharacterized protein OS=Vitis vinifera GN=VIT_03s0097g00510 PE=2 SV=1
Zj.jz042733017	1	pink	GO:GO:0004857; enzyme inhibitor activity; Molecular Function;;GO:0005618; cell wall; Cellular Component;;GO:0030599; pectinesterase activity; Molecular Function;;GO:0042545; cell wall modification; Biological Process	IPR:IPR000070; Pectinesterase, catalytic;;IPR006501; Pectinesterase inhibitor domain	SWISSPROT:Pectinesterase 3 OS=Citrus sinensis PE=1 SV=1	KEGG:pectinesterase 3-like; K01051 pectinesterase [EC:3.1.1.11]	TREMBL:F6HXK8_VITVI Pectinesterase OS=Vitis vinifera GN=VIT_09s0002g00320 PE=3 SV=1
Zj.jz028347118	1	pink	GO:GO:0006605; protein targeting; Biological Process;;GO:0006886; intracellular protein transport; Biological Process;;GO:0016020; membrane; Cellular Component	IPR:IPR001901; Protein translocase complex, SecE/Sec61-gamma subunit	SWISSPROT:Protein transport protein Sec61 subunit gamma OS=Oryza sativa subsp. japonica GN=Os02g0178400 PE=3 SV=1	KEGG:SecE/sec61-gamma protein transport protein; K07342 protein transport protein SEC61 subunit gamma and related proteins	TREMBL:D6BQN8_9ROSI Protein transport protein SEC61 subunit gamma OS=Jatropha curcas PE=4 SV=1
Zj.jz002249026	1	pink	GO:GO:0008270; zinc ion binding; Molecular Function;;GO:0016491; oxidoreductase activity; Molecular Function;;GO:0016747; transferase activity, transferring acyl groups other than amino-acyl groups; Molecular Function;;GO:0055114; oxidation-reduction process; Biological Process	IPR:IPR002085; Alcohol dehydrogenase superfamily, zinc-type;;IPR013154; Alcohol dehydrogenase GroES-like;;IPR020843; Polyketide synthase, enoylreductase	SWISSPROT:Quinone oxidoreductase-like protein At1g23740, chloroplastic OS=Arabidopsis thaliana GN=At1g23740 PE=1 SV=2	KEGG:mitochondrial conserved protein (predicted); K00344 NADPH2:quinone reductase [EC:1.6.5.5]	TREMBL:M5WUG5_PRUPE Uncharacterized protein OS=Prunus persica GN=PRUPE_ppa008661mg PE=4 SV=1
Zj.jz025457142	1	pink	GO:-	IPR:IPR005326; Plectin/S10, N-terminal	SWISSPROT:40S ribosomal protein S10-1 OS=Arabidopsis thaliana GN=RPS10A PE=2 SV=1	KEGG:hypothetical protein; K02947 small subunit ribosomal protein S10e	TREMBL:M5X2H3_PRUPE Uncharacterized protein OS=Prunus persica GN=PRUPE_ppa012085mg PE=4 SV=1
Zj.jz015029107	1	pink	GO:GO:0003924; GTPase activity; Molecular Function;;GO:0005525; GTP binding; Molecular Function	IPR:IPR000640; Translation elongation factor EFG, V domain;;IPR000795; Elongation factor, GTP-binding domain;;IPR004161; Translation elongation factor EFTu/EF1A, domain 2;;IPR005517; Translation elongation factor EFG/EF2, domain IV;;IPR009022; Elongation factor G, III-V domain	SWISSPROT:Elongation factor 2 OS=Beta vulgaris PE=2 SV=1	KEGG:Ribosomal protein S5/Elongation factor G/III/V family protein; K03234 elongation factor 2	TREMBL:G9JJS4_ZIZJJ Elongation factor OS=Ziziphus jujuba PE=2 SV=1
Zj.jz043147035	1	pink	GO:GO:0006952; defense response; Biological Process;;GO:0009607; response to biotic stimulus; Biological Process	IPR:IPR000916; Bet v I domain;;IPR024948; Major latex protein domain;;IPR024949; Bet v I type allergen	SWISSPROT:MLP-like protein 423 OS=Arabidopsis thaliana GN=MLP423 PE=1 SV=1	KEGG:abscisic acid receptor PYL4-like; K14496 abscisic acid receptor PYR/PYL family	TREMBL:M5XT64_PRUPE Uncharacterized protein OS=Prunus persica GN=PRUPE_ppa012809mg PE=4 SV=1
Zj.jz042427022	1	pink	GO:-	IPR:IPR010420; CASTOR/POLLUX/SYM8 ion channels	SWISSPROT:Putative ion channel POLLUX-like 2 OS=Arabidopsis thaliana GN=At5g43745 PE=2 SV=1	KEGG:-	TREMBL:M5XKQ7_PRUPE Uncharacterized protein OS=Prunus persica GN=PRUPE_ppa001330mg PE=4 SV=1
Zj.jz027813019	1	pink	GO:GO:0004013; adenosylhomocysteinase activity; Molecular Function;;GO:0006730; one-carbon metabolic process; Biological Process	IPR:IPR000043; Adenosylhomocysteinase;;IPR012462; Peptidase C78, ubiquitin fold modifier-specific peptidase 1/ 2;;IPR015878; S-adenosyl-L-homocysteine hydrolase, NAD binding domain	SWISSPROT:Adenosylhomocysteinase 1 OS=Arabidopsis thaliana GN=SAHH1 PE=1 SV=1	KEGG:adenosylhomocysteinase-like; K01251 adenosylhomocysteinase [EC:3.3.1.1]	TREMBL:M5WQB5_PRUPE Uncharacterized protein OS=Prunus persica GN=PRUPE_ppa002655mg PE=4 SV=1
Zj.jz038651045	1	pink	GO:GO:0005215; transporter activity; Molecular Function	IPR:IPR000566; Lipocalin/cytosolic fatty-acid binding domain;;IPR002446; Lipocalin, bacterial	SWISSPROT:Putative lipocalin R877 OS=Acanthamoeba polyphaga mimivirus GN=MIMI_R877 PE=1 SV=1	KEGG:apolipoprotein d, putative; K03098 apolipoprotein D and lipocalin family protein	TREMBL:Q38JD5_POPBA Temperature-induced lipocalin OS=Populus balsamifera GN=TIL' PE=2 SV=1
Zj.jz032501073	1	pink	GO:GO:0003723; RNA binding; Molecular Function;;GO:0003735; structural constituent of ribosome; Molecular Function;;GO:0005622; intracellular; Cellular Component;;GO:0005840; ribosome; Cellular Component;;GO:0006412; translation; Biological Process	IPR:IPR001787; Ribosomal protein L21	SWISSPROT:50S ribosomal protein L21, chloroplastic OS=Arabidopsis thaliana GN=RPL21 PE=2 SV=1	KEGG:POPTRDRAFT_826253; 50S ribosomal protein L21; K02888 large subunit ribosomal protein L21	TREMBL:A9PEU7_POPTR Putative uncharacterized protein OS=Populus trichocarpa PE=2 SV=1
Zj.jz027813022	1	pink	GO:-	IPR:IPR002022; Pectate lyase/Amb allergen;;IPR018082; AmbAllergen	SWISSPROT:Probable pectate lyase 22 OS=Arabidopsis thaliana GN=At5g63180 PE=2 SV=1	KEGG:probable pectate lyase 18-like; K01728 pectate lyase [EC:4.2.2.2]	TREMBL:I1MUL0_SOYBN Uncharacterized protein OS=Glycine max PE=4 SV=1
Zj.jz003909056	1	pink	GO:GO:0003824; catalytic activity; Molecular Function;;GO:0004619; phosphoglycerate mutase activity; Molecular Function;;GO:0005737; cytoplasm; Cellular Component;;GO:0006007; glucose catabolic process; Biological Process;;GO:0030145; manganese ion binding; Molecular Function;;GO:0046872; metal ion binding; Molecular Function	IPR:IPR006124; Metalloenzyme;;IPR011258; BPG-independent PGAM, N-terminal	SWISSPROT:2,3-bisphosphoglycerate-independent phosphoglycerate mutase OS=Mesembryanthemum crystallinum GN=PGM1 PE=2 SV=1	KEGG:2,3-bisphosphoglycerate-independent phosphoglycerate mutase-like; K15633 2,3-bisphosphoglycerate-independent phosphoglycerate mutase [EC:5.4.2.12]	TREMBL:C5DB50_VITVI Putative 2,3-bisphosphoglycerate-independent phosphoglycerate mutase OS=Vitis vinifera GN=VIT_08s0056g00200 PE=4 SV=1
Zj.jz025137010	1	pink	GO:GO:0003824; catalytic activity; Molecular Function;;GO:0006541; glutamine metabolic process; Biological Process;;GO:0008242; omega peptidase activity; Molecular Function;;GO:0016787; hydrolase activity; Molecular Function	IPR:IPR011697; Peptidase C26;;IPR015527; Peptidase C26, gamma-glutamyl hydrolase	SWISSPROT:Gamma-glutamyl hydrolase OS=Arabidopsis thaliana GN=GGH PE=1 SV=2	KEGG:gamma-glutamyl hydrolase-like; K01307 gamma-glutamyl hydrolase [EC:3.4.19.9]	TREMBL:M5WN15_PRUPE Uncharacterized protein OS=Prunus persica GN=PRUPE_ppa006962mg PE=4 SV=1
Zj.jz010451027	1	pink	GO:GO:0008565; protein transporter activity; Molecular Function;;GO:0009306; protein secretion; Biological Process;;GO:0015031; protein transport; Biological Process;;GO:0016020; membrane; Cellular Component	IPR:IPR003369; Sec-independent protein translocase protein TatA/B/E;;IPR003998; Twin-arginine translocation protein TatB-like	SWISSPROT:Sec-independent protein translocase protein TATB, chloroplastic OS=Pisum sativum GN=TATB PE=1 SV=1	KEGG:hypothetical protein; K03116 sec-independent protein translocase protein TatA	TREMBL:A9PET0_POPTR Putative uncharacterized protein OS=Populus trichocarpa PE=2 SV=1
Zj.jz044187008	1	pink	GO:GO:0003735; structural constituent of ribosome; Molecular Function;;GO:0005622; intracellular; Cellular Component;;GO:0005840; ribosome; Cellular Component;;GO:0006412; translation; Biological Process	IPR:IPR000244; Ribosomal protein L9;;IPR020069; Ribosomal protein L9, C-terminal;;IPR020070; Ribosomal protein L9, N-terminal	SWISSPROT:50S ribosomal protein L9, chloroplastic OS=Arabidopsis thaliana GN=RPL9 PE=1 SV=1	KEGG:hypothetical protein; K02939 large subunit ribosomal protein L9	TREMBL:A9PI62_POPTR Predicted protein OS=Populus trichocarpa GN=POPTRDRAFT_931364 PE=2 SV=1
Zj.jz040067004	1	pink	GO:GO:0016020; membrane; Cellular Component	IPR:IPR000620; Drug/metabolite transporter;;IPR004853; Triose-phosphate transporter domain	SWISSPROT:Triose phosphate/phosphate translocator TPT, chloroplastic OS=Oryza sativa subsp. japonica GN=TPT PE=2 SV=1	KEGG:hypothetical protein; K15283 solute carrier family 35, member E1	TREMBL:M5XWQ8_PRUPE Uncharacterized protein OS=Prunus persica GN=PRUPE_ppa006089mg PE=4 SV=1
Zj.jz019271122	1	pink	GO:GO:0003676; nucleic acid binding; Molecular Function	IPR:IPR000504; RNA recognition motif domain	SWISSPROT:31 kDa ribonucleoprotein, chloroplastic OS=Arabidopsis thaliana GN=RBP31 PE=1 SV=1	KEGG:31 kDa ribonucleoprotein, chloroplastic-like; K11294 nucleolin	TREMBL:M5X5V4_PRUPE Uncharacterized protein OS=Prunus persica GN=PRUPE_ppa008913mg PE=4 SV=1
Zj.jz028347119	1	pink	GO:GO:0003735; structural constituent of ribosome; Molecular Function;;GO:0005622; intracellular; Cellular Component;;GO:0005840; ribosome; Cellular Component;;GO:0006412; translation; Biological Process	IPR:IPR001684; Ribosomal protein L27	SWISSPROT:50S ribosomal protein L27, chloroplastic OS=Arabidopsis thaliana GN=RPL27 PE=2 SV=1	KEGG:50S ribosomal protein L27, chloroplastic-like; K02899 large subunit ribosomal protein L27	TREMBL:I1LL99_SOYBN Uncharacterized protein OS=Glycine max PE=3 SV=1
Zj.jz042905006	1	pink	GO:GO:0006662; glycerol ether metabolic process; Biological Process;;GO:0009055; electron carrier activity; Molecular Function;;GO:0015035; protein disulfide oxidoreductase activity; Molecular Function;;GO:0045454; cell redox homeostasis; Biological Process	IPR:IPR005746; Thioredoxin;;IPR012336; Thioredoxin-like fold;;IPR013766; Thioredoxin domain	SWISSPROT:Thioredoxin Y1, chloroplastic OS=Arabidopsis thaliana GN=At1g76760 PE=2 SV=1	KEGG:hypothetical protein; K03671 thioredoxin 1	TREMBL:D7SRD7_VITVI Putative uncharacterized protein OS=Vitis vinifera GN=VIT_18s0072g00400 PE=4 SV=1
Zj.jz040019008	1	pink	GO:GO:0005737; cytoplasm; Cellular Component;;GO:0006457; protein folding; Biological Process	IPR:IPR020818; Chaperonin Cpn10	SWISSPROT:10 kDa chaperonin OS=Arabidopsis thaliana GN=CPN10 PE=2 SV=1	KEGG:10 kDa chaperonin-like; K04078 chaperonin GroES	TREMBL:M0TSH4_MUSAM Uncharacterized protein OS=Musa acuminata subsp. malaccensis PE=3 SV=1
Zj.jz042571057	1	pink	GO:-	IPR:IPR022775; AP complex, mu/sigma subunit	SWISSPROT:Coatomer subunit zeta-1 OS=Arabidopsis thaliana GN=At1g60970 PE=2 SV=1	KEGG:Cbr-orc-2; C. briggsae CBR-ORC-2 protein; K02604 origin recognition complex subunit 2	TREMBL:M5X2Q0_PRUPE Uncharacterized protein OS=Prunus persica GN=PRUPE_ppa012258mg PE=4 SV=1
Zj.jz043343215	1	pink	GO:GO:0005515; protein binding; Molecular Function;;GO:0009055; electron carrier activity; Molecular Function;;GO:0015035; protein disulfide oxidoreductase activity; Molecular Function;;GO:0045454; cell redox homeostasis; Biological Process	IPR:IPR002109; Glutaredoxin;;IPR004045; Glutathione S-transferase, N-terminal	SWISSPROT:-	KEGG:hypothetical protein; K03354 anaphase-promoting complex subunit 7	TREMBL:D7TJ75_VITVI Putative uncharacterized protein OS=Vitis vinifera GN=VIT_08s0007g03250 PE=4 SV=1
Zj.jz040945116	1	pink	GO:GO:0003735; structural constituent of ribosome; Molecular Function;;GO:0005840; ribosome; Cellular Component;;GO:0006412; translation; Biological Process;;GO:0019843; rRNA binding; Molecular Function	IPR:IPR000529; Ribosomal protein S6	SWISSPROT:30S ribosomal protein S6 alpha, chloroplastic OS=Arabidopsis thaliana GN=RPS6 PE=1 SV=1	KEGG:-	TREMBL:D7KS90_ARALL Ribosomal protein S6 family protein OS=Arabidopsis lyrata subsp. lyrata GN=ARALYDRAFT_474896 PE=3 SV=1
Zj.jz038651058	1	pink	GO:GO:0008152; metabolic process; Biological Process;;GO:0016491; oxidoreductase activity; Molecular Function;;GO:0055114; oxidation-reduction process; Biological Process	IPR:IPR015590; Aldehyde dehydrogenase domain	SWISSPROT:NADP-dependent glyceraldehyde-3-phosphate dehydrogenase OS=Nicotiana plumbaginifolia GN=GAPN PE=2 SV=1	KEGG:Aldehyde dehydrogenase 11A3 isoform 1; K00131 glyceraldehyde-3-phosphate dehydrogenase (NADP+) [EC:1.2.1.9]	TREMBL:A9PEY4_POPTR Predicted protein OS=Populus trichocarpa GN=POPTRDRAFT_578767 PE=2 SV=1

## Sheet: black
Gene ID	Degree	module	GO	IPR	SWISSPROT	KEGG	TREMBL
Zj.jz008511153	9	black	GO:GO:0003824; catalytic activity; Molecular Function;;GO:0008152; metabolic process; Biological Process;;GO:0045454; cell redox homeostasis; Biological Process	IPR:IPR002500; Phosphoadenosine phosphosulphate reductase;;IPR012336; Thioredoxin-like fold;;IPR013766; Thioredoxin domain	SWISSPROT:5'-adenylylsulfate reductase 1, chloroplastic OS=Arabidopsis thaliana GN=APR1 PE=1 SV=2	KEGG:hypothetical protein; K05907 adenylyl-sulfate reductase (glutathione) [EC:1.8.4.9]	TREMBL:M5WFP7_PRUPE Uncharacterized protein OS=Prunus persica GN=PRUPE_ppa005282mg PE=4 SV=1
Zj.jz044759065	9	black	GO:GO:0008152; metabolic process; Biological Process;;GO:0016758; transferase activity, transferring hexosyl groups; Molecular Function	IPR:IPR002213; UDP-glucuronosyl/UDP-glucosyltransferase	SWISSPROT:UDP-glycosyltransferase 85A2 OS=Arabidopsis thaliana GN=UGT85A2 PE=2 SV=1	KEGG:SORBIDRAFT_01g001220, Sb01g001220; hypothetical protein; K13030 cyanohydrin beta-glucosyltransferase [EC:2.4.1.85]	TREMBL:B9SVU6_RICCO UDP-glucuronosyltransferase, putative OS=Ricinus communis GN=RCOM_0127390 PE=3 SV=1
Zj.jz044759018	9	black	GO:GO:0008152; metabolic process; Biological Process;;GO:0016758; transferase activity, transferring hexosyl groups; Molecular Function	IPR:IPR002213; UDP-glucuronosyl/UDP-glucosyltransferase	SWISSPROT:Putative UDP-glucose flavonoid 3-O-glucosyltransferase 3 OS=Fragaria ananassa GN=GT3 PE=2 SV=1	KEGG:AMTR_s00062p00209350; hypothetical protein; K08237 hydroquinone glucosyltransferase [EC:2.4.1.218]	TREMBL:M5XHP2_PRUPE Uncharacterized protein OS=Prunus persica GN=PRUPE_ppa025943mg PE=4 SV=1
Zj.jz042065005	9	black	GO:GO:0005515; protein binding; Molecular Function;;GO:0005634; nucleus; Cellular Component;;GO:0008270; zinc ion binding; Molecular Function;;GO:0016571; histone methylation; Biological Process;;GO:0018024; histone-lysine N-methyltransferase activity; Molecular Function;;GO:0034968; histone lysine methylation; Biological Process;;GO:0042393; histone binding; Molecular Function	IPR:IPR001214; SET domain;;IPR003105; SRA-YDG;;IPR003606; Pre-SET zinc-binding sub-group;;IPR003616; Post-SET domain;;IPR007728; Pre-SET domain;;IPR025794; Histone H3-K9 methyltransferase, plant	SWISSPROT:Histone-lysine N-methyltransferase, H3 lysine-9 specific SUVH4 OS=Arabidopsis thaliana GN=SUVH4 PE=1 SV=2	KEGG:histone-lysine N-methyltransferase, H3 lysine-9 specific SUVH4-like; K11420 euchromatic histone-lysine N-methyltransferase [EC:2.1.1.43]	TREMBL:F6H428_VITVI Putative uncharacterized protein OS=Vitis vinifera GN=VIT_14s0068g01090 PE=3 SV=1
Zj.jz031003021	9	black	GO:GO:0016881; acid-amino acid ligase activity; Molecular Function	IPR:IPR000608; Ubiquitin-conjugating enzyme, E2	SWISSPROT:Ubiquitin-conjugating enzyme E2-17 kDa OS=Solanum lycopersicum PE=2 SV=1	KEGG:hypothetical protein; K06689 ubiquitin-conjugating enzyme E2 D/E [EC:6.3.2.19]	TREMBL:M5W8B0_PRUPE Uncharacterized protein OS=Prunus persica GN=PRUPE_ppa012939mg PE=4 SV=1
Zj.jz022619074	9	black	GO:GO:0003723; RNA binding; Molecular Function;;GO:0003743; translation initiation factor activity; Molecular Function;;GO:0006413; translational initiation; Biological Process	IPR:IPR001253; Translation initiation factor 1A (eIF-1A);;IPR006196; RNA-binding domain, S1, IF1 type	SWISSPROT:Eukaryotic translation initiation factor 1A OS=Onobrychis viciifolia PE=2 SV=2	KEGG:hypothetical protein; K03236 translation initiation factor 1A	TREMBL:I1JRW5_SOYBN Uncharacterized protein OS=Glycine max PE=3 SV=1
Zj.jz022127018	9	black	GO:-	IPR:IPR020864; Membrane attack complex component/perforin (MACPF) domain	SWISSPROT:MACPF domain-containing protein At4g24290 OS=Arabidopsis thaliana GN=At4g24290 PE=2 SV=1	KEGG:-	TREMBL:M5WFV0_PRUPE Uncharacterized protein OS=Prunus persica GN=PRUPE_ppa003203mg PE=4 SV=1
Zj.jz019851009	9	black	GO:GO:0005515; protein binding; Molecular Function	IPR:IPR000270; Phox/Bem1p;;IPR001440; Tetratricopeptide TPR-1;;IPR013026; Tetratricopeptide repeat-containing domain;;IPR019734; Tetratricopeptide repeat	SWISSPROT:Tetratricopeptide repeat protein 1 OS=Mus musculus GN=Ttc1 PE=2 SV=1	KEGG:Tom70, GB13743; translocase of outer membrane 70; K17768 mitochondrial import receptor subunit TOM70	TREMBL:M5VVN3_PRUPE Uncharacterized protein OS=Prunus persica GN=PRUPE_ppa001968mg PE=4 SV=1
Zj.jz044575049	9	black	GO:-	IPR:-	SWISSPROT:-	KEGG:-	TREMBL:M5XDJ9_PRUPE Uncharacterized protein OS=Prunus persica GN=PRUPE_ppa011363mg PE=4 SV=1
Zj.jz007373057	9	black	GO:-	IPR:IPR007379; Tim44-like domain	SWISSPROT:Mitochondrial import inner membrane translocase subunit TIM44-2 OS=Arabidopsis thaliana GN=TIM44-2 PE=1 SV=1	KEGG:Translocase inner membrane subunit 44-1 isoform 3; K17804 mitochondrial import inner membrane translocase subunit TIM44	TREMBL:B9SF39_RICCO Mitochondrial import inner membrane translocase subunit tim44, putative OS=Ricinus communis GN=RCOM_1213600 PE=4 SV=1
Zj.jz038651059	9	black	GO:GO:0046983; protein dimerization activity; Molecular Function	IPR:IPR011598; Myc-type, basic helix-loop-helix (bHLH) domain	SWISSPROT:Transcription factor bHLH66 OS=Arabidopsis thaliana GN=BHLH66 PE=2 SV=1	KEGG:PIF3; hypothetical protein; K12126 phytochrome-interacting factor 3	TREMBL:F6HYI3_VITVI Putative uncharacterized protein OS=Vitis vinifera GN=VIT_11s0037g00040 PE=4 SV=1
Zj.jz036321076	9	black	GO:GO:0005515; protein binding; Molecular Function	IPR:IPR001810; F-box domain;;IPR006527; F-box associated domain, type 1	SWISSPROT:F-box protein CPR30 OS=Arabidopsis thaliana GN=CPR30 PE=1 SV=2	KEGG:Glutamine synthetase; K01915 glutamine synthetase [EC:6.3.1.2]	TREMBL:M5XCE7_PRUPE Uncharacterized protein OS=Prunus persica GN=PRUPE_ppa005568mg PE=4 SV=1
Zj.jz021445114	9	black	GO:GO:0005507; copper ion binding; Molecular Function;;GO:0008131; primary amine oxidase activity; Molecular Function;;GO:0009308; amine metabolic process; Biological Process;;GO:0048038; quinone binding; Molecular Function;;GO:0055114; oxidation-reduction process; Biological Process	IPR:IPR000269; Copper amine oxidase;;IPR015798; Copper amine oxidase, C-terminal;;IPR015800; Copper amine oxidase, N2-terminal;;IPR015802; Copper amine oxidase, N3-terminal	SWISSPROT:Copper methylamine oxidase OS=Arthrobacter sp. (strain P1) GN=maoII PE=1 SV=1	KEGG:hypothetical protein; K00276 primary-amine oxidase [EC:1.4.3.21]	TREMBL:M5Y3T2_PRUPE Uncharacterized protein OS=Prunus persica GN=PRUPE_ppa001698mg PE=4 SV=1
Zj.jz018655010	9	black	GO:GO:0005509; calcium ion binding; Molecular Function;;GO:0005544; calcium-dependent phospholipid binding; Molecular Function	IPR:IPR001464; Annexin;;IPR009118; Annexin, plant;;IPR018502; Annexin repeat	SWISSPROT:Annexin D5 OS=Arabidopsis thaliana GN=ANN5 PE=2 SV=2	KEGG:annexin D5-like; K17095 annexin A7/11	TREMBL:D7T8G1_VITVI Annexin OS=Vitis vinifera GN=VIT_01s0011g06300 PE=3 SV=1
Zj.jz016003088	9	black	GO:GO:0000166; nucleotide binding; Molecular Function;;GO:0005524; ATP binding; Molecular Function;;GO:0017111; nucleoside-triphosphatase activity; Molecular Function	IPR:IPR003593; AAA+ ATPase domain;;IPR003959; ATPase, AAA-type, core;;IPR025753; AAA-type ATPase, N-terminal domain	SWISSPROT:Probable mitochondrial chaperone BCS1-B OS=Dictyostelium discoideum GN=bcsl1b PE=3 SV=1	KEGG:hypothetical protein; K08900 mitochondrial chaperone BCS1	TREMBL:M5XBQ8_PRUPE Uncharacterized protein OS=Prunus persica GN=PRUPE_ppa005005mg PE=4 SV=1
Zj.jz036321064	8	black	GO:-	IPR:IPR004147; UbiB domain	SWISSPROT:Uncharacterized aarF domain-containing protein kinase At5g05200, chloroplastic OS=Arabidopsis thaliana GN=At5g05200 PE=1 SV=1	KEGG:hypothetical protein; K08869 aarF domain-containing kinase	TREMBL:M5X252_PRUPE Uncharacterized protein OS=Prunus persica GN=PRUPE_ppa003710mg PE=4 SV=1
Zj.jz020529001	8	black	GO:GO:0004601; peroxidase activity; Molecular Function;;GO:0006979; response to oxidative stress; Biological Process;;GO:0020037; heme binding; Molecular Function;;GO:0055114; oxidation-reduction process; Biological Process	IPR:IPR002016; Haem peroxidase, plant/fungal/bacterial;;IPR002207; Plant ascorbate peroxidase	SWISSPROT:L-ascorbate peroxidase 2, cytosolic OS=Arabidopsis thaliana GN=APX2 PE=2 SV=3	KEGG:L-ascorbate peroxidase 2, cytosolic-like; K00434 L-ascorbate peroxidase [EC:1.11.1.11]	TREMBL:B9VRH6_CITMA Ascorbate peroxidase OS=Citrus maxima GN=APX1 PE=2 SV=1
Zj.jz032501147	8	black	GO:GO:0003924; GTPase activity; Molecular Function;;GO:0005525; GTP binding; Molecular Function;;GO:0005622; intracellular; Cellular Component;;GO:0006184; GTP catabolic process; Biological Process;;GO:0006886; intracellular protein transport; Biological Process;;GO:0006913; nucleocytoplasmic transport; Biological Process;;GO:0007165; signal transduction; Biological Process;;GO:0007264; small GTP…	IPR:IPR001806; Small GTPase superfamily;;IPR002041; Ran GTPase;;IPR003578; Small GTPase superfamily, Rho type;;IPR003579; Small GTPase superfamily, Rab type;;IPR020849; Small GTPase superfamily, Ras type	SWISSPROT:Ras-related protein Rab7 OS=Glycine max PE=2 SV=1	KEGG:ras-related protein Rab7-like; K07897 Ras-related protein Rab-7A	TREMBL:Q40211_LOTJA RAB7A OS=Lotus japonicus GN=rab7A PE=2 SV=1
Zj.jz017713005	8	black	GO:-	IPR:IPR000073; Alpha/beta hydrolase fold-1	SWISSPROT:Monoglyceride lipase OS=Homo sapiens GN=MGLL PE=1 SV=2	KEGG:AMTR_s00146p00105370; hypothetical protein; K18368 caffeoylshikimate esterase [EC:3.1.1.-]	TREMBL:M5X0Z5_PRUPE Uncharacterized protein OS=Prunus persica GN=PRUPE_ppa008252mg PE=4 SV=1
Zj.jz014397075	8	black	GO:GO:0004553; hydrolase activity, hydrolyzing O-glycosyl compounds; Molecular Function;;GO:0005975; carbohydrate metabolic process; Biological Process	IPR:IPR000490; Glycoside hydrolase, family 17	SWISSPROT:Glucan endo-1,3-beta-glucosidase OS=Vitis vinifera GN=VIT_06s0061g00120 PE=1 SV=2	KEGG:putative copper-transporting ATPase HMA5-like; K17686 Cu+-exporting ATPase [EC:3.6.3.54]	TREMBL:A9PG23_POPTR Predicted protein OS=Populus trichocarpa GN=POPTRDRAFT_751998 PE=2 SV=1
Zj.jz003989036	7	black	GO:GO:0004857; enzyme inhibitor activity; Molecular Function;;GO:0030599; pectinesterase activity; Molecular Function	IPR:IPR006501; Pectinesterase inhibitor domain	SWISSPROT:21 kDa protein OS=Daucus carota PE=2 SV=1	KEGG:ATPME2; K01051 pectinesterase [EC:3.1.1.11]	TREMBL:M5XKR0_PRUPE Uncharacterized protein OS=Prunus persica GN=PRUPE_ppa011607mg PE=4 SV=1
Zj.jz037267041	6	black	GO:GO:0045735; nutrient reservoir activity; Molecular Function	IPR:IPR006044; 11-S seed storage protein, plant;;IPR006045; Cupin 1	SWISSPROT:Glutelin type-B 2 OS=Oryza sativa subsp. japonica GN=GLUB2 PE=2 SV=2	KEGG:-	TREMBL:D7SZX9_VITVI Putative uncharacterized protein OS=Vitis vinifera GN=VIT_12s0034g01870 PE=4 SV=1
Zj.jz043343133	6	black	GO:-	IPR:IPR004864; Late embryogenesis abundant protein, LEA-14	SWISSPROT:Putative syntaxin-24 OS=Arabidopsis thaliana GN=SYP24 PE=3 SV=1	KEGG:ATSYP24; syntaxin-24; K08488 syntaxin 7	TREMBL:C6TFJ8_SOYBN Uncharacterized protein OS=Glycine max PE=2 SV=1
Zj.jz006119007	6	black	GO:GO:0005515; protein binding; Molecular Function;;GO:0009055; electron carrier activity; Molecular Function;;GO:0015035; protein disulfide oxidoreductase activity; Molecular Function;;GO:0045454; cell redox homeostasis; Biological Process	IPR:IPR002109; Glutaredoxin;;IPR004045; Glutathione S-transferase, N-terminal	SWISSPROT:Prostaglandin E synthase 2 OS=Danio rerio GN=ptges2 PE=2 SV=1	KEGG:hypothetical protein; K05309 microsomal prostaglandin-E synthase 2 [EC:5.3.99.3]	TREMBL:M5XXH0_PRUPE Uncharacterized protein OS=Prunus persica GN=PRUPE_ppa008706mg PE=4 SV=1
Zj.jz031429043	5	black	GO:GO:0005506; iron ion binding; Molecular Function;;GO:0009055; electron carrier activity; Molecular Function;;GO:0016705; oxidoreductase activity, acting on paired donors, with incorporation or reduction of molecular oxygen; Molecular Function;;GO:0020037; heme binding; Molecular Function;;GO:0055114; oxidation-reduction process; Biological Process	IPR:IPR001128; Cytochrome P450;;IPR002401; Cytochrome P450, E-class, group I	SWISSPROT:Cytochrome P450 82C4 OS=Arabidopsis thaliana GN=CYP82C4 PE=2 SV=1	KEGG:cytochrome P450, putative (EC:1.14.13.21); K17961 cytochrome P450, family 82, subfamily G, polypeptide 1 [EC:1.14.-.-]	TREMBL:B9SYM4_RICCO Cytochrome P450, putative OS=Ricinus communis GN=RCOM_1417690 PE=3 SV=1
Zj.jz000799131	4	black	GO:GO:0003824; catalytic activity; Molecular Function;;GO:0004084; branched-chain-amino-acid transaminase activity; Molecular Function;;GO:0008152; metabolic process; Biological Process;;GO:0009081; branched-chain amino acid metabolic process; Biological Process	IPR:IPR001544; Aminotransferase, class IV;;IPR005786; Branched-chain amino acid aminotransferase II	SWISSPROT:Branched-chain-amino-acid aminotransferase 2, chloroplastic OS=Arabidopsis thaliana GN=BCAT2 PE=1 SV=1	KEGG:branched-chain amino acid aminotransferase, putative (EC:2.6.1.42); K00826 branched-chain amino acid aminotransferase [EC:2.6.1.42]	TREMBL:B9R6U0_RICCO Branched-chain amino acid aminotransferase, putative OS=Ricinus communis GN=RCOM_1585550 PE=3 SV=1
Zj.jz044759045	4	black	GO:GO:0005960; glycine cleavage complex; Cellular Component;;GO:0006546; glycine catabolic process; Biological Process	IPR:IPR002930; Glycine cleavage H-protein	SWISSPROT:Glycine cleavage system H protein, mitochondrial OS=Flaveria anomala GN=GDCSH PE=2 SV=1	KEGG:glycine cleavage system H protein, mitochondrial-like; K02437 glycine cleavage system H protein	TREMBL:D7TUC6_VITVI Putative uncharacterized protein OS=Vitis vinifera GN=VIT_03s0017g01700 PE=3 SV=1
Zj.jz041429004	4	black	GO:GO:0005779; integral to peroxisomal membrane; Cellular Component;;GO:0016559; peroxisome fission; Biological Process	IPR:IPR008733; Peroxisomal biogenesis factor 11	SWISSPROT:Peroxisomal membrane protein 11A OS=Arabidopsis thaliana GN=PEX11A PE=1 SV=1	KEGG:-	TREMBL:B9MVD9_POPTR Predicted protein OS=Populus trichocarpa GN=POPTRDRAFT_591826 PE=4 SV=1
Zj.jz037267024	4	black	GO:GO:0003682; chromatin binding; Molecular Function	IPR:IPR001005; SANT/Myb domain;;IPR001623; DnaJ domain;;IPR017884; SANT domain	SWISSPROT:DnaJ homolog subfamily C member 2 OS=Rattus norvegicus GN=Dnajc2 PE=2 SV=1	KEGG:hypothetical protein; K09522 DnaJ homolog subfamily C member 2	TREMBL:M5VIQ8_PRUPE Uncharacterized protein OS=Prunus persica GN=PRUPE_ppa002636mg PE=4 SV=1
Zj.jz034557201	4	black	GO:GO:0004857; enzyme inhibitor activity; Molecular Function;;GO:0030599; pectinesterase activity; Molecular Function	IPR:IPR006501; Pectinesterase inhibitor domain	SWISSPROT:Cell wall / vacuolar inhibitor of fructosidase 1 OS=Arabidopsis thaliana GN=C/VIF1 PE=1 SV=1	KEGG:uncharacterized LOC101226741; K03801 lipoyl(octanoyl) transferase [EC:2.3.1.181]	TREMBL:C6T0K6_SOYBN Uncharacterized protein OS=Glycine max PE=2 SV=1
Zj.jz029849047	4	black	GO:GO:0004857; enzyme inhibitor activity; Molecular Function;;GO:0030599; pectinesterase activity; Molecular Function	IPR:IPR006501; Pectinesterase inhibitor domain	SWISSPROT:21 kDa protein OS=Daucus carota PE=2 SV=1	KEGG:hypothetical protein; K01051 pectinesterase [EC:3.1.1.11]	TREMBL:I1KQ89_SOYBN Uncharacterized protein OS=Glycine max PE=4 SV=1
Zj.jz037267042	3	black	GO:GO:0045735; nutrient reservoir activity; Molecular Function	IPR:IPR006044; 11-S seed storage protein, plant;;IPR006045; Cupin 1	SWISSPROT:Glutelin type-A 1 OS=Oryza sativa subsp. japonica GN=GLUA1 PE=1 SV=2	KEGG:-	TREMBL:D7SZX9_VITVI Putative uncharacterized protein OS=Vitis vinifera GN=VIT_12s0034g01870 PE=4 SV=1
Zj.jz037921200	3	black	GO:GO:0006869; lipid transport; Biological Process;;GO:0008289; lipid binding; Molecular Function	IPR:IPR000528; Plant lipid transfer protein/Par allergen;;IPR016140; Bifunctional inhibitor/plant lipid transfer protein/seed storage helical domain	SWISSPROT:Non-specific lipid-transfer protein-like protein At2g13820 OS=Arabidopsis thaliana GN=At2g13820 PE=1 SV=1	KEGG:-	TREMBL:M5XTB7_PRUPE Uncharacterized protein OS=Prunus persica GN=PRUPE_ppa012613mg PE=4 SV=1
Zj.jz005919082	3	black	GO:GO:0004474; malate synthase activity; Molecular Function;;GO:0006097; glyoxylate cycle; Biological Process	IPR:IPR001465; Malate synthase	SWISSPROT:Malate synthase, glyoxysomal OS=Gossypium hirsutum PE=2 SV=1	KEGG:Malate synthase, glyoxysomal; K01638 malate synthase [EC:2.3.3.9]	TREMBL:F6GSS9_VITVI Malate synthase OS=Vitis vinifera GN=VIT_17s0000g01820 PE=3 SV=1
Zj.jz044187018	3	black	GO:GO:0006631; fatty acid metabolic process; Biological Process;;GO:0045300; acyl-[acyl-carrier-protein] desaturase activity; Molecular Function;;GO:0055114; oxidation-reduction process; Biological Process	IPR:IPR005067; Fatty acid desaturase, type 2	SWISSPROT:Acyl-[acyl-carrier-protein] desaturase, chloroplastic OS=Ricinus communis PE=1 SV=1	KEGG:hypothetical protein; K03921 acyl-[acyl-carrier-protein] desaturase [EC:1.14.19.2]	TREMBL:M5WI97_PRUPE Uncharacterized protein OS=Prunus persica GN=PRUPE_ppa006858mg PE=4 SV=1
Zj.jz019129155	3	black	GO:-	IPR:-	SWISSPROT:Salicylic acid-binding protein 2 OS=Nicotiana tabacum GN=SABP2 PE=1 SV=1	KEGG:hypothetical protein; K08233 polyneuridine-aldehyde esterase [EC:3.1.1.78]	TREMBL:M5VRK6_PRUPE Uncharacterized protein OS=Prunus persica GN=PRUPE_ppa009951mg PE=4 SV=1
Zj.jz006473001	2	black	GO:GO:0008168; methyltransferase activity; Molecular Function;;GO:0008171; O-methyltransferase activity; Molecular Function;;GO:0046983; protein dimerization activity; Molecular Function	IPR:IPR001077; O-methyltransferase, family 2;;IPR012967; Plant methyltransferase dimerisation;;IPR016461; Caffeate O-methyltransferase (COMT) family	SWISSPROT:Anthranilate N-methyltransferase OS=Ruta graveolens PE=1 SV=1	KEGG:quercetin 3-O-methyltransferase 1-like; K05279 flavonol 3-O-methyltransferase [EC:2.1.1.76]	TREMBL:M5X079_PRUPE Uncharacterized protein OS=Prunus persica GN=PRUPE_ppa007229mg PE=4 SV=1
Zj.jz038299026	2	black	GO:GO:0005975; carbohydrate metabolic process; Biological Process;;GO:0016853; isomerase activity; Molecular Function	IPR:IPR008183; Aldose 1-/Glucose-6-phosphate 1-epimerase	SWISSPROT:Putative glucose-6-phosphate 1-epimerase OS=Cenchrus ciliaris PE=2 SV=1	KEGG:aldose 1-epimerase, putative; K01792 glucose-6-phosphate 1-epimerase [EC:5.1.3.15]	TREMBL:B9S660_RICCO Aldose 1-epimerase, putative OS=Ricinus communis GN=RCOM_1064700 PE=4 SV=1
Zj.jz004979294	2	black	GO:-	IPR:IPR021133; HEAT, type 2	SWISSPROT:HEAT repeat-containing protein 7A homolog OS=Dictyostelium discoideum GN=heatr7a PE=4 SV=1	KEGG:-	TREMBL:B9S0C4_RICCO Putative uncharacterized protein OS=Ricinus communis GN=RCOM_1353290 PE=4 SV=1
Zj.jz039989053	2	black	GO:-	IPR:IPR028091; FAM91, N-terminal domain;;IPR028093; FAM91;;IPR028097; FAM91, C-terminal domain	SWISSPROT:Protein FAM91A1 OS=Danio rerio GN=fam91a1 PE=2 SV=2	KEGG:-	TREMBL:M5Y457_PRUPE Uncharacterized protein OS=Prunus persica GN=PRUPE_ppa000763mg PE=4 SV=1
Zj.jz010643004	2	black	GO:-	IPR:-	SWISSPROT:AP-5 complex subunit beta-1 OS=Xenopus tropicalis GN=ap5b1 PE=3 SV=1	KEGG:-	TREMBL:M5X2F6_PRUPE Uncharacterized protein OS=Prunus persica GN=PRUPE_ppa000488mg PE=4 SV=1

## Sheet: yellow
Gene ID	Degree	module	GO	IPR	KEGG	SWISSPROT	TREMBL
Zj.jz019271079	74	yellow	GO:GO:0004345; glucose-6-phosphate dehydrogenase activity; Molecular Function;;GO:0006006; glucose metabolic process; Biological Process;;GO:0050661; NADP binding; Molecular Function;;GO:0055114; oxidation-reduction process; Biological Process	IPR:IPR001282; Glucose-6-phosphate dehydrogenase;;IPR022674; Glucose-6-phosphate dehydrogenase, NAD-binding;;IPR022675; Glucose-6-phosphate dehydrogenase, C-terminal	KEGG:hypothetical protein; K00036 glucose-6-phosphate 1-dehydrogenase [EC:1.1.1.49]	SWISSPROT:Glucose-6-phosphate 1-dehydrogenase, cytoplasmic isoform 2 OS=Arabidopsis thaliana GN=ACG12 PE=1 SV=1	TREMBL:M5XB81_PRUPE Uncharacterized protein OS=Prunus persica GN=PRUPE_ppa004323mg PE=4 SV=1
Zj.jz037399003	63	yellow	GO:GO:0008430; selenium binding; Molecular Function	IPR:IPR008826; Selenium-binding protein	KEGG:Selenium-binding protein 1 isoform 2; K17285 selenium-binding protein 1	SWISSPROT:Selenium-binding protein 2 OS=Arabidopsis thaliana GN=SBP2 PE=2 SV=1	TREMBL:B9N0U6_POPTR Predicted protein OS=Populus trichocarpa GN=POPTRDRAFT_836870 PE=4 SV=1
Zj.jz019851046	58	yellow	GO:GO:0005985; sucrose metabolic process; Biological Process;;GO:0009058; biosynthetic process; Biological Process	IPR:IPR000368; Sucrose synthase;;IPR001296; Glycosyl transferase, family 1;;IPR006380; Sucrose-phosphate synthase	KEGG:hypothetical protein; K00696 sucrose-phosphate synthase [EC:2.4.1.14]	SWISSPROT:Probable sucrose-phosphate synthase 1 OS=Citrus unshiu GN=SPS1 PE=2 SV=1	TREMBL:I1W1U0_PRUPE Sucrose phosphate synthase 1f OS=Prunus persica GN=SPS1F PE=4 SV=1
Zj.jz044849066	57	yellow	GO:-	IPR:IPR001395; Aldo/keto reductase;;IPR005399; Potassium channel, voltage-dependent, beta subunit, KCNAB-related;;IPR023210; NADP-dependent oxidoreductase domain	KEGG:KCNAB2; potassium voltage-gated channel, shaker-related subfamily, beta member 2; K04883 potassium voltage-gated channel Shaker-related subfamily A, beta member 2	SWISSPROT:Probable voltage-gated potassium channel subunit beta OS=Arabidopsis thaliana GN=KAB1 PE=1 SV=1	TREMBL:B9RWM3_RICCO Potassium channel beta, putative OS=Ricinus communis GN=RCOM_1021600 PE=4 SV=1
Zj.jz041763140	31	yellow	GO:GO:0009058; biosynthetic process; Biological Process;;GO:0030170; pyridoxal phosphate binding; Molecular Function	IPR:IPR004839; Aminotransferase, class I/classII	KEGG:hypothetical protein; K15849 bifunctional aspartate aminotransferase and glutamate/aspartate-prephenate aminotransferase [EC:2.6.1.1 2.6.1.78 2.6.1.79]	SWISSPROT:Bifunctional aspartate aminotransferase and glutamate/aspartate-prephenate aminotransferase OS=Arabidopsis thaliana GN=PAT PE=1 SV=2	TREMBL:M1P3Z7_PRUPE Aspartate aminotransferase OS=Prunus persica GN=PRUPE_ppa006806mg PE=2 SV=1
Zj.jz022481051	23	yellow	GO:GO:0004602; glutathione peroxidase activity; Molecular Function;;GO:0006979; response to oxidative stress; Biological Process;;GO:0055114; oxidation-reduction process; Biological Process	IPR:IPR000889; Glutathione peroxidase	KEGG:hypothetical protein; K00432 glutathione peroxidase [EC:1.11.1.9]	SWISSPROT:Probable phospholipid hydroperoxide glutathione peroxidase 6, mitochondrial OS=Arabidopsis thaliana GN=GPX6 PE=2 SV=2	TREMBL:M5WAJ5_PRUPE Uncharacterized protein OS=Prunus persica GN=PRUPE_ppa010771mg PE=4 SV=1
Zj.jz044865029	21	yellow	GO:GO:0003824; catalytic activity; Molecular Function;;GO:0008152; metabolic process; Biological Process	IPR:IPR000873; AMP-dependent synthetase/ligase	KEGG:hypothetical protein; K01897 long-chain acyl-CoA synthetase [EC:6.2.1.3]	SWISSPROT:Long chain acyl-CoA synthetase 2 OS=Arabidopsis thaliana GN=LACS2 PE=2 SV=1	TREMBL:M5VNW0_PRUPE Uncharacterized protein OS=Prunus persica GN=PRUPE_ppa002568mg PE=4 SV=1
Zj.jz041429029	20	yellow	GO:GO:0004347; glucose-6-phosphate isomerase activity; Molecular Function;;GO:0006094; gluconeogenesis; Biological Process;;GO:0006096; glycolysis; Biological Process	IPR:IPR001672; Phosphoglucose isomerase (PGI)	KEGG:hypothetical protein; K01810 glucose-6-phosphate isomerase [EC:5.3.1.9]	SWISSPROT:Glucose-6-phosphate isomerase, cytosolic 1 OS=Clarkia mildrediae GN=PGIC1 PE=3 SV=1	TREMBL:M4QEK2_PRUPE Phosphoglucose isomerase OS=Prunus persica GN=PGI PE=2 SV=1
Zj.jz043797022	11	yellow	GO:GO:0004030; aldehyde dehydrogenase [NAD(P)+] activity; Molecular Function;;GO:0006081; cellular aldehyde metabolic process; Biological Process;;GO:0008152; metabolic process; Biological Process;;GO:0016491; oxidoreductase activity; Molecular Function;;GO:0055114; oxidation-reduction process; Biological Process	IPR:IPR012394; Aldehyde dehydrogenase NAD(P)-dependent;;IPR015590; Aldehyde dehydrogenase domain	KEGG:hypothetical protein; K00128 aldehyde dehydrogenase (NAD+) [EC:1.2.1.3]	SWISSPROT:Aldehyde dehydrogenase family 3 member H1 OS=Arabidopsis thaliana GN=ALDH3H1 PE=2 SV=2	TREMBL:M5XBG8_PRUPE Uncharacterized protein OS=Prunus persica GN=PRUPE_ppa004751mg PE=4 SV=1
Zj.jz014397051	7	yellow	GO:GO:0003824; catalytic activity; Molecular Function;;GO:0044237; cellular metabolic process; Biological Process;;GO:0050662; coenzyme binding; Molecular Function	IPR:IPR001509; NAD-dependent epimerase/dehydratase	KEGG:CCR1; cinnamoyl-CoA reductase; K09753 cinnamoyl-CoA reductase [EC:1.2.1.44]	SWISSPROT:Cinnamoyl-CoA reductase 1 OS=Arabidopsis thaliana GN=CCR1 PE=1 SV=1	TREMBL:Q2Z1Z0_PRUMU Cinnamyl alcohol dehydrogenase OS=Prunus mume GN=Pm15 PE=2 SV=1
Zj.jz024797074	7	yellow	GO:GO:0006631; fatty acid metabolic process; Biological Process;;GO:0045300; acyl-[acyl-carrier-protein] desaturase activity; Molecular Function;;GO:0055114; oxidation-reduction process; Biological Process	IPR:IPR005067; Fatty acid desaturase, type 2	KEGG:hypothetical protein; K03921 acyl-[acyl-carrier-protein] desaturase [EC:1.14.19.2]	SWISSPROT:Acyl-[acyl-carrier-protein] desaturase, chloroplastic OS=Cucumis sativus PE=2 SV=1	TREMBL:F6GZC7_VITVI Acyl-[acyl-carrier-protein] desaturase OS=Vitis vinifera GN=VIT_00s0499g00030 PE=3 SV=1
Zj.jz003639055	7	yellow	GO:GO:0008152; metabolic process; Biological Process;;GO:0016491; oxidoreductase activity; Molecular Function	IPR:IPR002198; Short-chain dehydrogenase/reductase SDR;;IPR002347; Glucose/ribitol dehydrogenase	KEGG:3-oxoacyl-[acyl-carrier-protein] reductase, chloroplastic-like; K00059 3-oxoacyl-[acyl-carrier protein] reductase [EC:1.1.1.100]	SWISSPROT:3-oxoacyl-[acyl-carrier-protein] reductase FabG OS=Bacillus subtilis (strain 168) GN=fabG PE=3 SV=3	TREMBL:B9RU96_RICCO 2,4-dienoyl-CoA reductase, putative OS=Ricinus communis GN=RCOM_1636080 PE=3 SV=1
Zj.jz003705116	7	yellow	GO:GO:0003924; GTPase activity; Molecular Function;;GO:0005525; GTP binding; Molecular Function;;GO:0005622; intracellular; Cellular Component;;GO:0006184; GTP catabolic process; Biological Process;;GO:0006886; intracellular protein transport; Biological Process;;GO:0006913; nucleocytoplasmic transport; Biological Process;;GO:0007165; signal transduction; Biological Process;;GO:0007264; small GTP…	IPR:IPR001806; Small GTPase superfamily;;IPR002041; Ran GTPase;;IPR003578; Small GTPase superfamily, Rho type;;IPR003579; Small GTPase superfamily, Rab type;;IPR020849; Small GTPase superfamily, Ras type	KEGG:hypothetical protein; K07936 GTP-binding nuclear protein Ran	SWISSPROT:GTP-binding nuclear protein Ran-3 OS=Arabidopsis thaliana GN=RAN3 PE=1 SV=2	TREMBL:M5XCV1_PRUPE Uncharacterized protein OS=Prunus persica GN=PRUPE_ppa008371mg PE=4 SV=1
Zj.jz040945119	7	yellow	GO:GO:0016020; membrane; Cellular Component;;GO:0016760; cellulose synthase (UDP-forming) activity; Molecular Function;;GO:0030244; cellulose biosynthetic process; Biological Process	IPR:IPR005150; Cellulose synthase	KEGG:POPTRDRAFT_821920; hypothetical protein; K10999 cellulose synthase A [EC:2.4.1.12]	SWISSPROT:Cellulose synthase-like protein G3 OS=Arabidopsis thaliana GN=CSLG3 PE=2 SV=2	TREMBL:M5WT73_PRUPE Uncharacterized protein OS=Prunus persica GN=PRUPE_ppa001978mg PE=4 SV=1
Zj.jz043523034	7	yellow	GO:GO:0004672; protein kinase activity; Molecular Function;;GO:0004713; protein tyrosine kinase activity; Molecular Function;;GO:0005524; ATP binding; Molecular Function;;GO:0006468; protein phosphorylation; Biological Process	IPR:IPR000719; Protein kinase domain;;IPR002290; Serine/threonine- / dual specificity protein kinase, catalytic domain;;IPR020635; Tyrosine-protein kinase, catalytic domain	KEGG:hypothetical protein; K04733 interleukin-1 receptor-associated kinase 4 [EC:2.7.11.1]	SWISSPROT:Probable receptor-like protein kinase At2g42960 OS=Arabidopsis thaliana GN=At2g42960 PE=2 SV=1	TREMBL:D7UA94_VITVI Putative uncharacterized protein OS=Vitis vinifera GN=VIT_14s0060g00460 PE=3 SV=1
Zj.jz005267027	7	yellow	GO:GO:0008152; metabolic process; Biological Process;;GO:0016758; transferase activity, transferring hexosyl groups; Molecular Function	IPR:IPR002213; UDP-glucuronosyl/UDP-glucosyltransferase	KEGG:AMTR_s00062p00209350; hypothetical protein; K08237 hydroquinone glucosyltransferase [EC:2.4.1.218]	SWISSPROT:UDP-glucose flavonoid 3-O-glucosyltransferase 6 OS=Fragaria ananassa GN=GT6 PE=1 SV=1	TREMBL:M5WUP0_PRUPE Uncharacterized protein OS=Prunus persica GN=PRUPE_ppa004725mg PE=4 SV=1
Zj.jz036321051	6	yellow	GO:GO:0008270; zinc ion binding; Molecular Function;;GO:0016491; oxidoreductase activity; Molecular Function;;GO:0016747; transferase activity, transferring acyl groups other than amino-acyl groups; Molecular Function;;GO:0055114; oxidation-reduction process; Biological Process	IPR:IPR002085; Alcohol dehydrogenase superfamily, zinc-type;;IPR013149; Alcohol dehydrogenase, C-terminal;;IPR013154; Alcohol dehydrogenase GroES-like;;IPR020843; Polyketide synthase, enoylreductase	KEGG:hypothetical protein; K17592 sacsin	SWISSPROT:Quinone oxidoreductase-like protein 2 OS=Bos taurus PE=2 SV=2	TREMBL:A9PG84_POPTR Predicted protein OS=Populus trichocarpa GN=POPTRDRAFT_743889 PE=2 SV=1
Zj.jz044313107	6	yellow	GO:GO:0009058; biosynthetic process; Biological Process;;GO:0016779; nucleotidyltransferase activity; Molecular Function	IPR:IPR001451; Bacterial transferase hexapeptide repeat;;IPR005835; Nucleotidyl transferase	KEGG:GDP-D-mannose pyrophosphorylase; K00966 mannose-1-phosphate guanylyltransferase [EC:2.7.7.13]	SWISSPROT:Mannose-1-phosphate guanylyltransferase 1 OS=Arabidopsis thaliana GN=CYT1 PE=1 SV=1	TREMBL:C0KWD9_9ERIC GDP-D-mannose pyrophosphorylase OS=Actinidia latifolia GN=GMP PE=2 SV=1
Zj.jz019439083	6	yellow	GO:GO:0003676; nucleic acid binding; Molecular Function	IPR:IPR000504; RNA recognition motif domain	KEGG:RNA recognition motif-containing protein RRM; K11294 nucleolin	SWISSPROT:Protein vip1 OS=Schizosaccharomyces pombe (strain 972 / ATCC 24843) GN=vip1 PE=1 SV=1	TREMBL:D7T7N4_VITVI Putative uncharacterized protein OS=Vitis vinifera GN=VIT_16s0039g01860 PE=4 SV=1
Zj.jz031515037	6	yellow	GO:-	IPR:IPR008802; Rubber elongation factor	KEGG:uncharacterized protein LOC101303480; K17616 CTD small phosphatase-like protein 2 [EC:3.1.3.-]	SWISSPROT:REF/SRPP-like protein At3g05500 OS=Arabidopsis thaliana GN=At3g05500 PE=2 SV=1	TREMBL:B9RFA8_RICCO Rubber elongation factor protein, putative OS=Ricinus communis GN=RCOM_1433280 PE=4 SV=1
Zj.jz034557033	6	yellow	GO:GO:0003824; catalytic activity; Molecular Function;;GO:0003857; 3-hydroxyacyl-CoA dehydrogenase activity; Molecular Function;;GO:0006631; fatty acid metabolic process; Biological Process;;GO:0008152; metabolic process; Biological Process;;GO:0016491; oxidoreductase activity; Molecular Function;;GO:0055114; oxidation-reduction process; Biological Process	IPR:IPR001753; Crotonase superfamily;;IPR006108; 3-hydroxyacyl-CoA dehydrogenase, C-terminal;;IPR006176; 3-hydroxyacyl-CoA dehydrogenase, NAD binding	KEGG:glyoxysomal fatty acid beta-oxidation multifunctional protein MFP-a-like; K10527 enoyl-CoA hydratase/3-hydroxyacyl-CoA dehydrogenase [EC:4.2.1.17 1.1.1.35 1.1.1.211]	SWISSPROT:Glyoxysomal fatty acid beta-oxidation multifunctional protein MFP-a OS=Cucumis sativus PE=1 SV=1	TREMBL:F6H6Y0_VITVI Putative uncharacterized protein OS=Vitis vinifera GN=VIT_05s0077g02140 PE=3 SV=1
Zj.jz042129038	6	yellow	GO:GO:0003723; RNA binding; Molecular Function;;GO:0003746; translation elongation factor activity; Molecular Function;;GO:0006452; translational frameshifting; Biological Process;;GO:0008612; peptidyl-lysine modification to hypusine; Biological Process;;GO:0043022; ribosome binding; Molecular Function;;GO:0045901; positive regulation of translational elongation; Biological Process;;GO:0045905; p…	IPR:IPR001884; Translation elongation factor IF5A;;IPR020189; Translation elongation factor, IF5A C-terminal	KEGG:eukaryotic translation initiation factor 5A-2-like; K03263 translation initiation factor 5A	SWISSPROT:Eukaryotic translation initiation factor 5A-2 OS=Nicotiana plumbaginifolia GN=EIF-5A2 PE=2 SV=1	TREMBL:A5B605_VITVI Putative uncharacterized protein OS=Vitis vinifera GN=VIT_17s0000g06670 PE=4 SV=1
Zj.jz044313093	6	yellow	GO:GO:0004185; serine-type carboxypeptidase activity; Molecular Function;;GO:0006508; proteolysis; Biological Process	IPR:IPR001563; Peptidase S10, serine carboxypeptidase;;IPR016621; Uncharacterised conserved protein UCP014543	KEGG:hypothetical protein; K16298 serine carboxypeptidase-like clade IV [EC:3.4.16.-]	SWISSPROT:Serine carboxypeptidase-like 49 OS=Arabidopsis thaliana GN=SCPL49 PE=2 SV=2	TREMBL:M5XS55_PRUPE Uncharacterized protein OS=Prunus persica GN=PRUPE_ppa003691mg PE=4 SV=1
Zj.jz044369005	6	yellow	GO:GO:0004672; protein kinase activity; Molecular Function;;GO:0004713; protein tyrosine kinase activity; Molecular Function;;GO:0005524; ATP binding; Molecular Function;;GO:0006468; protein phosphorylation; Biological Process	IPR:IPR000719; Protein kinase domain;;IPR002290; Serine/threonine- / dual specificity protein kinase, catalytic domain;;IPR020635; Tyrosine-protein kinase, catalytic domain	KEGG:E3 ubiquitin-protein ligase KEG-like; K16279 E3 ubiquitin-protein ligase KEG [EC:2.7.11.1 6.3.2.19]	SWISSPROT:E3 ubiquitin-protein ligase KEG OS=Arabidopsis thaliana GN=KEG PE=1 SV=2	TREMBL:M5XAP9_PRUPE Uncharacterized protein OS=Prunus persica GN=PRUPE_ppa002807mg PE=4 SV=1
Zj.jz044709060	6	yellow	GO:GO:0006869; lipid transport; Biological Process;;GO:0008289; lipid binding; Molecular Function	IPR:IPR000528; Plant lipid transfer protein/Par allergen;;IPR016140; Bifunctional inhibitor/plant lipid transfer protein/seed storage helical domain	KEGG:-	SWISSPROT:Non-specific lipid-transfer protein OS=Prunus avium PE=1 SV=1	TREMBL:M5W3H3_PRUPE Uncharacterized protein OS=Prunus persica GN=PRUPE_ppa023836mg PE=4 SV=1
Zj.jz012057064	5	yellow	GO:GO:0004602; glutathione peroxidase activity; Molecular Function;;GO:0006979; response to oxidative stress; Biological Process;;GO:0055114; oxidation-reduction process; Biological Process	IPR:IPR000889; Glutathione peroxidase	KEGG:hypothetical protein; K00432 glutathione peroxidase [EC:1.11.1.9]	SWISSPROT:Probable phospholipid hydroperoxide glutathione peroxidase OS=Citrus sinensis GN=CSA PE=1 SV=1	TREMBL:M5XGS1_PRUPE Uncharacterized protein OS=Prunus persica GN=PRUPE_ppa011682mg PE=4 SV=1
Zj.jz028347103	5	yellow	GO:-	IPR:IPR002347; Glucose/ribitol dehydrogenase	KEGG:hypothetical protein; K00065 2-deoxy-D-gluconate 3-dehydrogenase [EC:1.1.1.125]	SWISSPROT:3-oxoacyl-[acyl-carrier-protein] reductase FabG OS=Bacillus subtilis (strain 168) GN=fabG PE=3 SV=3	TREMBL:D7SVM9_VITVI Putative uncharacterized protein OS=Vitis vinifera GN=VIT_14s0068g01760 PE=1 SV=1
Zj.jz028999030	5	yellow	GO:GO:0008152; metabolic process; Biological Process;;GO:0016491; oxidoreductase activity; Molecular Function;;GO:0055114; oxidation-reduction process; Biological Process	IPR:IPR015590; Aldehyde dehydrogenase domain	KEGG:hypothetical protein; K00294 1-pyrroline-5-carboxylate dehydrogenase [EC:1.2.1.88]	SWISSPROT:Delta-1-pyrroline-5-carboxylate dehydrogenase 12A1, mitochondrial OS=Arabidopsis thaliana GN=ALDH12A1 PE=2 SV=1	TREMBL:M5WP36_PRUPE Uncharacterized protein OS=Prunus persica GN=PRUPE_ppa003713mg PE=4 SV=1
Zj.jz029849013	5	yellow	GO:GO:0016491; oxidoreductase activity; Molecular Function;;GO:0016706; oxidoreductase activity, acting on paired donors, with incorporation or reduction of molecular oxygen, 2-oxoglutarate as one donor, and incorporation of one atom each of oxygen into both donors; Molecular Function;;GO:0055114; oxidation-reduction process; Biological Process	IPR:IPR005123; Oxoglutarate/iron-dependent dioxygenase;;IPR026992; Non-haem dioxygenase N-terminal domain	KEGG:D4H; desacetoxyvindoline 4-hydroxylase-like; K06892	SWISSPROT:1-aminocyclopropane-1-carboxylate oxidase homolog 1 OS=Arabidopsis thaliana GN=At1g06620 PE=2 SV=1	TREMBL:A5B410_VITVI Putative uncharacterized protein OS=Vitis vinifera GN=VITISV_043897 PE=4 SV=1
Zj.jz034597060	5	yellow	GO:-	IPR:IPR001926; Tryptophan synthase beta subunit-like PLP-dependent enzymes superfamily	KEGG:cysteine synthase-like; K01738 cysteine synthase A [EC:2.5.1.47]	SWISSPROT:Cysteine synthase OS=Citrullus lanatus PE=1 SV=1	TREMBL:I1NIU6_SOYBN Cysteine synthase OS=Glycine max PE=3 SV=1
Zj.jz037921064	5	yellow	GO:GO:0016787; hydrolase activity; Molecular Function	IPR:IPR002925; Dienelactone hydrolase	KEGG:uncharacterized LOC100252854; K01061 carboxymethylenebutenolidase [EC:3.1.1.45]	SWISSPROT:Endo-1,3;1,4-beta-D-glucanase OS=Zea mays PE=1 SV=1	TREMBL:B9HMC2_POPTR Predicted protein OS=Populus trichocarpa GN=POPTRDRAFT_820918 PE=4 SV=1
Zj.jz044705010	5	yellow	GO:GO:0009055; electron carrier activity; Molecular Function	IPR:IPR012255; Electron transfer flavoprotein, beta subunit;;IPR014730; Electron transfer flavoprotein, alpha/beta-subunit, N-terminal	KEGG:hypothetical protein; K03521 electron transfer flavoprotein beta subunit	SWISSPROT:Electron transfer flavoprotein subunit beta, mitochondrial OS=Arabidopsis thaliana GN=ETFB PE=1 SV=1	TREMBL:M5XZZ7_PRUPE Uncharacterized protein OS=Prunus persica GN=PRUPE_ppa010402mg PE=4 SV=1
Zj.jz044891001	5	yellow	GO:GO:0005506; iron ion binding; Molecular Function;;GO:0016491; oxidoreductase activity; Molecular Function;;GO:0016706; oxidoreductase activity, acting on paired donors, with incorporation or reduction of molecular oxygen, 2-oxoglutarate as one donor, and incorporation of one atom each of oxygen into both donors; Molecular Function;;GO:0055114; oxidation-reduction process; Biological Process	IPR:IPR002283; Isopenicillin N synthase;;IPR005123; Oxoglutarate/iron-dependent dioxygenase;;IPR026992; Non-haem dioxygenase N-terminal domain	KEGG:2-oxoglutarate (2OG) and Fe(II)-dependent oxygenase superfamily protein; K06892	SWISSPROT:Flavonol synthase/flavanone 3-hydroxylase OS=Citrus unshiu GN=FLS PE=1 SV=1	TREMBL:M5W4U0_PRUPE Uncharacterized protein OS=Prunus persica GN=PRUPE_ppa007865mg PE=4 SV=1
Zj.jz006119071	5	yellow	GO:-	IPR:IPR009880; Glyoxal oxidase, N-terminal;;IPR015202; Domain of unknown function DUF1929	KEGG:hypothetical protein; K00799 glutathione S-transferase [EC:2.5.1.18]	SWISSPROT:Galactose oxidase OS=Gibberella zeae (strain PH-1 / ATCC MYA-4620 / FGSC 9075 / NRRL 31084) GN=GAOA PE=3 SV=1	TREMBL:G9JJS5_ZIZJJ Galactose oxidase OS=Ziziphus jujuba PE=2 SV=1
Zj.jz013745007	4	yellow	GO:GO:0005737; cytoplasm; Cellular Component;;GO:0006629; lipid metabolic process; Biological Process;;GO:0016021; integral to membrane; Cellular Component;;GO:0016627; oxidoreductase activity, acting on the CH-CH group of donors; Molecular Function	IPR:IPR001104; 3-oxo-5-alpha-steroid 4-dehydrogenase, C-terminal	KEGG:Synaptic glycoprotein SC2, putative (EC:1.3.99.5); K10258 very-long-chain enoyl-CoA reductase [EC:1.3.1.93]	SWISSPROT:Very-long-chain enoyl-CoA reductase OS=Arabidopsis thaliana GN=ECR PE=2 SV=1	TREMBL:B9SXZ3_RICCO Synaptic glycoprotein SC2, putative OS=Ricinus communis GN=RCOM_1206840 PE=4 SV=1
Zj.jz015855012	4	yellow	GO:GO:0006886; intracellular protein transport; Biological Process;;GO:0008536; Ran GTPase binding; Molecular Function	IPR:IPR001494; Importin-beta, N-terminal domain;;IPR013713; Exportin/Importin, Cse1-like	KEGG:hypothetical protein; K18423 exportin-2 (importin alpha re-exporter)	SWISSPROT:Probable importin-7 homolog OS=Dictyostelium discoideum GN=DDB_G0269860 PE=3 SV=1	TREMBL:B9SP38_RICCO Importin-7, putative OS=Ricinus communis GN=RCOM_0617240 PE=4 SV=1
Zj.jz017079232	4	yellow	GO:GO:0004126; cytidine deaminase activity; Molecular Function;;GO:0008270; zinc ion binding; Molecular Function;;GO:0009972; cytidine deamination; Biological Process;;GO:0016787; hydrolase activity; Molecular Function	IPR:IPR002125; CMP/dCMP deaminase, zinc-binding;;IPR013171; Cytidine/deoxycytidylate deaminase, zinc-binding domain	KEGG:hypothetical protein; K01489 cytidine deaminase [EC:3.5.4.5]	SWISSPROT:Cytidine deaminase OS=Shewanella frigidimarina (strain NCIMB 400) GN=cdd PE=3 SV=1	TREMBL:M5W9R1_PRUPE Uncharacterized protein OS=Prunus persica GN=PRUPE_ppa009163mg PE=4 SV=1
Zj.jz017567011	4	yellow	GO:GO:0005515; protein binding; Molecular Function	IPR:IPR000727; Target SNARE coiled-coil domain	KEGG:syntaxin-71-like; K08506 syntaxin of plants SYP7	SWISSPROT:Syntaxin-71 OS=Arabidopsis thaliana GN=SYP71 PE=1 SV=1	TREMBL:B9S0N2_RICCO Syntaxin, putative OS=Ricinus communis GN=RCOM_1356980 PE=4 SV=1
Zj.jz021445015	4	yellow	GO:GO:0008152; metabolic process; Biological Process;;GO:0016491; oxidoreductase activity; Molecular Function;;GO:0055114; oxidation-reduction process; Biological Process	IPR:IPR015590; Aldehyde dehydrogenase domain	KEGG:aldehyde dehydrogenase family 2 member B7, mitochondrial-like; K00128 aldehyde dehydrogenase (NAD+) [EC:1.2.1.3]	SWISSPROT:Aldehyde dehydrogenase family 2 member B4, mitochondrial OS=Arabidopsis thaliana GN=ALDH2B4 PE=1 SV=1	TREMBL:M5XAM9_PRUPE Uncharacterized protein OS=Prunus persica GN=PRUPE_ppa004036mg PE=4 SV=1
Zj.jz003305018	4	yellow	GO:GO:0004849; uridine kinase activity; Molecular Function;;GO:0005524; ATP binding; Molecular Function;;GO:0008152; metabolic process; Biological Process;;GO:0016301; kinase activity; Molecular Function;;GO:0016773; phosphotransferase activity, alcohol group as acceptor; Molecular Function	IPR:IPR000764; Uridine kinase;;IPR006083; Phosphoribulokinase/uridine kinase;;IPR026008; Uridine kinase-like protein	KEGG:uridine kinase-like protein 3-like; K00876 uridine kinase [EC:2.7.1.48]	SWISSPROT:Uridine kinase-like protein 3 OS=Arabidopsis thaliana GN=UKL3 PE=1 SV=1	TREMBL:D7UAT7_VITVI Uridine kinase OS=Vitis vinifera GN=VIT_19s0015g01730 PE=3 SV=1
Zj.jz039989028	4	yellow	GO:-	IPR:IPR006766; Phosphate-induced protein 1	KEGG:-	SWISSPROT:-	TREMBL:B9P856_POPTR Predicted protein OS=Populus trichocarpa GN=POPTRDRAFT_680592 PE=4 SV=1
Zj.jz043343164	4	yellow	GO:GO:0008152; metabolic process; Biological Process;;GO:0016787; hydrolase activity; Molecular Function	IPR:IPR002933; Peptidase M20;;IPR011650; Peptidase M20, dimerisation domain	KEGG:hypothetical protein; K14664 IAA-amino acid hydrolase [EC:3.5.1.-]	SWISSPROT:IAA-amino acid hydrolase ILR1 OS=Arabidopsis thaliana GN=ILR1 PE=1 SV=2	TREMBL:M5W208_PRUPE Uncharacterized protein OS=Prunus persica GN=PRUPE_ppa005951mg PE=4 SV=1
Zj.jz043343228	4	yellow	GO:GO:0003924; GTPase activity; Molecular Function;;GO:0005525; GTP binding; Molecular Function;;GO:0005737; cytoplasm; Cellular Component;;GO:0006184; GTP catabolic process; Biological Process;;GO:0043234; protein complex; Cellular Component;;GO:0051258; protein polymerization; Biological Process	IPR:IPR000158; Cell division protein FtsZ;;IPR003008; Tubulin/FtsZ, GTPase domain;;IPR018316; Tubulin/FtsZ, 2-layer sandwich domain;;IPR024757; Cell division protein FtsZ, C-terminal	KEGG:Tubulin/FtsZ family protein isoform 1; K03531 cell division protein FtsZ	SWISSPROT:Cell division protein FtsZ homolog 2-2, chloroplastic OS=Arabidopsis thaliana GN=FTSZ2-2 PE=1 SV=1	TREMBL:B9SRX2_RICCO Cell division protein ftsZ, putative OS=Ricinus communis GN=RCOM_0516940 PE=3 SV=1
Zj.jz043357013	4	yellow	GO:-	IPR:IPR004911; Gamma interferon inducible lysosomal thiol reductase GILT	KEGG:gamma-interferon-inducible lysosomal thiol reductase-like isoform 1; K08059 interferon, gamma-inducible protein 30	SWISSPROT:Gamma-interferon-inducible lysosomal thiol reductase OS=Rattus norvegicus GN=Ifi30 PE=2 SV=1	TREMBL:D7SJS7_VITVI Putative uncharacterized protein OS=Vitis vinifera GN=VIT_06s0004g07110 PE=2 SV=1
Zj.jz004541125	4	yellow	GO:GO:0008152; metabolic process; Biological Process;;GO:0016491; oxidoreductase activity; Molecular Function	IPR:IPR002198; Short-chain dehydrogenase/reductase SDR;;IPR002347; Glucose/ribitol dehydrogenase	KEGG:tropinone reductase, putative (EC:1.1.1.206); K08081 Tropinone reductase 1 [EC:1.1.1.206]	SWISSPROT:Tropinone reductase homolog At1g07440 OS=Arabidopsis thaliana GN=At1g07440 PE=1 SV=1	TREMBL:B9S3D8_RICCO Tropinone reductase, putative OS=Ricinus communis GN=RCOM_0732750 PE=3 SV=1
Zj.jz006993026	4	yellow	GO:-	IPR:-	KEGG:-	SWISSPROT:3-hexulose-6-phosphate isomerase OS=Bacillus subtilis (strain 168) GN=hxlB PE=1 SV=1	TREMBL:B9R9D8_RICCO 3-hexulose-6-phosphate isomerase, putative OS=Ricinus communis GN=RCOM_1496610 PE=4 SV=1
Zj.jz008215026	4	yellow	GO:-	IPR:IPR006917; SOUL haem-binding protein	KEGG:ZBTB22; zinc finger and BTB domain containing 22; K10502 zinc finger and BTB domain-containing protein 22	SWISSPROT:Heme-binding protein 2 OS=Homo sapiens GN=HEBP2 PE=1 SV=1	TREMBL:M5WV08_PRUPE Uncharacterized protein OS=Prunus persica GN=PRUPE_ppa010934mg PE=4 SV=1
Zj.jz043521043	4	yellow	GO:GO:0004332; fructose-bisphosphate aldolase activity; Molecular Function;;GO:0006096; glycolysis; Biological Process	IPR:IPR000741; Fructose-bisphosphate aldolase, class-I	KEGG:Aldolase superfamily protein; K01623 fructose-bisphosphate aldolase, class I [EC:4.1.2.13]	SWISSPROT:Probable fructose-bisphosphate aldolase 3, chloroplastic OS=Arabidopsis thaliana GN=FBA3 PE=1 SV=1	TREMBL:B9SJY9_RICCO Fructose-bisphosphate aldolase OS=Ricinus communis GN=RCOM_0577600 PE=3 SV=1
Zj.jz008005142	4	yellow	GO:GO:0042823; pyridoxal phosphate biosynthetic process; Biological Process	IPR:IPR001852; Vitamin B6 biosynthesis protein	KEGG:probable pyridoxal biosynthesis protein PDX1-like; K06215 pyridoxal 5'-phosphate synthase pdxS subunit [EC:4.3.3.6]	SWISSPROT:Probable pyridoxal biosynthesis protein PDX1 OS=Hevea brasiliensis GN=PDX1 PE=2 SV=1	TREMBL:B9SI31_RICCO Pyridoxin biosynthesis protein PDX1, putative OS=Ricinus communis GN=RCOM_0612540 PE=3 SV=1
Zj.jz011205034	3	yellow	GO:GO:0004152; dihydroorotate dehydrogenase activity; Molecular Function;;GO:0006222; UMP biosynthetic process; Biological Process;;GO:0055114; oxidation-reduction process; Biological Process	IPR:IPR012135; Dihydroorotate dehydrogenase, class 1/ 2	KEGG:hypothetical protein; K00207 dihydropyrimidine dehydrogenase (NADP+) [EC:1.3.1.2]	SWISSPROT:NAD-dependent dihydropyrimidine dehydrogenase subunit PreA OS=Escherichia coli (strain K12) GN=preA PE=1 SV=3	TREMBL:M5WUB1_PRUPE Uncharacterized protein OS=Prunus persica GN=PRUPE_ppa006144mg PE=4 SV=1
Zj.jz014121040	3	yellow	GO:GO:0003857; 3-hydroxyacyl-CoA dehydrogenase activity; Molecular Function;;GO:0006631; fatty acid metabolic process; Biological Process;;GO:0016491; oxidoreductase activity; Molecular Function;;GO:0055114; oxidation-reduction process; Biological Process	IPR:IPR006108; 3-hydroxyacyl-CoA dehydrogenase, C-terminal;;IPR006176; 3-hydroxyacyl-CoA dehydrogenase, NAD binding	KEGG:3-hydroxybutyryl-CoA dehydrogenase-like; K00074 3-hydroxybutyryl-CoA dehydrogenase [EC:1.1.1.157]	SWISSPROT:3-hydroxybutyryl-CoA dehydrogenase OS=Bradyrhizobium japonicum (strain USDA 110) GN=hbdA PE=3 SV=1	TREMBL:B9N1F5_POPTR Predicted protein OS=Populus trichocarpa GN=POPTRDRAFT_742962 PE=4 SV=1
Zj.jz018825038	3	yellow	GO:-	IPR:IPR002042; Uricase	KEGG:POPTRDRAFT_822690; nodulin 35 family protein; K00365 urate oxidase [EC:1.7.3.3]	SWISSPROT:Uricase-2 OS=Phaseolus vulgaris GN=URIII PE=1 SV=2	TREMBL:Q9FRY6_LOTJA Uricase OS=Lotus japonicus GN=LjUr PE=2 SV=1
Zj.jz036025063	3	yellow	GO:GO:0009987; cellular process; Biological Process;;GO:0016787; hydrolase activity; Molecular Function	IPR:IPR000587; Creatinase;;IPR000994; Peptidase M24, structural domain	KEGG:hypothetical protein; K01262 Xaa-Pro aminopeptidase [EC:3.4.11.9]	SWISSPROT:Probable Xaa-Pro aminopeptidase P OS=Sordaria macrospora (strain ATCC MYA-333 / DSM 997 / K(L3346) / K-hell) GN=AMPP PE=3 SV=1	TREMBL:M5VXI8_PRUPE Uncharacterized protein OS=Prunus persica GN=PRUPE_ppa002705mg PE=4 SV=1
Zj.jz042025008	3	yellow	GO:GO:0004185; serine-type carboxypeptidase activity; Molecular Function;;GO:0006508; proteolysis; Biological Process	IPR:IPR001563; Peptidase S10, serine carboxypeptidase	KEGG:serine carboxypeptidase-like 18-like; K16296 serine carboxypeptidase-like clade I [EC:3.4.16.-]	SWISSPROT:Serine carboxypeptidase-like 18 OS=Arabidopsis thaliana GN=SCPL18 PE=2 SV=2	TREMBL:D7T3R5_VITVI Putative uncharacterized protein OS=Vitis vinifera GN=VIT_03s0088g00110 PE=4 SV=1
Zj.jz044759050	3	yellow	GO:-	IPR:IPR028144; Cysteine-rich transmembrane CYSTM domain	KEGG:-	SWISSPROT:-	TREMBL:M0U4Y1_MUSAM Uncharacterized protein OS=Musa acuminata subsp. malaccensis PE=4 SV=1
Zj.jz000565012	3	yellow	GO:GO:0006099; tricarboxylic acid cycle; Biological Process;;GO:0008964; phosphoenolpyruvate carboxylase activity; Molecular Function;;GO:0015977; carbon fixation; Biological Process	IPR:IPR021135; Phosphoenolpyruvate carboxylase	KEGG:Phosphoenolpyruvate carboxylase 4 isoform 1; K01595 phosphoenolpyruvate carboxylase [EC:4.1.1.31]	SWISSPROT:Phosphoenolpyruvate carboxylase 4 OS=Arabidopsis thaliana GN=PPC4 PE=2 SV=1	TREMBL:A6YM33_RICCO Phosphoenolpyruvate carboxylase OS=Ricinus communis GN=PPC4 PE=2 SV=1
Zj.jz000565035	3	yellow	GO:-	IPR:IPR008030; NmrA-like	KEGG:LOW QUALITY PROTEIN: leucoanthocyanidin reductase-like; K13081 leucoanthocyanidin reductase [EC:1.17.1.3]	SWISSPROT:Leucoanthocyanidin reductase OS=Desmodium uncinatum GN=LAR PE=1 SV=1	TREMBL:G9C076_HUMLU Leucoanthocyanidin reductase OS=Humulus lupulus GN=LAR PE=4 SV=1
Zj.jz005919035	3	yellow	GO:-	IPR:IPR007493; Protein of unknown function DUF538	KEGG:-	SWISSPROT:Uncharacterized protein At5g01610 OS=Arabidopsis thaliana GN=At5g01610 PE=1 SV=1	TREMBL:M5W0C7_PRUPE Uncharacterized protein OS=Prunus persica GN=PRUPE_ppa012214mg PE=4 SV=1
Zj.jz007819056	3	yellow	GO:GO:0004672; protein kinase activity; Molecular Function;;GO:0004713; protein tyrosine kinase activity; Molecular Function;;GO:0005515; protein binding; Molecular Function;;GO:0005524; ATP binding; Molecular Function;;GO:0006468; protein phosphorylation; Biological Process	IPR:IPR000719; Protein kinase domain;;IPR001611; Leucine-rich repeat;;IPR002290; Serine/threonine- / dual specificity protein kinase, catalytic domain;;IPR020635; Tyrosine-protein kinase, catalytic domain	KEGG:cl5953_1; LOC100191370; K04733 interleukin-1 receptor-associated kinase 4 [EC:2.7.11.1]	SWISSPROT:Probable inactive receptor kinase At5g67200 OS=Arabidopsis thaliana GN=At5g67200 PE=1 SV=1	TREMBL:Q2LJM3_MALDO Putative receptor kinase OS=Malus domestica GN=DIPM1 PE=2 SV=1
Zj.jz008787107	3	yellow	GO:GO:0005515; protein binding; Molecular Function	IPR:IPR006575; RWD domain	KEGG:RWD domain containing protein; K11968 ariadne-1	SWISSPROT:RWD domain-containing protein 1 OS=Mus musculus GN=Rwdd1 PE=1 SV=1	TREMBL:B9N1A1_POPTR Predicted protein OS=Populus trichocarpa GN=POPTRDRAFT_597644 PE=4 SV=1
Zj.jz009381044	3	yellow	GO:-	IPR:-	KEGG:-	SWISSPROT:-	TREMBL:M5WVM4_PRUPE Uncharacterized protein OS=Prunus persica GN=PRUPE_ppa011909mg PE=4 SV=1
Zj.jz009847006	3	yellow	GO:-	IPR:IPR013126; Heat shock protein 70 family	KEGG:heat shock protein, putative (EC:1.3.1.74); K03283 heat shock 70kDa protein 1/8	SWISSPROT:Heat shock 70 kDa protein 5 OS=Arabidopsis thaliana GN=HSP70-5 PE=2 SV=1	TREMBL:B9RGN3_RICCO Heat shock protein, putative OS=Ricinus communis GN=RCOM_1442280 PE=3 SV=1
Zj.jz006119186	3	yellow	GO:GO:0004806; triglyceride lipase activity; Molecular Function;;GO:0006629; lipid metabolic process; Biological Process	IPR:IPR002921; Lipase, class 3	KEGG:Lipase; K16818 phospholipase A1 [EC:3.1.1.32]	SWISSPROT:Lipase OS=Rhizopus oryzae PE=1 SV=1	TREMBL:B9R7B0_RICCO Triacylglycerol lipase, putative OS=Ricinus communis GN=RCOM_1590200 PE=4 SV=1
Zj.jz015029028	2	yellow	GO:GO:0003700; sequence-specific DNA binding transcription factor activity; Molecular Function;;GO:0005622; intracellular; Cellular Component;;GO:0006355; regulation of transcription, DNA-dependent; Biological Process;;GO:0016602; CCAAT-binding factor complex; Cellular Component;;GO:0043565; sequence-specific DNA binding; Molecular Function	IPR:IPR003958; Transcription factor CBF/NF-Y/archaeal histone;;IPR027170; Transcriptional activator NFYC/HAP5 subunit	KEGG:hypothetical protein; K08066 nuclear transcription factor Y, gamma	SWISSPROT:Nuclear transcription factor Y subunit C-1 OS=Arabidopsis thaliana GN=NFYC1 PE=1 SV=1	TREMBL:M5WN84_PRUPE Uncharacterized protein OS=Prunus persica GN=PRUPE_ppa010770mg PE=4 SV=1
Zj.jz001627070	2	yellow	GO:GO:0016020; membrane; Cellular Component;;GO:0016021; integral to membrane; Cellular Component;;GO:0022857; transmembrane transporter activity; Molecular Function;;GO:0022891; substrate-specific transmembrane transporter activity; Molecular Function;;GO:0055085; transmembrane transport; Biological Process	IPR:IPR003663; Sugar/inositol transporter;;IPR005828; General substrate transporter;;IPR020846; Major facilitator superfamily domain	KEGG:Major facilitator superfamily protein isoform 1; K08145 MFS transporter, SP family, solute carrier family 2 (facilitated glucose transporter), member 8	SWISSPROT:Sugar transporter ERD6-like 7 OS=Arabidopsis thaliana GN=At2g48020 PE=2 SV=2	TREMBL:E3VWY3_VITVI Putative ERD6-like transporter OS=Vitis vinifera GN=VIT_07s0104g00830 PE=3 SV=1
Zj.jz016733076	2	yellow	GO:GO:0006808; regulation of nitrogen utilization; Biological Process;;GO:0030234; enzyme regulator activity; Molecular Function	IPR:IPR002187; Nitrogen regulatory protein PII	KEGG:-	SWISSPROT:Nitrogen regulatory protein P-II homolog OS=Arabidopsis thaliana GN=GLB1 PE=1 SV=1	TREMBL:Q9ZST5_RICCO PII protein (Fragment) OS=Ricinus communis PE=2 SV=1
Zj.jz001731036	2	yellow	GO:GO:0005985; sucrose metabolic process; Biological Process;;GO:0009058; biosynthetic process; Biological Process	IPR:IPR000368; Sucrose synthase;;IPR001296; Glycosyl transferase, family 1;;IPR006380; Sucrose-phosphate synthase	KEGG:hypothetical protein; K00696 sucrose-phosphate synthase [EC:2.4.1.14]	SWISSPROT:Probable sucrose-phosphate synthase 1 OS=Citrus unshiu GN=SPS1 PE=2 SV=1	TREMBL:B9IKZ7_POPTR Predicted protein OS=Populus trichocarpa GN=POPTRDRAFT_779065 PE=4 SV=1
Zj.jz018611030	2	yellow	GO:GO:0016998; cell wall macromolecule catabolic process; Biological Process	IPR:IPR018392; Peptidoglycan-binding lysin domain	KEGG:chitin elicitor-binding protein-like; K13473 chitin elicitor-binding protein	SWISSPROT:LysM domain-containing GPI-anchored protein 2 OS=Arabidopsis thaliana GN=LYM2 PE=1 SV=1	TREMBL:F6I0V8_VITVI Putative uncharacterized protein OS=Vitis vinifera GN=VIT_03s0038g03220 PE=4 SV=1
Zj.jz021445164	2	yellow	GO:GO:0005506; iron ion binding; Molecular Function;;GO:0009055; electron carrier activity; Molecular Function;;GO:0016705; oxidoreductase activity, acting on paired donors, with incorporation or reduction of molecular oxygen; Molecular Function;;GO:0020037; heme binding; Molecular Function;;GO:0055114; oxidation-reduction process; Biological Process	IPR:IPR001128; Cytochrome P450;;IPR002401; Cytochrome P450, E-class, group I	KEGG:hypothetical protein; K00517 [EC:1.14.-.-]	SWISSPROT:Cytochrome P450 71B37 OS=Arabidopsis thaliana GN=CYP71B37 PE=2 SV=2	TREMBL:A5BNT5_VITVI Putative uncharacterized protein OS=Vitis vinifera GN=VITISV_019663 PE=4 SV=1
Zj.jz021807137	2	yellow	GO:-	IPR:IPR001398; Macrophage migration inhibitory factor	KEGG:macrophage migration inhibitory factor homolog; K07253 phenylpyruvate tautomerase [EC:5.3.2.1]	SWISSPROT:Macrophage migration inhibitory factor homolog OS=Trichuris trichiura PE=1 SV=2	TREMBL:I1LVL7_SOYBN Uncharacterized protein OS=Glycine max PE=4 SV=1
Zj.jz025457026	2	yellow	GO:GO:0004553; hydrolase activity, hydrolyzing O-glycosyl compounds; Molecular Function;;GO:0005975; carbohydrate metabolic process; Biological Process;;GO:0030246; carbohydrate binding; Molecular Function	IPR:IPR001701; Glycoside hydrolase, family 9;;IPR019028; Carbohydrate binding domain CBM49	KEGG:hypothetical protein; K01179 endoglucanase [EC:3.2.1.4]	SWISSPROT:Endoglucanase 6 OS=Arabidopsis thaliana GN=At1g64390 PE=2 SV=2	TREMBL:B9GL66_POPTR Endo-1,4-beta-glucanase OS=Populus trichocarpa GN=GH9C1 PE=2 SV=1
Zj.jz029071049	2	yellow	GO:GO:0005515; protein binding; Molecular Function	IPR:IPR003100; Argonaute/Dicer protein, PAZ;;IPR003165; Stem cell self-renewal protein Piwi;;IPR014811; Domain of unknown function DUF1785;;IPR024357; Argonaut, glycine-rich domain	KEGG:eukaryotic translation initiation factor 2c, putative; K11593 eukaryotic translation initiation factor 2C	SWISSPROT:Protein argonaute 1 OS=Arabidopsis thaliana GN=AGO1 PE=1 SV=1	TREMBL:B9SJV6_RICCO Eukaryotic translation initiation factor 2c, putative OS=Ricinus communis GN=RCOM_0605410 PE=4 SV=1
Zj.jz037921216	2	yellow	GO:GO:0008898; homocysteine S-methyltransferase activity; Molecular Function	IPR:IPR003726; Homocysteine S-methyltransferase	KEGG:Homocysteine S-methyltransferase 3; K00547 homocysteine S-methyltransferase [EC:2.1.1.10]	SWISSPROT:Homocysteine S-methyltransferase 3 OS=Arabidopsis thaliana GN=HMT3 PE=1 SV=2	TREMBL:B9HUS6_POPTR Homocysteine s-methyltransferase OS=Populus trichocarpa GN=HMT2 PE=4 SV=1
Zj.jz039715056	2	yellow	GO:-	IPR:-	KEGG:-	SWISSPROT:Ribosomal N-lysine methyltransferase set10 OS=Schizosaccharomyces pombe (strain 972 / ATCC 24843) GN=set10 PE=2 SV=1	TREMBL:B9RDJ3_RICCO Putative uncharacterized protein OS=Ricinus communis GN=RCOM_1613630 PE=4 SV=1
Zj.jz004733016	2	yellow	GO:-	IPR:IPR007541; Uncharacterised protein family, basic secretory protein	KEGG:-	SWISSPROT:-	TREMBL:B9RY80_RICCO Putative uncharacterized protein OS=Ricinus communis GN=RCOM_0811140 PE=4 SV=1
Zj.jz004979251	2	yellow	GO:GO:0000166; nucleotide binding; Molecular Function;;GO:0005524; ATP binding; Molecular Function;;GO:0006810; transport; Biological Process;;GO:0016021; integral to membrane; Cellular Component;;GO:0016887; ATPase activity; Molecular Function;;GO:0017111; nucleoside-triphosphatase activity; Molecular Function;;GO:0042626; ATPase activity, coupled to transmembrane movement of substances; Molecul…	IPR:IPR001140; ABC transporter, transmembrane domain;;IPR003439; ABC transporter-like;;IPR003593; AAA+ ATPase domain;;IPR017940; ABC transporter, integral membrane type 1	KEGG:hypothetical protein; K05658 ATP-binding cassette, subfamily B (MDR/TAP), member 1 [EC:3.6.3.44]	SWISSPROT:ABC transporter B family member 1 OS=Arabidopsis thaliana GN=ABCB1 PE=1 SV=1	TREMBL:M5VXQ8_PRUPE Uncharacterized protein OS=Prunus persica GN=PRUPE_ppa000269mg PE=4 SV=1
Zj.jz000799136	2	yellow	GO:GO:0004553; hydrolase activity, hydrolyzing O-glycosyl compounds; Molecular Function;;GO:0005975; carbohydrate metabolic process; Biological Process;;GO:0016798; hydrolase activity, acting on glycosyl bonds; Molecular Function	IPR:IPR001000; Glycoside hydrolase, family 10;;IPR003305; Carbohydrate-binding, CenC-like	KEGG:hypothetical protein; K01181 endo-1,4-beta-xylanase [EC:3.2.1.8]	SWISSPROT:Endo-1,4-beta-xylanase A OS=Thermoanaerobacter saccharolyticum GN=xynA PE=1 SV=1	TREMBL:B9GNK0_POPTR Predicted protein (Fragment) OS=Populus trichocarpa GN=POPTRDRAFT_411700 PE=4 SV=1
Zj.jz008787109	2	yellow	GO:GO:0003735; structural constituent of ribosome; Molecular Function;;GO:0005622; intracellular; Cellular Component;;GO:0005840; ribosome; Cellular Component;;GO:0006412; translation; Biological Process	IPR:IPR002672; Ribosomal protein L28e	KEGG:uncharacterized LOC100499921; K02903 large subunit ribosomal protein L28e	SWISSPROT:60S ribosomal protein L28-2 OS=Arabidopsis thaliana GN=RPL28C PE=2 SV=1	TREMBL:C6SY73_SOYBN Uncharacterized protein OS=Glycine max PE=2 SV=1
Zj.jz021807124	2	yellow	GO:GO:0004252; serine-type endopeptidase activity; Molecular Function;;GO:0005618; cell wall; Cellular Component;;GO:0006508; proteolysis; Biological Process;;GO:0016020; membrane; Cellular Component;;GO:0042802; identical protein binding; Molecular Function;;GO:0043086; negative regulation of catalytic activity; Biological Process	IPR:IPR000209; Peptidase S8/S53 domain;;IPR003137; Protease-associated domain, PA;;IPR010259; Proteinase inhibitor I9;;IPR010435; Peptidase S8A, DUF1034 C-terminal;;IPR015500; Peptidase S8, subtilisin-related	KEGG:Transcription factor; K13199 plasminogen activator inhibitor 1 RNA-binding protein	SWISSPROT:Subtilisin-like protease OS=Arabidopsis thaliana GN=ARA12 PE=1 SV=1	TREMBL:M5WNL4_PRUPE Uncharacterized protein OS=Prunus persica GN=PRUPE_ppa001469mg PE=4 SV=1
Zj.jz031941012	2	yellow	GO:GO:0004664; prephenate dehydratase activity; Molecular Function;;GO:0009094; L-phenylalanine biosynthetic process; Biological Process	IPR:IPR001086; Prephenate dehydratase	KEGG:hypothetical protein; K05359 arogenate/prephenate dehydratase [EC:4.2.1.91 4.2.1.51]	SWISSPROT:Arogenate dehydratase/prephenate dehydratase 2, chloroplastic OS=Arabidopsis thaliana GN=ADT2 PE=1 SV=1	TREMBL:M5WI78_PRUPE Uncharacterized protein OS=Prunus persica GN=PRUPE_ppa006688mg PE=4 SV=1
Zj.jz042427017	2	yellow	GO:GO:0006508; proteolysis; Biological Process;;GO:0008236; serine-type peptidase activity; Molecular Function	IPR:IPR001375; Peptidase S9, prolyl oligopeptidase, catalytic domain	KEGG:acylamino-acid-releasing enzyme-like; K01303 acylaminoacyl-peptidase [EC:3.4.19.1]	SWISSPROT:Acylamino-acid-releasing enzyme OS=Rattus norvegicus GN=Apeh PE=1 SV=1	TREMBL:M5XXI0_PRUPE Uncharacterized protein OS=Prunus persica GN=PRUPE_ppa001729mg PE=4 SV=1
Zj.jz044187016	2	yellow	GO:-	IPR:IPR008914; Phosphatidylethanolamine-binding protein PEBP	KEGG:PEBP (phosphatidylethanolamine-binding protein) family protein; K16223 protein FLOWERING LOCUS T	SWISSPROT:Protein HEADING DATE 3A OS=Oryza sativa subsp. japonica GN=HD3A PE=1 SV=1	TREMBL:G1UJU1_PYRPY Flowering locus T OS=Pyrus pyrifolia GN=PpFT2atw PE=2 SV=1
Zj.jz004979258	2	yellow	GO:GO:0003824; catalytic activity; Molecular Function;;GO:0006777; Mo-molybdopterin cofactor biosynthetic process; Biological Process;;GO:0008152; metabolic process; Biological Process	IPR:IPR001453; Molybdopterin binding domain;;IPR002500; Phosphoadenosine phosphosulphate reductase	KEGG:hypothetical protein; K00953 FAD synthetase [EC:2.7.7.2]	SWISSPROT:Probable FAD synthase OS=Schizosaccharomyces pombe (strain 972 / ATCC 24843) GN=SPCC1235.04c PE=2 SV=1	TREMBL:M5VWH6_PRUPE Uncharacterized protein OS=Prunus persica GN=PRUPE_ppa004416mg PE=4 SV=1
Zj.jz044313025	2	yellow	GO:GO:0006108; malate metabolic process; Biological Process;;GO:0016491; oxidoreductase activity; Molecular Function;;GO:0016615; malate dehydrogenase activity; Molecular Function;;GO:0016616; oxidoreductase activity, acting on the CH-OH group of donors, NAD or NADP as acceptor; Molecular Function;;GO:0055114; oxidation-reduction process; Biological Process	IPR:IPR001236; Lactate/malate dehydrogenase, N-terminal;;IPR010945; Malate dehydrogenase, type 2;;IPR022383; Lactate/malate dehydrogenase, C-terminal	KEGG:hypothetical protein; K00051 malate dehydrogenase (NADP+) [EC:1.1.1.82]	SWISSPROT:Malate dehydrogenase [NADP], chloroplastic OS=Medicago sativa GN=MDH1 PE=2 SV=1	TREMBL:M5X161_PRUPE Uncharacterized protein OS=Prunus persica GN=PRUPE_ppa005860mg PE=4 SV=1
Zj.jz029325001	2	yellow	GO:-	IPR:-	KEGG:-	SWISSPROT:23 kDa jasmonate-induced protein OS=Hordeum vulgare PE=2 SV=1	TREMBL:D3GDK6_CAMSI Putative uncharacterized protein OS=Camellia sinensis PE=2 SV=1
Zj.jz001627055	1	yellow	GO:GO:0016491; oxidoreductase activity; Molecular Function;;GO:0016706; oxidoreductase activity, acting on paired donors, with incorporation or reduction of molecular oxygen, 2-oxoglutarate as one donor, and incorporation of one atom each of oxygen into both donors; Molecular Function;;GO:0055114; oxidation-reduction process; Biological Process	IPR:IPR005123; Oxoglutarate/iron-dependent dioxygenase	KEGG:hypothetical protein; K10767 alkylated DNA repair protein alkB homolog 5 [EC:1.14.11.-]	SWISSPROT:-	TREMBL:M5W7X7_PRUPE Uncharacterized protein OS=Prunus persica GN=PRUPE_ppa003815mg PE=4 SV=1
Zj.jz004541045	1	yellow	GO:GO:0046872; metal ion binding; Molecular Function	IPR:IPR000347; Metallothionein, family 15, plant	KEGG:-	SWISSPROT:Metallothionein-like protein type 2 OS=Malus domestica GN=MT1 PE=3 SV=1	TREMBL:Q508T1_BETPL Metallothionein-like protein OS=Betula platyphylla PE=4 SV=1
Zj.jz017079147	1	yellow	GO:GO:0005515; protein binding; Molecular Function;;GO:0008270; zinc ion binding; Molecular Function;;GO:0046872; metal ion binding; Molecular Function	IPR:IPR001841; Zinc finger, RING-type;;IPR018957; Zinc finger, C3HC4 RING-type	KEGG:DREB2A-interacting 1-like protein; K16277 E3 ubiquitin-protein ligase DRIP [EC:6.3.2.19]	SWISSPROT:E3 ubiquitin protein ligase DRIP1 OS=Arabidopsis thaliana GN=DRIP1 PE=1 SV=2	TREMBL:C5X191_SORBI Putative uncharacterized protein Sb01g008520 OS=Sorghum bicolor GN=Sb01g008520 PE=4 SV=1
Zj.jz008853004	1	yellow	GO:-	IPR:IPR014806; Ubiquitin-fold modifier-conjugating enzyme 1	KEGG:Ubiquitin-fold modifier-conjugating enzyme 1; K12165 ufm1-conjugating enzyme 1	SWISSPROT:Ubiquitin-fold modifier-conjugating enzyme 1 OS=Arabidopsis thaliana GN=At1g27530 PE=2 SV=1	TREMBL:M5XMJ5_PRUPE Uncharacterized protein OS=Prunus persica GN=PRUPE_ppa012314mg PE=4 SV=1
Zj.jz017087147	1	yellow	GO:GO:0042742; defense response to bacterium; Biological Process;;GO:0050832; defense response to fungus; Biological Process	IPR:IPR001153; Barwin	KEGG:-	SWISSPROT:Pathogenesis-related protein PR-4B OS=Nicotiana tabacum PE=2 SV=1	TREMBL:M5W1Q5_PRUPE Uncharacterized protein OS=Prunus persica GN=PRUPE_ppa012991mg PE=4 SV=1
Zj.jz017087062	1	yellow	GO:GO:0006520; cellular amino acid metabolic process; Biological Process;;GO:0016829; lyase activity; Molecular Function	IPR:IPR001597; Aromatic amino acid beta-eliminating lyase/threonine aldolase	KEGG:hypothetical protein; K01620 threonine aldolase [EC:4.1.2.5]	SWISSPROT:L-allo-threonine aldolase OS=Aeromonas jandaei GN=ltaA PE=1 SV=1	TREMBL:M5VYU2_PRUPE Uncharacterized protein OS=Prunus persica GN=PRUPE_ppa007684mg PE=4 SV=1
Zj.jz019129158	1	yellow	GO:-	IPR:-	KEGG:hypothetical protein; K08233 polyneuridine-aldehyde esterase [EC:3.1.1.78]	SWISSPROT:Methylesterase 10 OS=Arabidopsis thaliana GN=MES10 PE=2 SV=1	TREMBL:B9S8N3_RICCO Polyneuridine-aldehyde esterase, putative OS=Ricinus communis GN=RCOM_0603110 PE=4 SV=1
Zj.jz019227005	1	yellow	GO:-	IPR:IPR018108; Mitochondrial substrate/solute carrier	KEGG:Peroxisomal membrane protein pmp34, putative; K13354 solute carrier family 25 (peroxisomal adenine nucleotide transporter), member 17	SWISSPROT:Peroxisomal nicotinamide adenine dinucleotide carrier OS=Arabidopsis thaliana GN=PXN PE=1 SV=1	TREMBL:B9SLI5_RICCO Peroxisomal membrane protein pmp34, putative OS=Ricinus communis GN=RCOM_0591310 PE=3 SV=1
Zj.jz021807056	1	yellow	GO:GO:0003735; structural constituent of ribosome; Molecular Function;;GO:0005622; intracellular; Cellular Component;;GO:0005840; ribosome; Cellular Component;;GO:0006412; translation; Biological Process	IPR:IPR000597; Ribosomal protein L3;;IPR019927; Ribosomal protein L3, bacterial/organelle-type	KEGG:50S ribosomal protein L3, chloroplastic-like; K02906 large subunit ribosomal protein L3	SWISSPROT:50S ribosomal protein L3-1, chloroplastic OS=Arabidopsis thaliana GN=RPL3A PE=1 SV=1	TREMBL:I1JSC6_SOYBN Uncharacterized protein OS=Glycine max PE=3 SV=1
Zj.jz032501117	1	yellow	GO:GO:0008152; metabolic process; Biological Process;;GO:0016491; oxidoreductase activity; Molecular Function;;GO:0055114; oxidation-reduction process; Biological Process	IPR:IPR000683; Oxidoreductase, N-terminal;;IPR004104; Oxidoreductase, C-terminal	KEGG:dimeric dihydrodiol dehydrogenase; K00078 dihydrodiol dehydrogenase / D-xylose 1-dehydrogenase (NADP) [EC:1.3.1.20 1.1.1.179]	SWISSPROT:Uncharacterized oxidoreductase At4g09670 OS=Arabidopsis thaliana GN=At4g09670 PE=1 SV=1	TREMBL:I1JD96_SOYBN Uncharacterized protein OS=Glycine max PE=4 SV=1
Zj.jz037921169	1	yellow	GO:GO:0003723; RNA binding; Molecular Function;;GO:0003735; structural constituent of ribosome; Molecular Function;;GO:0005622; intracellular; Cellular Component;;GO:0005840; ribosome; Cellular Component;;GO:0006412; translation; Biological Process	IPR:IPR001892; Ribosomal protein S13	KEGG:40S ribosomal protein S18, putative; K02964 small subunit ribosomal protein S18e	SWISSPROT:40S ribosomal protein S18 OS=Arabidopsis thaliana GN=RPS18A PE=1 SV=1	TREMBL:B9SEC1_RICCO 40S ribosomal protein S18, putative OS=Ricinus communis GN=RCOM_0961900 PE=3 SV=1
Zj.jz042065063	1	yellow	GO:GO:0003755; peptidyl-prolyl cis-trans isomerase activity; Molecular Function;;GO:0006457; protein folding; Biological Process	IPR:IPR002130; Cyclophilin-like peptidyl-prolyl cis-trans isomerase domain	KEGG:hypothetical protein; K03768 peptidyl-prolyl cis-trans isomerase B (cyclophilin B) [EC:5.2.1.8]	SWISSPROT:Peptidyl-prolyl cis-trans isomerase CYP20-2, chloroplastic OS=Arabidopsis thaliana GN=CYP20-2 PE=1 SV=1	TREMBL:M5XGJ2_PRUPE Uncharacterized protein OS=Prunus persica GN=PRUPE_ppa010146mg PE=4 SV=1
Zj.jz019381172	1	yellow	GO:GO:0004553; hydrolase activity, hydrolyzing O-glycosyl compounds; Molecular Function;;GO:0005975; carbohydrate metabolic process; Biological Process	IPR:IPR000490; Glycoside hydrolase, family 17	KEGG:putative copper-transporting ATPase HMA5-like; K17686 Cu+-exporting ATPase [EC:3.6.3.54]	SWISSPROT:Glucan endo-1,3-beta-glucosidase 14 OS=Arabidopsis thaliana GN=At2g27500 PE=1 SV=2	TREMBL:M5WB99_PRUPE Uncharacterized protein OS=Prunus persica GN=PRUPE_ppa007079mg PE=4 SV=1
Zj.jz019381018	1	yellow	GO:-	IPR:IPR016140; Bifunctional inhibitor/plant lipid transfer protein/seed storage helical domain	KEGG:-	SWISSPROT:Non-specific lipid-transfer protein-like protein At2g13820 OS=Arabidopsis thaliana GN=At2g13820 PE=1 SV=1	TREMBL:B9S6L0_RICCO Lipid binding protein, putative OS=Ricinus communis GN=RCOM_1109430 PE=4 SV=1
Zj.jz023225005	1	yellow	GO:GO:0005215; transporter activity; Molecular Function;;GO:0006810; transport; Biological Process;;GO:0016020; membrane; Cellular Component	IPR:IPR000109; Proton-dependent oligopeptide transporter family	KEGG:uncharacterized protein LOC101298022; K14638 solute carrier family 15 (peptide/histidine transporter), member 3/4	SWISSPROT:Probable peptide/nitrate transporter At1g22540 OS=Arabidopsis thaliana GN=At1g22540 PE=2 SV=1	TREMBL:B9IQF1_POPTR Predicted protein (Fragment) OS=Populus trichocarpa GN=POPTRDRAFT_914816 PE=3 SV=1
Zj.jz025819212	1	yellow	GO:GO:0006869; lipid transport; Biological Process;;GO:0008289; lipid binding; Molecular Function	IPR:IPR000528; Plant lipid transfer protein/Par allergen;;IPR016140; Bifunctional inhibitor/plant lipid transfer protein/seed storage helical domain	KEGG:cyclic nucleotide-gated ion channel 1-like; K05391 cyclic nucleotide gated channel, other eukaryote	SWISSPROT:Non-specific lipid-transfer protein OS=Gossypium hirsutum PE=2 SV=1	TREMBL:Q9M6B6_GOSHI Non-specific lipid-transfer protein (Precursor) OS=Gossypium hirsutum GN=FSltp3 PE=2 SV=1
Zj.jz030667041	1	yellow	GO:GO:0003989; acetyl-CoA carboxylase activity; Molecular Function;;GO:0006633; fatty acid biosynthetic process; Biological Process;;GO:0009317; acetyl-CoA carboxylase complex; Cellular Component;;GO:0016874; ligase activity; Molecular Function	IPR:IPR001095; Acetyl-CoA carboxylase, alpha subunit;;IPR011763; Acetyl-coenzyme A carboxyltransferase, C-terminal	KEGG:hypothetical protein; K01962 acetyl-CoA carboxylase carboxyl transferase subunit alpha [EC:6.4.1.2]	SWISSPROT:Acetyl-coenzyme A carboxylase carboxyl transferase subunit alpha, chloroplastic OS=Arabidopsis thaliana GN=CAC3 PE=1 SV=1	TREMBL:M5W775_PRUPE Uncharacterized protein OS=Prunus persica GN=PRUPE_ppa001799mg PE=4 SV=1
Zj.jz031003100	1	yellow	GO:GO:0005509; calcium ion binding; Molecular Function	IPR:IPR002048; EF-hand domain	KEGG:-	SWISSPROT:-	TREMBL:K4B3W7_SOLLC Uncharacterized protein OS=Solanum lycopersicum GN=Solyc01g111040.2 PE=4 SV=1
Zj.jz003285012	1	yellow	GO:GO:0004450; isocitrate dehydrogenase (NADP+) activity; Molecular Function;;GO:0006102; isocitrate metabolic process; Biological Process;;GO:0016616; oxidoreductase activity, acting on the CH-OH group of donors, NAD or NADP as acceptor; Molecular Function;;GO:0055114; oxidation-reduction process; Biological Process	IPR:IPR004790; Isocitrate dehydrogenase NADP-dependent;;IPR024084; Isopropylmalate dehydrogenase-like domain	KEGG:hypothetical protein; K00031 isocitrate dehydrogenase [EC:1.1.1.42]	SWISSPROT:Isocitrate dehydrogenase [NADP] OS=Nicotiana tabacum PE=2 SV=1	TREMBL:M5WUJ4_PRUPE Uncharacterized protein OS=Prunus persica GN=PRUPE_ppa006334mg PE=4 SV=1
Zj.jz034227014	1	yellow	GO:GO:0016866; intramolecular transferase activity; Molecular Function;;GO:0030244; cellulose biosynthetic process; Biological Process	IPR:IPR004901; Reversibly glycosylated polypeptide family	KEGG:hypothetical protein; K13379 reversibly glycosylated polypeptide / UDP-arabinopyranose mutase [EC:2.4.1.- 5.4.99.30]	SWISSPROT:Probable UDP-arabinopyranose mutase 5 OS=Arabidopsis thaliana GN=RGP5 PE=1 SV=1	TREMBL:B9NBT1_POPTR Predicted protein OS=Populus trichocarpa GN=POPTRDRAFT_675590 PE=4 SV=1
Zj.jz034597029	1	yellow	GO:-	IPR:-	KEGG:slit2; slit homolog 2 (Drosophila); K06839 slit 2	SWISSPROT:-	TREMBL:M5W053_PRUPE Uncharacterized protein OS=Prunus persica GN=PRUPE_ppa011581mg PE=4 SV=1
Zj.jz035999007	1	yellow	GO:GO:0044262; cellular carbohydrate metabolic process; Biological Process;;GO:0046912; transferase activity, transferring acyl groups, acyl groups converted into alkyl on transfer; Molecular Function	IPR:IPR002020; Citrate synthase-like	KEGG:citrate synthase, glyoxysomal-like; K01647 citrate synthase [EC:2.3.3.1]	SWISSPROT:Citrate synthase, glyoxysomal OS=Cucurbita maxima PE=1 SV=1	TREMBL:D7TMQ2_VITVI Citrate synthase OS=Vitis vinifera GN=VIT_12s0142g00610 PE=2 SV=1
Zj.jz040841022	1	yellow	GO:-	IPR:IPR009288; AIG2-like	KEGG:-	SWISSPROT:Putative gamma-glutamylcyclotransferase At3g02910 OS=Arabidopsis thaliana GN=At3g02910 PE=2 SV=2	TREMBL:M5W8Q6_PRUPE Uncharacterized protein OS=Prunus persica GN=PRUPE_ppa1027172mg PE=4 SV=1
Zj.jz008005019	1	yellow	GO:GO:0003924; GTPase activity; Molecular Function;;GO:0005525; GTP binding; Molecular Function;;GO:0005622; intracellular; Cellular Component;;GO:0006184; GTP catabolic process; Biological Process;;GO:0006886; intracellular protein transport; Biological Process;;GO:0006913; nucleocytoplasmic transport; Biological Process;;GO:0007165; signal transduction; Biological Process;;GO:0007264; small GTP…	IPR:IPR001806; Small GTPase superfamily;;IPR002041; Ran GTPase;;IPR003578; Small GTPase superfamily, Rho type;;IPR003579; Small GTPase superfamily, Rab type;;IPR020849; Small GTPase superfamily, Ras type	KEGG:ras-related protein Rab11C-like; K07904 Ras-related protein Rab-11A	SWISSPROT:Ras-related protein Rab11C OS=Lotus japonicus GN=RAB11C PE=2 SV=1	TREMBL:I1LJX8_SOYBN Uncharacterized protein OS=Glycine max PE=3 SV=1
Zj.jz044313104	1	yellow	GO:GO:0004349; glutamate 5-kinase activity; Molecular Function;;GO:0006561; proline biosynthetic process; Biological Process;;GO:0008152; metabolic process; Biological Process;;GO:0008652; cellular amino acid biosynthetic process; Biological Process;;GO:0016491; oxidoreductase activity; Molecular Function;;GO:0055114; oxidation-reduction process; Biological Process	IPR:IPR001048; Aspartate/glutamate/uridylate kinase;;IPR001057; Glutamate/acetylglutamate kinase;;IPR015590; Aldehyde dehydrogenase domain	KEGG:delta-1-pyrroline-5-carboxylate synthase-like; K12657 delta-1-pyrroline-5-carboxylate synthetase [EC:2.7.2.11 1.2.1.41]	SWISSPROT:Delta-1-pyrroline-5-carboxylate synthase OS=Actinidia deliciosa PE=2 SV=1	TREMBL:G8XR06_GOSAR Delta 1-pyrroline-5-carboxylate synthetase OS=Gossypium arboreum GN=P5CS2 PE=2 SV=1
Zj.jz044709061	1	yellow	GO:GO:0006869; lipid transport; Biological Process;;GO:0008289; lipid binding; Molecular Function	IPR:IPR000528; Plant lipid transfer protein/Par allergen;;IPR016140; Bifunctional inhibitor/plant lipid transfer protein/seed storage helical domain	KEGG:-	SWISSPROT:Non-specific lipid-transfer protein OS=Helianthus annuus PE=3 SV=1	TREMBL:I3T6G9_LOTJA Uncharacterized protein OS=Lotus japonicus PE=4 SV=1
Zj.jz007373092	1	yellow	GO:GO:0003735; structural constituent of ribosome; Molecular Function;;GO:0005622; intracellular; Cellular Component;;GO:0005840; ribosome; Cellular Component;;GO:0006412; translation; Biological Process	IPR:IPR002784; Ribosomal protein L14	KEGG:60S ribosomal protein L14, putative; K02875 large subunit ribosomal protein L14e	SWISSPROT:60S ribosomal protein L14-1 OS=Arabidopsis thaliana GN=RPL14A PE=2 SV=1	TREMBL:B9SS61_RICCO 60S ribosomal protein L14, putative OS=Ricinus communis GN=RCOM_1169110 PE=4 SV=1
Zj.jz008005004	1	yellow	GO:GO:0008152; metabolic process; Biological Process;;GO:0016491; oxidoreductase activity; Molecular Function	IPR:IPR002198; Short-chain dehydrogenase/reductase SDR;;IPR002347; Glucose/ribitol dehydrogenase	KEGG:hypothetical protein; K08081 Tropinone reductase 1 [EC:1.1.1.206]	SWISSPROT:Tropinone reductase homolog OS=Datura stramonium PE=2 SV=1	TREMBL:M5VZK9_PRUPE Uncharacterized protein OS=Prunus persica GN=PRUPE_ppa009959mg PE=4 SV=1

## Sheet: brown
Gene ID	Degree	module	GO	IPR	SWISSPROT	KEGG	TREMBL
Zj.jz001627026	39	brown	GO:GO:0004190; aspartic-type endopeptidase activity; Molecular Function;;GO:0006508; proteolysis; Biological Process	IPR:IPR001461; Peptidase A1	SWISSPROT:Basic 7S globulin OS=Glycine max GN=BG PE=1 SV=2	KEGG:aspartyl protease family protein; K00924 [EC:2.7.1.-]	TREMBL:B9GSQ3_POPTR Predicted protein OS=Populus trichocarpa GN=POPTRDRAFT_643329 PE=4 SV=1
Zj.jz044875006	35	brown	GO:GO:0005515; protein binding; Molecular Function	IPR:IPR004045; Glutathione S-transferase, N-terminal;;IPR017933; Glutathione S-transferase/chloride channel, C-terminal	SWISSPROT:Glutathione S-transferase L3 OS=Arabidopsis thaliana GN=GSTL3 PE=2 SV=1	KEGG:hypothetical protein; K00799 glutathione S-transferase [EC:2.5.1.18]	TREMBL:M5WH15_PRUPE Uncharacterized protein OS=Prunus persica GN=PRUPE_ppa010816mg PE=4 SV=1
Zj.jz044781081	22	brown	GO:GO:0009058; biosynthetic process; Biological Process;;GO:0016740; transferase activity; Molecular Function	IPR:IPR002060; Squalene/phytoene synthase	SWISSPROT:Squalene synthase OS=Nicotiana benthamiana PE=2 SV=1	KEGG:squalene synthase-like; K00801 farnesyl-diphosphate farnesyltransferase [EC:2.5.1.21]	TREMBL:I1LJ81_SOYBN Uncharacterized protein OS=Glycine max PE=4 SV=1
Zj.jz036321107	19	brown	GO:GO:0004553; hydrolase activity, hydrolyzing O-glycosyl compounds; Molecular Function;;GO:0005975; carbohydrate metabolic process; Biological Process	IPR:IPR000111; Glycoside hydrolase, clan GH-D;;IPR002241; Glycoside hydrolase, family 27	SWISSPROT:Alpha-galactosidase OS=Coffea arabica PE=1 SV=1	KEGG:hypothetical protein; K07407 alpha-galactosidase [EC:3.2.1.22]	TREMBL:M5XCJ0_PRUPE Uncharacterized protein OS=Prunus persica GN=PRUPE_ppa005977mg PE=4 SV=1
Zj.jz013679057	17	brown	GO:GO:0003824; catalytic activity; Molecular Function	IPR:IPR000073; Alpha/beta hydrolase fold-1;;IPR000639; Epoxide hydrolase-like	SWISSPROT:Bifunctional epoxide hydrolase 2 OS=Sus scrofa GN=EPHX2 PE=2 SV=1	KEGG:EPHX2; epoxide hydrolase 2, cytoplasmic; K08726 soluble epoxide hydrolase [EC:3.3.2.10]	TREMBL:C6TNC5_SOYBN Uncharacterized protein OS=Glycine max PE=2 SV=1
Zj.jz035825034	15	brown	GO:GO:0005975; carbohydrate metabolic process; Biological Process;;GO:0016853; isomerase activity; Molecular Function;;GO:0019318; hexose metabolic process; Biological Process	IPR:IPR008183; Aldose 1-/Glucose-6-phosphate 1-epimerase;;IPR015443; Aldose 1-epimerase	SWISSPROT:Aldose 1-epimerase OS=Mus musculus GN=Galm PE=2 SV=1	KEGG:aldose 1-epimerase-like; K01785 aldose 1-epimerase [EC:5.1.3.3]	TREMBL:M5WB42_PRUPE Uncharacterized protein OS=Prunus persica GN=PRUPE_ppa008258mg PE=4 SV=1
Zj.jz044537038	15	brown	GO:GO:0009058; biosynthetic process; Biological Process;;GO:0016844; strictosidine synthase activity; Molecular Function	IPR:IPR018119; Strictosidine synthase, conserved region	SWISSPROT:Adipocyte plasma membrane-associated protein OS=Salmo salar GN=apmap PE=2 SV=1	KEGG:ACSS1; acyl-CoA synthetase short-chain family member 1; K01895 acetyl-CoA synthetase [EC:6.2.1.1]	TREMBL:M5VTI4_PRUPE Uncharacterized protein OS=Prunus persica GN=PRUPE_ppa022087mg PE=4 SV=1
Zj.jz001293008	14	brown	GO:GO:0045735; nutrient reservoir activity; Molecular Function	IPR:IPR006044; 11-S seed storage protein, plant;;IPR006045; Cupin 1	SWISSPROT:Glutelin type-A 2 OS=Oryza sativa subsp. japonica GN=GLUA2 PE=1 SV=1	KEGG:-	TREMBL:C6TGN6_SOYBN Uncharacterized protein OS=Glycine max PE=2 SV=1
Zj.jz033083017	14	brown	GO:-	IPR:IPR016140; Bifunctional inhibitor/plant lipid transfer protein/seed storage helical domain	SWISSPROT:Lipid transfer-like protein VAS OS=Arabidopsis thaliana GN=VAS PE=2 SV=1	KEGG:-	TREMBL:M5WVS4_PRUPE Uncharacterized protein OS=Prunus persica GN=PRUPE_ppa012361mg PE=4 SV=1
Zj.jz004541126	14	brown	GO:GO:0008152; metabolic process; Biological Process;;GO:0016491; oxidoreductase activity; Molecular Function	IPR:IPR002198; Short-chain dehydrogenase/reductase SDR;;IPR002347; Glucose/ribitol dehydrogenase	SWISSPROT:Tropinone reductase homolog At1g07440 OS=Arabidopsis thaliana GN=At1g07440 PE=1 SV=1	KEGG:hypothetical protein; K08081 Tropinone reductase 1 [EC:1.1.1.206]	TREMBL:M5WJE2_PRUPE Uncharacterized protein OS=Prunus persica GN=PRUPE_ppa010064mg PE=4 SV=1
Zj.jz044849012	11	brown	GO:GO:0016491; oxidoreductase activity; Molecular Function;;GO:0045454; cell redox homeostasis; Biological Process;;GO:0055114; oxidation-reduction process; Biological Process	IPR:IPR004099; Pyridine nucleotide-disulphide oxidoreductase, dimerisation domain;;IPR013027; FAD-dependent pyridine nucleotide-disulphide oxidoreductase;;IPR023753; Pyridine nucleotide-disulphide oxidoreductase, FAD/NAD(P)-binding domain	SWISSPROT:Glutathione reductase, cytosolic OS=Pisum sativum PE=2 SV=1	KEGG:Glutathione-disulfide reductase isoform 1; K00383 glutathione reductase (NADPH) [EC:1.8.1.7]	TREMBL:B9GME7_POPTR Glutathione reductase OS=Populus trichocarpa GN=PtrcGR2 PE=3 SV=1
Zj.jz004979291	10	brown	GO:-	IPR:IPR001938; Thaumatin	SWISSPROT:Thaumatin-like protein 1 OS=Prunus persica PE=2 SV=1	KEGG:glycoside hydrolase family 2 protein; K01192 beta-mannosidase [EC:3.2.1.25]	TREMBL:C1K3P2_PYRPY Thaumatin-like protein OS=Pyrus pyrifolia GN=tl PE=4 SV=1
Zj.jz004979290	10	brown	GO:-	IPR:IPR001938; Thaumatin	SWISSPROT:Thaumatin-like protein 1 OS=Prunus persica PE=2 SV=1	KEGG:glycoside hydrolase family 2 protein; K01192 beta-mannosidase [EC:3.2.1.25]	TREMBL:B6CQT4_9ROSA Putative allergen Pru du 2.01A (Precursor) OS=Prunus dulcis x Prunus persica GN=Pru du 2.01A PE=4 SV=1
Zj.jz036411013	9	brown	GO:-	IPR:IPR003829; Pirin, N-terminal domain;;IPR008778; Pirin, C-terminal domain;;IPR012093; Pirin	SWISSPROT:Pirin-like protein OS=Solanum lycopersicum PE=2 SV=1	KEGG:POPTRDRAFT_572931; pirin-like family protein; K06911	TREMBL:A9PG77_POPTR Putative uncharacterized protein OS=Populus trichocarpa PE=2 SV=1
Zj.jz017079091	8	brown	GO:GO:0008152; metabolic process; Biological Process;;GO:0016491; oxidoreductase activity; Molecular Function;;GO:0055114; oxidation-reduction process; Biological Process	IPR:IPR015590; Aldehyde dehydrogenase domain	SWISSPROT:Aldehyde dehydrogenase family 7 member A1 OS=Malus domestica PE=1 SV=3	KEGG:hypothetical protein; K14085 aldehyde dehydrogenase family 7 member A1 [EC:1.2.1.31 1.2.1.8 1.2.1.3]	TREMBL:M5VPE4_PRUPE Uncharacterized protein OS=Prunus persica GN=PRUPE_ppa004461mg PE=4 SV=1
Zj.jz008869089	8	brown	GO:-	IPR:IPR002068; Alpha crystallin/Hsp20 domain	SWISSPROT:17.9 kDa class II heat shock protein OS=Glycine max GN=HSP17.9-D PE=3 SV=1	KEGG:POPTRDRAFT_832078; heat shock protein 17.7; K13993 HSP20 family protein	TREMBL:A9PA59_POPTR Predicted protein OS=Populus trichocarpa GN=POPTRDRAFT_832078 PE=2 SV=1
Zj.jz019227048	8	brown	GO:-	IPR:IPR002068; Alpha crystallin/Hsp20 domain	SWISSPROT:18.2 kDa class I heat shock protein OS=Medicago sativa GN=HSP18.2 PE=2 SV=1	KEGG:heat-shock protein, putative; K13993 HSP20 family protein	TREMBL:B9SWM7_RICCO Heat-shock protein, putative OS=Ricinus communis GN=RCOM_0497680 PE=3 SV=1
Zj.jz021807047	8	brown	GO:-	IPR:IPR009291; Vacuolar protein sorting-associated protein 62	SWISSPROT:-	KEGG:hypothetical protein; K13217 pre-mRNA-processing factor 39	TREMBL:B9SC61_RICCO Putative uncharacterized protein OS=Ricinus communis GN=RCOM_1408060 PE=4 SV=1
Zj.jz039969067	7	brown	GO:GO:0004834; tryptophan synthase activity; Molecular Function;;GO:0006568; tryptophan metabolic process; Biological Process	IPR:IPR001926; Tryptophan synthase beta subunit-like PLP-dependent enzymes superfamily;;IPR006654; Tryptophan synthase, beta chain	SWISSPROT:Tryptophan synthase beta chain 2, chloroplastic OS=Camptotheca acuminata GN=TSB PE=2 SV=1	KEGG:hypothetical protein; K01696 tryptophan synthase beta chain [EC:4.2.1.20]	TREMBL:M5WTG6_PRUPE Uncharacterized protein OS=Prunus persica GN=PRUPE_ppa005257mg PE=4 SV=1
Zj.jz038989022	7	brown	GO:GO:0004672; protein kinase activity; Molecular Function;;GO:0004713; protein tyrosine kinase activity; Molecular Function;;GO:0005524; ATP binding; Molecular Function;;GO:0006468; protein phosphorylation; Biological Process	IPR:IPR000719; Protein kinase domain;;IPR002290; Serine/threonine- / dual specificity protein kinase, catalytic domain;;IPR020635; Tyrosine-protein kinase, catalytic domain	SWISSPROT:Chitin elicitor receptor kinase 1 OS=Arabidopsis thaliana GN=CERK1 PE=1 SV=1	KEGG:hypothetical protein; K13429 chitin elicitor receptor kinase 1	TREMBL:M5X8A9_PRUPE Uncharacterized protein OS=Prunus persica GN=PRUPE_ppa017142mg PE=4 SV=1
Zj.jz041309012	7	brown	GO:GO:0003840; gamma-glutamyltransferase activity; Molecular Function;;GO:0006749; glutathione metabolic process; Biological Process	IPR:IPR000101; Gamma-glutamyltranspeptidase	SWISSPROT:Gamma-glutamyltranspeptidase 1 OS=Arabidopsis thaliana GN=GGT1 PE=2 SV=1	KEGG:hypothetical protein; K00681 gamma-glutamyltranspeptidase [EC:2.3.2.2]	TREMBL:M5W500_PRUPE Uncharacterized protein OS=Prunus persica GN=PRUPE_ppa002642mg PE=4 SV=1
Zj.jz036321061	6	brown	GO:-	IPR:-	SWISSPROT:Methylesterase 17 OS=Arabidopsis thaliana GN=MES17 PE=1 SV=1	KEGG:hypothetical protein; K13544 pheophorbidase [EC:3.1.1.82]	TREMBL:B9N1T8_POPTR Predicted protein OS=Populus trichocarpa GN=POPTRDRAFT_581084 PE=4 SV=1
Zj.jz038651082	6	brown	GO:GO:0004177; aminopeptidase activity; Molecular Function;;GO:0005622; intracellular; Cellular Component;;GO:0005737; cytoplasm; Cellular Component;;GO:0006508; proteolysis; Biological Process;;GO:0008235; metalloexopeptidase activity; Molecular Function;;GO:0019538; protein metabolic process; Biological Process;;GO:0030145; manganese ion binding; Molecular Function	IPR:IPR000819; Peptidase M17, leucyl aminopeptidase, C-terminal;;IPR008283; Peptidase M17, leucyl aminopeptidase, N-terminal;;IPR011356; Leucine aminopeptidase/peptidase B	SWISSPROT:Leucine aminopeptidase 3, chloroplastic OS=Arabidopsis thaliana GN=At4g30920 PE=2 SV=2	KEGG:hypothetical protein; K01255 leucyl aminopeptidase [EC:3.4.11.1]	TREMBL:M5WF58_PRUPE Uncharacterized protein OS=Prunus persica GN=PRUPE_ppa003434mg PE=4 SV=1
Zj.jz024797109	6	brown	GO:GO:0004568; chitinase activity; Molecular Function;;GO:0006032; chitin catabolic process; Biological Process;;GO:0016998; cell wall macromolecule catabolic process; Biological Process	IPR:IPR000726; Glycoside hydrolase, family 19, catalytic	SWISSPROT:Acidic endochitinase SP2 OS=Beta vulgaris GN=SP2 PE=1 SV=1	KEGG:hypothetical protein; K01183 chitinase [EC:3.2.1.14]	TREMBL:M5XU12_PRUPE Uncharacterized protein OS=Prunus persica GN=PRUPE_ppa010947mg PE=4 SV=1
Zj.jz037709029	6	brown	GO:-	IPR:-	SWISSPROT:-	KEGG:-	TREMBL:M5XAK2_PRUPE Uncharacterized protein OS=Prunus persica GN=PRUPE_ppa000014mg PE=4 SV=1
Zj.jz032893018	6	brown	GO:GO:0000166; nucleotide binding; Molecular Function;;GO:0005524; ATP binding; Molecular Function;;GO:0017111; nucleoside-triphosphatase activity; Molecular Function;;GO:0019538; protein metabolic process; Biological Process	IPR:IPR001270; ClpA/B family;;IPR003593; AAA+ ATPase domain;;IPR003959; ATPase, AAA-type, core;;IPR004176; Clp, N-terminal;;IPR013093; ATPase, AAA-2;;IPR019489; Clp ATPase, C-terminal	SWISSPROT:Chaperone protein ClpB1 OS=Arabidopsis thaliana GN=CLPB1 PE=1 SV=2	KEGG:Heat shock protein 101; K03695 ATP-dependent Clp protease ATP-binding subunit ClpB	TREMBL:F6GT15_VITVI Putative uncharacterized protein OS=Vitis vinifera GN=VIT_17s0000g07190 PE=2 SV=1
Zj.jz006545012	6	brown	GO:GO:0006950; response to stress; Biological Process	IPR:IPR006015; Universal stress protein A;;IPR006016; UspA	SWISSPROT:Universal stress protein A-like protein OS=Arabidopsis thaliana GN=At3g01520 PE=1 SV=2	KEGG:-	TREMBL:M5W0J6_PRUPE Uncharacterized protein OS=Prunus persica GN=PRUPE_ppa012560mg PE=4 SV=1
Zj.jz037039060	6	brown	GO:GO:0004222; metalloendopeptidase activity; Molecular Function;;GO:0006508; proteolysis; Biological Process	IPR:IPR001567; Peptidase M3A/M3B	SWISSPROT:Oligopeptidase A OS=Haemophilus influenzae (strain ATCC 51907 / DSM 11121 / KW20 / Rd) GN=prlC PE=3 SV=1	KEGG:thimet oligopeptidase-like; K01414 oligopeptidase A [EC:3.4.24.70]	TREMBL:I1L4U3_SOYBN Uncharacterized protein OS=Glycine max PE=3 SV=2
Zj.jz008869051	5	brown	GO:GO:0005506; iron ion binding; Molecular Function;;GO:0009055; electron carrier activity; Molecular Function;;GO:0016705; oxidoreductase activity, acting on paired donors, with incorporation or reduction of molecular oxygen; Molecular Function;;GO:0020037; heme binding; Molecular Function;;GO:0055114; oxidation-reduction process; Biological Process	IPR:IPR001128; Cytochrome P450;;IPR002401; Cytochrome P450, E-class, group I	SWISSPROT:Thromboxane-A synthase OS=Sus scrofa GN=TBXAS1 PE=2 SV=1	KEGG:hypothetical protein; K07424 cytochrome P450, family 3, subfamily A [EC:1.14.14.1]	TREMBL:M5XC65_PRUPE Uncharacterized protein OS=Prunus persica GN=PRUPE_ppa003950mg PE=4 SV=1
Zj.jz031429110	5	brown	GO:GO:0004491; methylmalonate-semialdehyde dehydrogenase (acylating) activity; Molecular Function;;GO:0008152; metabolic process; Biological Process;;GO:0016491; oxidoreductase activity; Molecular Function;;GO:0055114; oxidation-reduction process; Biological Process	IPR:IPR010061; Methylmalonate-semialdehyde dehydrogenase;;IPR015590; Aldehyde dehydrogenase domain	SWISSPROT:Methylmalonate-semialdehyde dehydrogenase [acylating], mitochondrial OS=Arabidopsis thaliana GN=ALDH6B2 PE=2 SV=2	KEGG:hypothetical protein; K00140 malonate-semialdehyde dehydrogenase (acetylating) / methylmalonate-semialdehyde dehydrogenase [EC:1.2.1.18 1.2.1.27]	TREMBL:M5VJM2_PRUPE Uncharacterized protein OS=Prunus persica GN=PRUPE_ppa003960mg PE=4 SV=1
Zj.jz017087148	4	brown	GO:GO:0042742; defense response to bacterium; Biological Process;;GO:0050832; defense response to fungus; Biological Process	IPR:IPR001153; Barwin	SWISSPROT:Pathogenesis-related protein P2 OS=Solanum lycopersicum PE=2 SV=1	KEGG:-	TREMBL:M5W1Q5_PRUPE Uncharacterized protein OS=Prunus persica GN=PRUPE_ppa012991mg PE=4 SV=1
Zj.jz008005073	4	brown	GO:-	IPR:IPR002068; Alpha crystallin/Hsp20 domain	SWISSPROT:18.5 kDa class I heat shock protein OS=Glycine max GN=HSP18.5-C PE=3 SV=1	KEGG:HSP18.5-C; 18.5 kDa class I heat shock protein; K13993 HSP20 family protein	TREMBL:C6SVX0_SOYBN Putative uncharacterized protein OS=Glycine max PE=2 SV=1
Zj.jz017079103	4	brown	GO:GO:0006508; proteolysis; Biological Process;;GO:0008234; cysteine-type peptidase activity; Molecular Function	IPR:IPR000668; Peptidase C1A, papain C-terminal;;IPR013128; Peptidase C1A, papain;;IPR013201; Proteinase inhibitor I29, cathepsin propeptide	SWISSPROT:Thiol protease aleurain-like OS=Arabidopsis thaliana GN=At3g45310 PE=2 SV=1	KEGG:Cysteine proteinases superfamily protein; K01366 cathepsin H [EC:3.4.22.16]	TREMBL:A5HIJ1_ACTDE Cysteine protease Cp1 OS=Actinidia deliciosa PE=2 SV=1
Zj.jz044709049	4	brown	GO:GO:0003676; nucleic acid binding; Molecular Function;;GO:0004386; helicase activity; Molecular Function;;GO:0005524; ATP binding; Molecular Function;;GO:0008026; ATP-dependent helicase activity; Molecular Function	IPR:IPR001650; Helicase, C-terminal;;IPR011545; DNA/RNA helicase, DEAD/DEAH box type, N-terminal;;IPR014001; Helicase, superfamily 1/2, ATP-binding domain;;IPR014014; RNA helicase, DEAD-box type, Q motif	SWISSPROT:ATP-dependent RNA helicase DBP2 OS=Debaryomyces hansenii (strain ATCC 36239 / CBS 767 / JCM 1990 / NBRC 0083 / IGC 2968) GN=DBP2 PE=3 SV=1	KEGG:hypothetical protein; K12823 ATP-dependent RNA helicase DDX5/DBP2 [EC:3.6.4.13]	TREMBL:M5W7C8_PRUPE Uncharacterized protein OS=Prunus persica GN=PRUPE_ppa003525mg PE=4 SV=1
Zj.jz004979115	4	brown	GO:GO:0008272; sulfate transport; Biological Process;;GO:0015116; sulfate transmembrane transporter activity; Molecular Function;;GO:0016021; integral to membrane; Cellular Component	IPR:IPR002645; STAS domain;;IPR011547; Sulphate transporter	SWISSPROT:Probable sulfate transporter 3.5 OS=Arabidopsis thaliana GN=SULTR3;5 PE=2 SV=1	KEGG:Sulfate transporter 3,5 isoform 1; K17471 sulfate transporter 3	TREMBL:B9RPC1_RICCO Sulfate transporter, putative OS=Ricinus communis GN=RCOM_0926970 PE=4 SV=1
Zj.jz017713022	4	brown	GO:GO:0008270; zinc ion binding; Molecular Function;;GO:0016491; oxidoreductase activity; Molecular Function;;GO:0016747; transferase activity, transferring acyl groups other than amino-acyl groups; Molecular Function;;GO:0055114; oxidation-reduction process; Biological Process	IPR:IPR002085; Alcohol dehydrogenase superfamily, zinc-type;;IPR013149; Alcohol dehydrogenase, C-terminal;;IPR013154; Alcohol dehydrogenase GroES-like;;IPR020843; Polyketide synthase, enoylreductase	SWISSPROT:Quinone oxidoreductase PIG3 OS=Homo sapiens GN=TP53I3 PE=1 SV=2	KEGG:Os02g0805600; K00344 NADPH2:quinone reductase [EC:1.6.5.5]	TREMBL:B9H236_POPTR Predicted protein OS=Populus trichocarpa GN=POPTRDRAFT_647716 PE=4 SV=1
Zj.jz027813024	4	brown	GO:GO:0008113; peptide-methionine (S)-S-oxide reductase activity; Molecular Function;;GO:0055114; oxidation-reduction process; Biological Process	IPR:IPR002569; Peptide methionine sulphoxide reductase MsrA	SWISSPROT:Peptide methionine sulfoxide reductase OS=Fragaria ananassa PE=2 SV=2	KEGG:hypothetical protein; K07304 peptide-methionine (S)-S-oxide reductase [EC:1.8.4.11]	TREMBL:H2ESC5_MORAL Methionine sulfoxide reductase OS=Morus alba var. multicaulis GN=MMSR PE=2 SV=1
Zj.jz012139062	3	brown	GO:-	IPR:IPR013057; Amino acid transporter, transmembrane	SWISSPROT:Amino acid permease 3 OS=Arabidopsis thaliana GN=AAP3 PE=1 SV=2	KEGG:amino acid permease 2-like; K14209 solute carrier family 36 (proton-coupled amino acid transporter)	TREMBL:M5XCE1_PRUPE Uncharacterized protein OS=Prunus persica GN=PRUPE_ppa004920mg PE=4 SV=1
Zj.jz036009020	3	brown	GO:GO:0004553; hydrolase activity, hydrolyzing O-glycosyl compounds; Molecular Function;;GO:0005975; carbohydrate metabolic process; Biological Process;;GO:0030246; carbohydrate binding; Molecular Function	IPR:IPR000922; D-galactoside/L-rhamnose binding SUEL lectin domain;;IPR001944; Glycoside hydrolase, family 35	SWISSPROT:Beta-galactosidase 9 OS=Arabidopsis thaliana GN=BGAL9 PE=2 SV=1	KEGG:AT3g52840/F8J2_10; K12309 beta-galactosidase [EC:3.2.1.23]	TREMBL:M5XSN6_PRUPE Uncharacterized protein OS=Prunus persica GN=PRUPE_ppa001149mg PE=4 SV=1
Zj.jz041523023	3	brown	GO:GO:0008152; metabolic process; Biological Process;;GO:0016787; hydrolase activity; Molecular Function	IPR:IPR013094; Alpha/beta hydrolase fold-3	SWISSPROT:Probable carboxylesterase 2 OS=Arabidopsis thaliana GN=CXE2 PE=2 SV=1	KEGG:A/G-specific adenine glycosylase muty, putative; K03575 A/G-specific adenine glycosylase [EC:3.2.2.-]	TREMBL:M5VKK2_PRUPE Uncharacterized protein OS=Prunus persica GN=PRUPE_ppa008902mg PE=4 SV=1
Zj.jz041823029	3	brown	GO:GO:0005985; sucrose metabolic process; Biological Process;;GO:0009058; biosynthetic process; Biological Process;;GO:0016157; sucrose synthase activity; Molecular Function	IPR:IPR000368; Sucrose synthase;;IPR001296; Glycosyl transferase, family 1;;IPR012820; Sucrose synthase, plant/cyanobacteria	SWISSPROT:Sucrose synthase 7 OS=Oryza sativa subsp. japonica GN=SUS7 PE=2 SV=2	KEGG:sucrose synthase 6-like; K00695 sucrose synthase [EC:2.4.1.13]	TREMBL:M5WU88_PRUPE Uncharacterized protein OS=Prunus persica GN=PRUPE_ppa017606mg PE=4 SV=1
Zj.jz009009026	3	brown	GO:GO:0004470; malic enzyme activity; Molecular Function;;GO:0006108; malate metabolic process; Biological Process;;GO:0016616; oxidoreductase activity, acting on the CH-OH group of donors, NAD or NADP as acceptor; Molecular Function;;GO:0016619; malate dehydrogenase (oxaloacetate-decarboxylating) activity; Molecular Function;;GO:0051287; NAD binding; Molecular Function;;GO:0055114; oxidation-red…	IPR:IPR001891; Malic oxidoreductase;;IPR012301; Malic enzyme, N-terminal;;IPR012302; Malic enzyme, NAD-binding	SWISSPROT:NADP-dependent malic enzyme OS=Vitis vinifera PE=2 SV=1	KEGG:NADP-dependent malic enzyme-like; K00029 malate dehydrogenase (oxaloacetate-decarboxylating)(NADP+) [EC:1.1.1.40]	TREMBL:B9RKI6_RICCO Malic enzyme OS=Ricinus communis GN=RCOM_1049930 PE=3 SV=1
Zj.jz038773008	3	brown	GO:-	IPR:IPR011659; WD40-like Beta Propeller	SWISSPROT:Protein TolB OS=Geobacter metallireducens (strain GS-15 / ATCC 53774 / DSM 7210) GN=tolB PE=3 SV=1	KEGG:-	TREMBL:A5AL89_VITVI Putative uncharacterized protein OS=Vitis vinifera GN=VITISV_037210 PE=2 SV=1
Zj.jz025457087	2	brown	GO:GO:0004616; phosphogluconate dehydrogenase (decarboxylating) activity; Molecular Function;;GO:0006098; pentose-phosphate shunt; Biological Process;;GO:0050661; NADP binding; Molecular Function;;GO:0055114; oxidation-reduction process; Biological Process	IPR:IPR006114; 6-phosphogluconate dehydrogenase, C-terminal;;IPR006115; 6-phosphogluconate dehydrogenase, NADP-binding	SWISSPROT:6-phosphogluconate dehydrogenase, decarboxylating 2, chloroplastic OS=Arabidopsis thaliana GN=At5g41670 PE=2 SV=1	KEGG:6-phosphogluconate dehydrogenase, decarboxylating-like; K00033 6-phosphogluconate dehydrogenase [EC:1.1.1.44]	TREMBL:B9VWD5_CUCSA 6-phosphogluconate dehydrogenase, decarboxylating OS=Cucumis sativus GN=6PGDH PE=2 SV=1
Zj.jz035205080	2	brown	GO:GO:0008171; O-methyltransferase activity; Molecular Function;;GO:0046983; protein dimerization activity; Molecular Function	IPR:IPR001077; O-methyltransferase, family 2;;IPR012967; Plant methyltransferase dimerisation	SWISSPROT:3'-hydroxy-N-methyl-(S)-coclaurine 4'-O-methyltransferase OS=Coptis japonica PE=1 SV=1	KEGG:OMT1; caffeic acid/5-hydroxyferulic acid O-methyltransferase; K13066 caffeic acid 3-O-methyltransferase [EC:2.1.1.68]	TREMBL:D9YKY4_VITVI O-methyltransferase OS=Vitis vinifera GN=OMT1 PE=2 SV=1
Zj.jz036789189	2	brown	GO:GO:0004672; protein kinase activity; Molecular Function;;GO:0004713; protein tyrosine kinase activity; Molecular Function;;GO:0005524; ATP binding; Molecular Function;;GO:0006468; protein phosphorylation; Biological Process	IPR:IPR000719; Protein kinase domain;;IPR002290; Serine/threonine- / dual specificity protein kinase, catalytic domain;;IPR020635; Tyrosine-protein kinase, catalytic domain	SWISSPROT:CDPK-related kinase 4 OS=Arabidopsis thaliana GN=CRK4 PE=1 SV=1	KEGG:hypothetical protein; K13412 calcium-dependent protein kinase [EC:2.7.11.1]	TREMBL:M5X2D2_PRUPE Uncharacterized protein OS=Prunus persica GN=PRUPE_ppa003281mg PE=4 SV=1
Zj.jz037921159	2	brown	GO:-	IPR:IPR013126; Heat shock protein 70 family	SWISSPROT:Heat shock 70 kDa protein 8 OS=Arabidopsis thaliana GN=HSP70-8 PE=2 SV=1	KEGG:POPTRDRAFT_657150; heat shock protein 70; K09489 heat shock 70kDa protein 4	TREMBL:B9HJX1_POPTR Predicted protein OS=Populus trichocarpa GN=POPTRDRAFT_657150 PE=3 SV=1
Zj.jz044849063	2	brown	GO:GO:0008152; metabolic process; Biological Process;;GO:0016747; transferase activity, transferring acyl groups other than amino-acyl groups; Molecular Function	IPR:IPR002155; Thiolase;;IPR020616; Thiolase, N-terminal;;IPR020617; Thiolase, C-terminal	SWISSPROT:3-ketoacyl-CoA thiolase 2, peroxisomal OS=Arabidopsis thaliana GN=PED1 PE=1 SV=2	KEGG:Peroxisomal 3-ketoacyl-CoA thiolase 3 isoform 1; K07513 acetyl-CoA acyltransferase 1 [EC:2.3.1.16]	TREMBL:M5XN62_PRUPE Uncharacterized protein OS=Prunus persica GN=PRUPE_ppa005421mg PE=4 SV=1
Zj.jz036649002	2	brown	GO:GO:0003855; 3-dehydroquinate dehydratase activity; Molecular Function;;GO:0004764; shikimate 3-dehydrogenase (NADP+) activity; Molecular Function;;GO:0055114; oxidation-reduction process; Biological Process	IPR:IPR001381; Dehydroquinase class I;;IPR006151; Quinate/shikimate 5-dehydrogenase/glutamyl-tRNA reductase;;IPR013708; Shikimate dehydrogenase substrate binding, N-terminal	SWISSPROT:Bifunctional 3-dehydroquinate dehydratase/shikimate dehydrogenase, chloroplastic OS=Arabidopsis thaliana GN=EMB3004 PE=1 SV=1	KEGG:hypothetical protein; K13832 3-dehydroquinate dehydratase / shikimate dehydrogenase [EC:4.2.1.10 1.1.1.25]	TREMBL:M5WAF1_PRUPE Uncharacterized protein OS=Prunus persica GN=PRUPE_ppa004026mg PE=4 SV=1
Zj.jz041309014	2	brown	GO:GO:0003840; gamma-glutamyltransferase activity; Molecular Function;;GO:0006749; glutathione metabolic process; Biological Process	IPR:IPR000101; Gamma-glutamyltranspeptidase	SWISSPROT:Gamma-glutamyltranspeptidase 1 OS=Arabidopsis thaliana GN=GGT1 PE=2 SV=1	KEGG:hypothetical protein; K00681 gamma-glutamyltranspeptidase [EC:2.3.2.2]	TREMBL:M5W500_PRUPE Uncharacterized protein OS=Prunus persica GN=PRUPE_ppa002642mg PE=4 SV=1
Zj.jz041523024	2	brown	GO:GO:0008152; metabolic process; Biological Process;;GO:0016787; hydrolase activity; Molecular Function	IPR:IPR013094; Alpha/beta hydrolase fold-3	SWISSPROT:Probable carboxylesterase 13 OS=Arabidopsis thaliana GN=CXE13 PE=2 SV=1	KEGG:A/G-specific adenine glycosylase muty, putative; K03575 A/G-specific adenine glycosylase [EC:3.2.2.-]	TREMBL:M5VI18_PRUPE Uncharacterized protein OS=Prunus persica GN=PRUPE_ppa021907mg PE=4 SV=1
Zj.jz014121038	1	brown	GO:GO:0005507; copper ion binding; Molecular Function;;GO:0009055; electron carrier activity; Molecular Function	IPR:IPR003245; Plastocyanin-like	SWISSPROT:Early nodulin-like protein 2 OS=Arabidopsis thaliana GN=At4g27520 PE=1 SV=1	KEGG:ADAM29; disintegrin and metalloproteinase domain-containing protein 29; K16069 disintegrin and metalloproteinase domain-containing protein 29 [EC:3.4.24.-]	TREMBL:K7M2B3_SOYBN Uncharacterized protein OS=Glycine max PE=4 SV=1
Zj.jz024825037	1	brown	GO:GO:0005975; carbohydrate metabolic process; Biological Process	IPR:IPR001585; Transaldolase	SWISSPROT:Transaldolase OS=Acidothermus cellulolyticus (strain ATCC 43068 / 11B) GN=tal PE=3 SV=1	KEGG:hypothetical protein; K00616 transaldolase [EC:2.2.1.2]	TREMBL:M5XW60_PRUPE Uncharacterized protein OS=Prunus persica GN=PRUPE_ppa005845mg PE=4 SV=1
Zj.jz029235048	1	brown	GO:-	IPR:IPR006683; Thioesterase superfamily	SWISSPROT:Acyl-coenzyme A thioesterase 13 OS=Pongo abelii GN=ACOT13 PE=2 SV=1	KEGG:acyl-coenzyme A thioesterase 13-like; K17362 acyl-coenzyme A thioesterase 13 [EC:3.1.2.-]	TREMBL:D7U7H7_VITVI Putative uncharacterized protein OS=Vitis vinifera GN=VIT_15s0048g02100 PE=4 SV=1
Zj.jz021445310	1	brown	GO:-	IPR:IPR008802; Rubber elongation factor	SWISSPROT:REF/SRPP-like protein At1g67360 OS=Arabidopsis thaliana GN=At1g67360 PE=2 SV=1	KEGG:uncharacterized protein LOC101303480; K17616 CTD small phosphatase-like protein 2 [EC:3.1.3.-]	TREMBL:M5XHT7_PRUPE Uncharacterized protein OS=Prunus persica GN=PRUPE_ppa010801mg PE=4 SV=1
Zj.jz028347036	1	brown	GO:GO:0004553; hydrolase activity, hydrolyzing O-glycosyl compounds; Molecular Function;;GO:0004559; alpha-mannosidase activity; Molecular Function;;GO:0005975; carbohydrate metabolic process; Biological Process;;GO:0006013; mannose metabolic process; Biological Process;;GO:0008270; zinc ion binding; Molecular Function;;GO:0015923; mannosidase activity; Molecular Function	IPR:IPR000602; Glycoside hydrolase family 38, N-terminal domain;;IPR011682; Glycosyl hydrolase family 38, C-terminal;;IPR015341; Glycoside hydrolase, family 38, central domain	SWISSPROT:Lysosomal alpha-mannosidase OS=Mus musculus GN=Man2b1 PE=2 SV=4	KEGG:hypothetical protein; K01191 alpha-mannosidase [EC:3.2.1.24]	TREMBL:M5WR08_PRUPE Uncharacterized protein OS=Prunus persica GN=PRUPE_ppa000707mg PE=4 SV=1
Zj.jz031417045	1	brown	GO:GO:0004197; cysteine-type endopeptidase activity; Molecular Function;;GO:0006508; proteolysis; Biological Process	IPR:IPR001096; Peptidase C13, legumain	SWISSPROT:Vacuolar-processing enzyme OS=Ricinus communis PE=1 SV=1	KEGG:hypothetical protein; K01369 legumain [EC:3.4.22.34]	TREMBL:M5WWI1_PRUPE Uncharacterized protein OS=Prunus persica GN=PRUPE_ppa004795mg PE=4 SV=1
Zj.jz032115039	1	brown	GO:GO:0003676; nucleic acid binding; Molecular Function	IPR:IPR000504; RNA recognition motif domain;;IPR003954; RNA recognition motif domain, eukaryote	SWISSPROT:Probable polyadenylate-binding protein At2g36660 OS=Arabidopsis thaliana GN=At2g36660 PE=2 SV=1	KEGG:polyadenylate-binding protein, cytoplasmic and nuclear-like; K13126 polyadenylate-binding protein	TREMBL:M5XAN5_PRUPE Uncharacterized protein OS=Prunus persica GN=PRUPE_ppa023201mg PE=4 SV=1
Zj.jz032441007	1	brown	GO:GO:0004348; glucosylceramidase activity; Molecular Function;;GO:0006665; sphingolipid metabolic process; Biological Process;;GO:0016021; integral to membrane; Cellular Component	IPR:IPR006775; Glucosylceramidase;;IPR024462; Beta-glucosidase, GBA2 type, N-terminal	SWISSPROT:Non-lysosomal glucosylceramidase OS=Mus musculus GN=Gba2 PE=2 SV=2	KEGG:POPTRDRAFT_1108286; hypothetical protein; K17108 non-lysosomal glucosylceramidase [EC:3.2.1.45]	TREMBL:B9SHR3_RICCO Non-lysosomal glucosylceramidase OS=Ricinus communis GN=RCOM_0742710 PE=3 SV=1
Zj.jz037709028	1	brown	GO:GO:0016491; oxidoreductase activity; Molecular Function;;GO:0055114; oxidation-reduction process; Biological Process	IPR:IPR006076; FAD dependent oxidoreductase	SWISSPROT:Probable sarcosine oxidase OS=Arabidopsis thaliana GN=At2g24580 PE=2 SV=1	KEGG:POPTRDRAFT_578371; putative sarcosine oxidase family protein; K00306 sarcosine oxidase / L-pipecolate oxidase [EC:1.5.3.1 1.5.3.7]	TREMBL:B9ILE2_POPTR Sarcosine oxidase OS=Populus trichocarpa GN=SOX1 PE=4 SV=1
Zj.jz040083027	1	brown	GO:-	IPR:IPR009770; Domain of unknown function DUF1338	SWISSPROT:-	KEGG:-	TREMBL:M5XDP4_PRUPE Uncharacterized protein OS=Prunus persica GN=PRUPE_ppa006928mg PE=4 SV=1
Zj.jz041763111	1	brown	GO:GO:0016787; hydrolase activity; Molecular Function	IPR:IPR003140; Phospholipase/carboxylesterase/thioesterase	SWISSPROT:Acyl-protein thioesterase 2 OS=Homo sapiens GN=LYPLA2 PE=1 SV=1	KEGG:acyl-protein thioesterase 2-like; K06130 lysophospholipase II [EC:3.1.1.5]	TREMBL:M5WT89_PRUPE Uncharacterized protein OS=Prunus persica GN=PRUPE_ppa010240mg PE=4 SV=1
