# Supplementary material for: Integrative Morphological, Physiological, Proteomics Analyses of Jujube Fruit Development Provide Insights Into Fruit Quality Domestication From Wild Jujube to Cultivated Jujube
Source: Front Plant Sci. 2021 Nov 24;12:773825. doi: 10.3389/fpls.2021.773825 (PMC8653901; doi:10.3389/fpls.2021.773825)
Supplement: Supplementary Table 3 — Identified proteins involved in phytohormone, cell division, expansion, and cell wall modification. [file Table_3.XLSX]

## Sheet: phytohormone metabolism
PROTEIN_ID	PROTEIN_NAME	J20	J40	J60	J80	J100	S20	S40	S60	S80	S100
Zj.jz035833038Zj.jz044127044	Zj.CPS	36984000	58212000	57033000	58148000	4.64153e+07	103538000	9.08587e+07	6.80787e+07	6.43943e+07	45489000
Zj.jz039269024	Zj.2OX	0	0	102801000	106066000	4.19593e+07	0	0	2.63013e+07	5.24397e+07	5.58367e+06
Zj.jz003305074	Zj.20OX1	2050100000	2.56777e+09	1.76971e+07	3.60817e+07	0	7.72137e+08	1.93277e+08	3.65933e+06	2.93227e+07	2176600
Zj.jz028857033	Zj.20OX2	287480000	6.82433e+08	316650000	266710000	2.76003e+08	3.39737e+08	6.23143e+08	356490000	183160000	2.36067e+08
Zj.jz041763134	Zj.20OX3	0	32222000	0	0	0	1.77677e+07	6.22867e+06	0	0	0
Zj.jz022575002Zj.jz044865001Zj.jz028857067Zj.jz036619001Zj.jz022575001	Zj.20OX4	399060000	506120000	1.38843e+09	1.89693e+09	2.78523e+09	8.06793e+08	6.30637e+08	9.69767e+08	1.45483e+09	2.12987e+09
Zj.jz030089010	Zj.20OX5	0	0	0	0	0	0	0	0	6.30713e+06	5685600
Zj.jz037529002	Zj.20OX6	0	0	3.81117e+07	0	0	0	2.94017e+07	7.64033e+07	8.51563e+07	2.72133e+07
Zj.jz044865002	Zj.20OX7	13996000	4.70963e+07	5.87807e+07	5.80103e+07	4.70123e+07	6.06063e+07	65095000	7.02137e+07	49775100	65896000
Zj.jz039715010	Zj.GID1	15403000	6.14933e+06	0	0	0	2.26073e+07	0	0	2.86503e+06	0
Zj.jz011311010	Zj.GID2	3.31077e+08	691750000	3.70733e+07	33982000	4.80493e+07	3.57973e+08	2.84533e+08	2.13087e+08	334190000	4.09373e+08
Zj.jz044537146	Zj.GID3	4.23867e+06	1.04764e+07	0	1.88083e+07	2.88203e+07	0	0	0	0	0
Zj.jz019381060	Zj.GID4	0	0	1.91913e+07	2.88527e+07	22531000	1.44503e+07	1.59657e+07	8.59633e+06	21701000	18346000
Zj.jz023589013	ZjDELLA20	2.02333e+08	190090000	0	0	0	11407000	0	9.82933e+06	0	9.48233e+06
Zj.jz006119080	ZjSPY4	4.73453e+07	129940000	153930000	120470000	1.24617e+08	8.67207e+07	1.09163e+08	1.06224e+08	8.64233e+07	8.56737e+07
Zj.jz041429009	ZjSPY13	3.32783e+07	42203000	49120000	28533000	3.49017e+07	4.22413e+07	4.96257e+07	7.32137e+07	6.86683e+07	6.82973e+07
Zj.jz044865059	ZjSPY11	4.28617e+07	44694000	0	0	0	2.77123e+07	2.15917e+07	1.64163e+07	2.74437e+07	5.04033e+06
Zj.jz018611042	ZjSLY	1.68647e+08	97843000	96705000	180750000	6.50557e+07	1.29057e+08	124920000	1.44297e+08	129760000	1.30447e+08
Zj.jz002305049	ZjTAA3	4.27293e+07	1.84217e+07	4.15747e+07	4.38783e+07	6.13633e+07	2.52587e+07	0	17089000	35417000	5.66777e+07
Zj.jz001627099	ZjYUCCA1	26940000	7.05077e+07	6.27823e+07	59547000	6.89627e+07	4.59877e+07	3.07913e+07	2.86917e+07	51869000	4.73203e+07
Zj.jz024825030	ZjGH3.9	6691300	2.87433e+07	2.39123e+07	3.08337e+07	1.80947e+07	1.57827e+07	2.70377e+07	2.80007e+07	2.20475e+07	2.50563e+07
Zj.jz043973001	ZjGH3.7	0	1.26003e+07	30949000	36415000	3.42377e+07	4.00033e+06	17762000	45246000	2.34017e+07	2.11307e+07
Zj.jz024411042	ZjCYP735A	6.04107e+07	1.95013e+07	0	0	0	50116000	8844000	0	5.74133e+07	0

## Sheet: cell division and wall
PROTEIN_ID	PROTEIN_NAME	J20	J40	J60	J80	J100	S20	S40	S60	S80	S100
Zj.jz034129147	Zj.CDK1	1.27083e+07	0	0	0	0	0	0	0	0	2.66867e+06
Zj.jz007373163	Zj.CDK2	19302000	3.29233e+07	4439000	9.59867e+06	0	13706000	4.49933e+06	8.32933e+06	3.48267e+06	2.22353e+06
Zj.jz004979176	Zj.CDK3	2.64503e+07	2.18137e+07	3.20727e+07	2.00927e+07	22805000	2.95397e+07	23198000	2.23293e+07	2.26483e+07	2.11657e+07
Zj.jz034597081	Zj.CDK4	22032000	2.26553e+07	3.21873e+06	6.11057e+06	6.59267e+06	1.25117e+07	1.13564e+07	8621400	7.60183e+06	9.60417e+06
Zj.jz043819005	Zj.CDK5	7.44747e+07	4.06013e+07	3.02173e+07	0	22555000	3.84463e+07	4.02567e+07	3.27023e+07	8.84167e+06	2.62483e+07
Zj.jz044187003	Zj.CDK6	3.69863e+07	9.04267e+06	1.37277e+07	0	10137000	3284000	7.11427e+06	5984500	0	0
Zj.jz029235006	Zj.CDK7	1.52023e+08	106776000	8.54537e+07	3.30029e+07	63686000	1.32863e+08	1.05889e+08	1.05375e+08	124390000	1.04836e+08
Zj.jz023353018	Zj.CDK8	115599000	8.50697e+07	84116000	9.06457e+07	1.09199e+08	7.19253e+07	42307000	6.52367e+07	72014000	9.36003e+07
Zj.jz006119030	Zj.TUB1	2.95067e+08	391820000	241260000	1.68807e+08	103676000	3.56533e+08	2.29653e+08	213910000	2.84543e+08	2.09833e+08
Zj.jz030667055	Zj.TUB2	6.77487e+08	320120000	1.74527e+06	0	0	249960000	3.59803e+07	0	0	0
Zj.jz026981045	Zj.TUB3	6.58613e+08	7.80733e+08	4.72333e+08	331120000	392040000	7.57197e+08	842180000	723330000	5.50313e+08	6.22997e+08
Zj.jz039715070	Zj.TUB4	196500000	2.56433e+08	215200000	1.30887e+08	2.50733e+08	2.52593e+08	396980000	3.79557e+08	2.47743e+08	3.11807e+08
Zj.jz022619088	Zj.TUB5	6.97393e+07	4.36153e+07	1.10173e+07	4.39567e+06	2.76853e+06	3.41507e+07	1.48973e+07	2.24863e+07	13583000	9337000
Zj.jz019903023	Zj.TUB6	14829000000	1.53587e+10	5344900000	3412700000	3.05263e+09	11541000000	8.26497e+09	5.86823e+09	4510100000	3.73183e+09
Zj.jz007153016	Zj.TUB7	460980000	5.35243e+08	1.82077e+08	221930000	1.0622e+08	4.39597e+08	268090000	1.69253e+08	1.18123e+08	6.51457e+07
Zj.jz005919064	Zj.TUB8	1069200000	1856400000	1.78313e+09	1.68917e+09	1.32697e+09	1381400000	2.06363e+09	2.09707e+09	1.81683e+09	1518100000
Zj.jz003639067	Zj.TUB9	152920000	2.26863e+08	9.73953e+07	1.22838e+08	1.11797e+08	1.41767e+08	2.36623e+08	3.74387e+08	7.02413e+07	0
Zj.jz035825008	Zj.TUB10	20495000	2.50393e+07	0	4.11467e+06	0	18929000	3.74967e+06	0	6.69023e+06	0
Zj.jz022481044	Zj.TUB11	2.73943e+08	592560000	267450000	2.09663e+08	1.40327e+08	476660000	3.17983e+08	230070000	159210000	1.76803e+08
Zj.jz037039096	Zj.TUB12	1.73647e+07	0	0	0	5.21967e+06	0	0	0	6511000	0
Zj.jz041961060	Zj.TUB13	1.63437e+10	16637000000	5665400000	3.25423e+09	2900800000	1.18637e+10	8677200000	5.69843e+09	4.07087e+09	3345100000
Zj.jz043343299	Zj.CSLA1	0	3.04463e+07	0	0	0	5.46067e+06	0	0	0	0
Zj.jz042425002	Zj.CSLA2	81303000	283020000	1.09597e+07	1.36977e+07	3.06535e+07	8.01363e+07	53998000	8.81133e+06	16184000	7.80067e+06
Zj.jz032851009	Zj.CSLA3	0	0	0	0	0	9.37083e+06	5100900	12852000	8590000	3.26513e+06
Zj.jz042905011	Zj.CESA1	17811000	3.33557e+07	0	0	0	0	0	0	0	0
Zj.jz034129170	Zj.CESA2	36010000	33161000	6.08027e+07	3.18377e+07	28713000	35830000	8.05433e+07	1.27307e+08	100910000	8.36467e+07
Zj.jz043265010	Zj.CESA3	9.52637e+07	252950000	4.19793e+07	2.98273e+07	4.13047e+07	52905000	71527000	1.34517e+07	0	4.52857e+06
Zj.jz000817088	Zj.CESA4	5.80243e+07	116820000	0	0	0	4.29737e+07	25621000	0	0	0
Zj.jz008787084	Zj.BGAL1	2.41933e+07	1.71567e+07	137370000	9.25063e+07	9.60803e+07	7949000	6.08567e+07	145430000	147610000	52089000
Zj.jz009017007	Zj.BGAL2	1.95687e+07	41142000	33414000	18241000	4.36047e+07	2.88887e+07	2.92293e+07	3.13907e+07	3.27857e+07	32263000
Zj.jz043343328	Zj.BGAL3	7.60833e+07	1.87303e+08	7.97633e+07	3.42783e+07	37220000	5.76853e+07	8.61883e+07	4.52937e+07	4.12803e+07	20769000
Zj.jz018471097	Zj.BGAL4	3632000	1.60563e+07	10728000	1.53219e+08	1.12883e+08	4993000	1.50233e+07	30631000	8.26167e+06	1.52303e+07
Zj.jz004897003	Zj.BGAL5	2.05347e+09	4769700000	2.00883e+09	1565000000	1.40133e+09	1.95433e+09	1.91383e+09	908920000	7.71097e+08	5.90213e+08
Zj.jz041429107	Zj.BGAL6	38118000	88344000	9609300	8.32843e+06	2.47567e+06	319241000	6.25867e+06	0	1.03713e+07	14138000
Zj.jz036009020	Zj.BGAL7	3.37323e+08	6.36193e+08	1.70277e+09	1.58303e+09	1.77723e+09	584840000	7.24323e+08	8.65353e+08	603970000	6.45633e+08
Zj.jz017079222	Zj.BGAL8	0	0	7.89397e+07	47817000	7.39027e+07	2258000	1.38677e+07	6.92347e+07	59988000	5.73483e+07
Zj.jz018471096	Zj.BGAL9	195720000	2.69603e+08	2.77943e+08	211270000	208020000	2.78437e+08	5.43607e+08	7.24703e+08	357640000	3.82967e+08
Zj.jz002525005	Zj.BGAL10	0	0	2.59173e+07	1.88163e+07	5.60367e+06	0	8783000	24248000	2.38297e+07	2.04787e+07
Zj.jz002525007	Zj.BGAL11	435380000	7.28717e+08	1.04357e+09	9.37923e+08	8.35477e+08	855320000	8.79867e+08	9.59817e+08	704760000	8.45857e+08
Zj.jz040945119	Zj.CSLG1	9.77733e+06	1.41885e+07	1222100000	1593400000	1520300000	1.21468e+08	1.81447e+08	766980000	1472500000	1651700000
Zj.jz028715025	Zj.CSLG2	1.59233e+07	4.16517e+07	8.51597e+07	78511000	61449000	3.36923e+07	28919000	2.68287e+07	6.62223e+07	6.28107e+07
Zj.jz040945120	Zj.CSLG3	0	49185000	7.98537e+07	1.16057e+08	1.04538e+08	8.16133e+06	31974000	42876000	161360000	126550000
Zj.jz034227014	Zj.RGP	89318000	87809000	2.62263e+08	2.89353e+08	2.87247e+08	9.96887e+07	106870000	1.79837e+08	1.85317e+08	1.95273e+08
Zj.jz041065009	Zj.XTH1	80356000	1.71637e+07	1.80037e+07	1.52843e+07	1.03703e+07	11243000	4882000	2.95453e+07	4.57437e+07	5.89747e+07
Zj.jz005437067	Zj.XTH2	4.23367e+06	5.86413e+07	2.34717e+08	265880000	3.18107e+08	1.62187e+08	2.81463e+08	1.83977e+08	4.41923e+08	704740000
Zj.jz008511085	Zj.XTH3	4.84033e+06	2.39457e+07	0	0	0	2.68147e+06	1.47317e+07	14390000	24845000	31338000
Zj.jz037039105	Zj.XTH4	1.07243e+08	2.72543e+08	184660000	3.66613e+08	4.36773e+08	2.93577e+08	2.69977e+08	4.13273e+08	971320000	8.38403e+08
Zj.jz021445016	Zj.XTH5	2.88593e+07	39090000	8.87577e+07	5.89623e+07	8.22207e+07	1.03227e+07	9.33037e+07	1.21697e+08	9.06847e+07	47704000
Zj.jz005437002	Zj.XTH6	0	0	3.53333e+06	4998000	7028400	3.23293e+06	0	0	24884000	3.12383e+07
Zj.jz024825015	Zj.XTH7	1.83337e+09	3.02223e+09	3892800000	2.09323e+09	2.01193e+09	1486600000	1.18903e+09	2.14957e+09	3.42477e+09	2.03657e+09
Zj.jz021807115	Zj.XTH8	0	0	2.08523e+06	7.55547e+06	2.01693e+07	0	1.15843e+07	3.73683e+07	37602000	6.23573e+07
Zj.jz033925064	Zj.CYCT1	1.10803e+07	7669500	5.07233e+06	11462000	0	8706000	0	1.81123e+06	0	0
