# Supplementary material for: Integrative Morphological, Physiological, Proteomics Analyses of Jujube Fruit Development Provide Insights Into Fruit Quality Domestication From Wild Jujube to Cultivated Jujube
Source: Front Plant Sci. 2021 Nov 24;12:773825. doi: 10.3389/fpls.2021.773825 (PMC8653901; doi:10.3389/fpls.2021.773825)
Supplement: Supplementary Table 4 — Identified proteins involved in sugar transportation, metabolism, acid metabolism, and ascorbic acid metabolism. [file Table_4.XLSX]

## Sheet: 赤霉素
Protein IDs	Fasta headers	Proteins	Peptides	Razor + unique peptides	Unique peptides	Sequence coverage [%]	Mol. weight [kDa]	PEP	Contaminant	LFQ intensity A1	LFQ intensity A2	LFQ intensity A3	LFQ intensity B1	LFQ intensity B2	LFQ intensity B3	LFQ intensity C1	LFQ intensity C2	LFQ intensity C3	LFQ intensity D1	LFQ intensity D2	LFQ intensity D3	LFQ intensity E1	LFQ intensity E2	LFQ intensity E3	LFQ intensity F1	LFQ intensity F2	LFQ intensity F3	LFQ intensity G1	LFQ intensity G2	LFQ intensity G3	LFQ intensity H1	LFQ intensity H2	LFQ intensity H3	LFQ intensity I1	LFQ intensity I2	LFQ intensity I3	LFQ intensity J1	LFQ intensity J2	LFQ intensity J3
cps
>scaffold35833.38;>scaffold44127.44	>scaffold35833.38	2	10	10	10	18.8	65.509	7.6022e-41		0	58211000	52741000	61663000	50225000	62748000	91264000	48902000	30933000	55851000	50452000	68141000	63753000	40241000	35252000	89355000	90509000	130750000	79947000	93411000	99218000	58958000	96430000	48848000	61579000	58098000	73506000	35379000	30132000	70956000
												52741000			62748000			30933000			68141000			35252000			130750000			99218000			48848000			73506000			70956000
2OX
>scaffold39269.24	>scaffold39269.24	1	3	3	3	13.4	34.895	4.4127e-175		0	0	0	0	0	0	107370000	103990000	97043000	114940000	75498000	127760000	55522000	43294000	27062000	0	0	0	0	0	0	0	60856000	18048000	77371000	32698000	47250000	0	16751000	0
												0			0			97043000			127760000			27062000			0			0			18048000			47250000			0
												0	0	97043000	127760000	27062000	0	0	18048000	47250000	0
												0	0	18048000	47250000	0
20OX
>scaffold22575.2;>scaffold44865.1;>scaffold28857.67;>scaffold36619.1;>scaffold22575.1	>scaffold22575.2	5	26	26	23	41.8	82.007	0		387740000	509670000	299770000	541730000	463730000	512900000	1363000000	1408800000	1393500000	1656900000	2059800000	1974100000	2503200000	2926100000	2926400000	570110000	873150000	977120000	625040000	625270000	641600000	913600000	1009500000	986200000	1353500000	1462400000	1548600000	2215700000	2142400000	2031500000
>scaffold28857.33	>scaffold28857.33	1	11	11	11	34.2	40.588	8.6386e-303		308360000	283100000	270980000	636420000	684250000	726630000	316560000	272030000	361360000	273300000	251110000	275720000	240040000	394280000	193690000	376000000	434800000	208410000	519130000	693530000	656770000	341990000	399830000	327650000	235390000	138110000	175980000	253100000	224900000	230200000
>scaffold30089.10	>scaffold30089.10	1	3	2	2	10.4	39.998	1.1905e-08		0	0	0	0	0	0	0	0	0	0	0	0	0	0	0	0	0	0	0	0	0	0	0	0	6758800	5276500	6886100	7495500	9561300	0
>scaffold3305.74	>scaffold3305.74	1	19	19	6	65	36.336	4.2351e-232		1762600000	2129400000	2258300000	2216300000	2698400000	2788600000	9621200	16377000	27093000	32297000	34855000	41093000	0	0	0	653970000	767950000	894490000	211630000	178970000	189230000	10978000	0	0	13981000	0	73987000	6529800	0	0
>scaffold37529.2	>scaffold37529.2	1	9	9	9	15.6	62.512	1.6091e-26		0	0	0	0	0	0	23636000	53993000	36706000	0	0	0	0	0	0	0	0	0	18514000	37407000	32284000	48812000	109880000	70518000	65960000	104750000	84759000	17986000	30948000	32706000
>scaffold41763.134	>scaffold41763.134	1	4	4	4	14.9	36.185	3.627e-11		0	0	0	36635000	29245000	30786000	0	0	0	0	0	0	0	0	0	19010000	0	34293000	0	18686000	0	0	0	0	0	0	0	0	0	0
>scaffold44865.2	>scaffold44865.2	1	5	3	3	23.5	29.674	3.6908e-25		21994000	19994000	0	46967000	48819000	45503000	64528000	58851000	52963000	64596000	52013000	57422000	57787000	48454000	34796000	69262000	56841000	55716000	65127000	64690000	65468000	66243000	64558000	79840000	97032000	7417300	44876000	34929000	81471000	81288000
>scaffold22575.2;>scaffold44865.1;>scaffold28857.67;>scaffold36619.1;>scaffold22575.1	>scaffold22575.2	5	26	26	23	41.8	82.007	0		387740000	509670000	299770000	541730000	463730000	512900000	1363000000	1408800000	1393500000	1656900000	2059800000	1974100000	2503200000	2926100000	2926400000	570110000	873150000	977120000	625040000	625270000	641600000	913600000	1009500000	986200000	1353500000	1462400000	1548600000	2215700000	2142400000	2031500000
												399060000			506120000			1.38843e+09			1.89693e+09			2.78523e+09			8.06793e+08			6.30637e+08			9.69767e+08			1.45483e+09			2.12987e+09
												287480000			6.82433e+08			316650000			266710000			2.76003e+08			3.39737e+08			6.23143e+08			356490000			183160000			2.36067e+08
												0			0			0			0			0			0			0			0			6.30713e+06			5685600
												2050100000			2.56777e+09			1.76971e+07			3.60817e+07			0			7.72137e+08			1.93277e+08			3.65933e+06			2.93227e+07			2176600
												0			0			3.81117e+07			0			0			0			2.94017e+07			7.64033e+07			8.51563e+07			2.72133e+07
												0			32222000			0			0			0			1.77677e+07			6.22867e+06			0			0			0
												20994000			4.70963e+07			5.87807e+07			5.80103e+07			4.70123e+07			6.06063e+07			65095000			7.02137e+07			49775100			65896000
		399060000	506120000	1.38843e+09	1.89693e+09	2.78523e+09	8.06793e+08	6.30637e+08	9.69767e+08	1.45483e+09	2.12987e+09
	>scaffold22575.2	399060000	506120000	1.38843e+09	1.89693e+09	2.78523e+09	8.06793e+08	6.30637e+08	9.69767e+08	1.45483e+09	2.12987e+09
		8.06793e+08	6.30637e+08	9.69767e+08	1.45483e+09	2.12987e+09
	>scaffold28857.33	287480000	6.82433e+08	316650000	266710000	2.76003e+08	3.39737e+08	6.23143e+08	356490000	183160000	2.36067e+08
		3.39737e+08	6.23143e+08	356490000	183160000	2.36067e+08
	>scaffold30089.10	0	0	0	0	0	0	0	0	6.30713e+06	5685600
		0	0	0	6.30713e+06	5685600
	>scaffold3305.74	2050100000	2.56777e+09	1.76971e+07	3.60817e+07	0	7.72137e+08	1.93277e+08	3.65933e+06	2.93227e+07	2176600
		7.72137e+08	1.93277e+08	3.65933e+06	2.93227e+07	2176600
	>scaffold37529.2	0	0	3.81117e+07	0	0	0	2.94017e+07	7.64033e+07	8.51563e+07	2.72133e+07
		0	2.94017e+07	7.64033e+07	8.51563e+07	2.72133e+07
	>scaffold41763.134	0	32222000	0	0	0	1.77677e+07	6.22867e+06	0	0	0
		1.77677e+07	6.22867e+06	0	0	0
	>scaffold44865.2	20994000	4.70963e+07	5.87807e+07	5.80103e+07	4.70123e+07	6.06063e+07	65095000	7.02137e+07	49775100	65896000
		6.06063e+07	65095000	7.02137e+07	49775100	65896000
	>scaffold22575.2	399060000	506120000	1.38843e+09	1.89693e+09	2.78523e+09	8.06793e+08	6.30637e+08	9.69767e+08	1.45483e+09	2.12987e+09
		8.06793e+08	6.30637e+08	9.69767e+08	1.45483e+09	2.12987e+09
GID
>scaffold11311.10	>scaffold11311.10	1	16	16	6	64	36.773	0		311290000	380880000	301060000	568420000	735770000	771060000	30648000	47513000	33059000	52629000	26940000	22377000	28418000	56493000	59237000	414710000	327790000	331420000	292330000	294110000	267160000	204320000	272960000	161980000	389490000	305060000	308020000	360510000	386260000	481350000
>scaffold11311.9	>scaffold11311.9	1	12	2	2	47.4	36.61	0		0	0	0	14687000	20194000	13285000	0	8914600	9382900	0	0	0	11832000	0	0	15092000	15644000	18726000	15688000	0	8353700	0	0	0	43205000	7791300	16491000	27927000	24344000	12727000
>scaffold19381.60	>scaffold19381.60	1	4	4	4	11.7	36.097	2.7824e-09		0	0	0	0	0	0	19658000	17161000	20755000	37957000	21360000	27241000	19603000	31656000	16334000	14862000	13860000	14629000	16686000	15763000	15448000	0	14402000	11387000	26016000	24049000	15038000	27987000	12979000	14072000
>scaffold39715.10	>scaffold39715.10	1	2	2	2	6.3	38.427	3.6058e-09		25220000	20989000	0	0	0	18448000	0	0	0	0	0	0	0	0	0	30535000	17363000	19924000	0	0	0	0	0	0	0	8595100	0	0	0	0
>scaffold44537.146	>scaffold44537.146	1	5	5	5	19.8	37.191	5.4624e-19		0	12716000	0	10719000	12221000	8489300	0	0	0	24687000	0	31738000	29456000	24512000	32493000	0	0	0	0	0	0	0	0	0	0	0	0	0	0	0
												3.31077e+08			691750000			3.70733e+07			33982000			4.80493e+07			3.57973e+08			2.84533e+08			2.13087e+08			334190000			4.09373e+08
												0			1.60553e+07			6.09917e+06			0			3944000			1.64873e+07			8013900			0			2.24958e+07			21666000
												0			0			1.91913e+07			2.88527e+07			22531000			1.44503e+07			1.59657e+07			8.59633e+06			21701000			18346000
												15403000			6.14933e+06			0			0			0			2.26073e+07			0			0			2.86503e+06			0
												4.23867e+06			1.04764e+07			0			1.88083e+07			2.88203e+07			0			0			0			0			0
	>scaffold11311.10	3.31077e+08	691750000	3.70733e+07	33982000	4.80493e+07	3.57973e+08	2.84533e+08	2.13087e+08	334190000	4.09373e+08
		3.57973e+08	2.84533e+08	2.13087e+08	334190000	4.09373e+08
	>scaffold11311.9	0	1.60553e+07	6.09917e+06	0	3944000	1.64873e+07	8013900	0	2.24958e+07	21666000
		1.64873e+07	8013900	0	2.24958e+07	21666000
	>scaffold19381.60	0	0	1.91913e+07	2.88527e+07	22531000	1.44503e+07	1.59657e+07	8.59633e+06	21701000	18346000
		1.44503e+07	1.59657e+07	8.59633e+06	21701000	18346000
	>scaffold39715.10	15403000	6.14933e+06	0	0	0	2.26073e+07	0	0	2.86503e+06	0
		2.26073e+07	0	0	2.86503e+06	0
	>scaffold44537.146	4.23867e+06	1.04764e+07	0	1.88083e+07	2.88203e+07	0	0	0	0	0
		0	0	0	0	0
														52741000	62748000	30933000	68141000	35252000	130750000	99218000	48848000	73506000	70956000
														130750000	99218000	48848000	73506000	70956000

## Sheet: PGM
Zj.jz019129127	evm.model.scaffold19129.127	Zj.jz019129127	ATGAGCTCGTTGCAGACTTGGGACACCGTGCGTCAGCCATTTCCTTCTTCAACTTGTCCATCACGCTTAGTCTCGCCAAATTGTCGGACTGAGTCTTTGGGATTCGGTGGAGCTCAGAAAGTTTTCCGCCATAACATATCACTTAGCTTGACTTTGATTCCTCCTCATTCAACTCAATTACTCTCAAAAGCAGAATCATCATCATCCATGGCCGATTCCGCTTCGAGGTCCGATCTTCCTCCCGTTTTCATTTTCCATTTTTTGCTTAAATCCTATTCCATTCCTTCTAACAAATACTTCCTGTTATACTATTATTAGCTCGCTCTTTTGTATTTTTGTATTTTTTCTTTTTGTTTTTTTTGGGCCGAGGTTGGTCTCAGAGGAAAAGCTTTATAATTT…	ATGAGCTCGTTGCAGACTTGGGACACCGTGCGTCAGCCATTTCCTTCTTCAACTTGTCCATCACGCTTAGTCTCGCCAAATTGTCGGACTGAGTCTTTGGGATTCGGTGGAGCTCAGAAAGTTTTCCGCCATAACATATCACTTAGCTTGACTTTGATTCCTCCTCATTCAACTCAATTACTCTCAAAAGCAGAATCATCATCATCCATGGCCGATTCCGCTTCGAGCTATGTGAATCCTGCGTGTACTGAAATTATCGTAGTGCGTCATGGTGAAACGGAATGGAATGCTGATGGAAGAATTCAGGGACATCTAGATGTTGAATTGAATGATGCTGGGAGACAGCAAGCAGTTTCAGTGGCTGATAGATTATCCAAGGAGCCTAAAATCTCGGTTGTG…	MSSLQTWDTVRQPFPSSTCPSRLVSPNCRTESLGFGGAQKVFRHNISLSLTLIPPHSTQLLSKAESSSSMADSASSYVNPACTEIIVVRHGETEWNADGRIQGHLDVELNDAGRQQAVSVADRLSKEPKISVVYSSDLKRALETAQIIATSCGEIEVVKDPELRERHLGDLQGLVFREAATTCPKAYEALSSQKTDQEIPGGGESLDQLYQRCTSALQRISHKHIGERVVVVTHGGVIRALYKRACPNKRSGKVLNTSINVFHLSGDKWTVKTWGDVNHLNQTGYLKSGFGGDRTSG	297	GO:-	IPR:IPR013078; Histidine phosphatase superfamily, clade-1	SWISSPROT:Probable phosphoglycerate mutase GpmB OS=Serratia proteamaculans (strain 568) GN=gpmB PE=3 SV=1	KEGG:probable phosphatase C1687.21-like; K15634 probable phosphoglycerate mutase [EC:5.4.2.12]	TREMBL:B9HE66_POPTR Predicted protein OS=Populus trichocarpa GN=POPTRDRAFT_655170 PE=4 SV=1	14.1892	17.9371	22.8087	18.382	15.9793	16.0152	22.1793	25.9227	31.8872	20.0354	30.7735	22.5745	35.2168	37.2756	25.1573	27.7705	28.4751	29.8653
Zj.jz023353027	evm.model.scaffold23353.27	Zj.jz023353027	ATGGCTGCTGCAGTATTTCATCAAGCCATTGGGACTTCTCAGTCCCTGGGACATAGAAATAACTCAGGCCGTCATCAAGAAATTGGGAATGGTTCGACGAAGTTGATTTTCAAAGGTTCCAATGTCGAACCTGGACTGTCAAAAAAAGAATGTAAACGCTCTAGCCTTAGGATTCAAGCCTCAAGTTCTCAAACTTCAGTTGCTGATCCAGTTTTGTCCCCCTCAAATAAGAATACCAAAGAACCTCGGAAGAAATCTAGTAAGTTATTTGTACTCACAGTATGATGTTGACGTATGTGAAGCAAATGTGTTACTGTTCATGATTATACCATTATAGCATCTCAAAGATTTTTGTAACCTTTTATACGAGATAGGCTAAACAAAAAATCCATCTTTGGC…	ATGGCTGCTGCAGTATTTCATCAAGCCATTGGGACTTCTCAGTCCCTGGGACATAGAAATAACTCAGGCCGTCATCAAGAAATTGGGAATGGTTCGACGAAGTTGATTTTCAAAGGTTCCAATGTCGAACCTGGACTGTCAAAAAAAGAATGTAAACGCTCTAGCCTTAGGATTCAAGCCTCAAGTTCTCAAACTTCAGTTGCTGATCCAGTTTTGTCCCCCTCAAATAAGAATACCAAAGAACCTCGGAAGAAATCTAATGAAGCAGCTCTAATCCTGATAAGGCATGGTGAGTCACTGTGGAACGAAAAGAACCTATTCACAGGCTGTGTTGATGTACCACTGACCAAAAAGGGTGTAGAAGAGGCTATTGAAGCTGGAAAGAGAATTAGTAATATA…	MAAAVFHQAIGTSQSLGHRNNSGRHQEIGNGSTKLIFKGSNVEPGLSKKECKRSSLRIQASSSQTSVADPVLSPSNKNTKEPRKKSNEAALILIRHGESLWNEKNLFTGCVDVPLTKKGVEEAIEAGKRISNIPVDMIYTSALIRAQMTAMLAMTQHRRRKVPIIIHNESEQARSWSQIFSEDTKRQSIPVIAAWQLNERMYGELQGLNKQETADRYGKEQVHEWRRSYDIPPPNGESLEMCAQRAVAYFKDQIEPQLLSGKNVMIAAHGNSLRSIIMYLDKLTSQEVISLELSTGLPMLYIFKEGKFIRRGSPVGPTEAGVYAYTRNLALYRQKLDEMLH	341	GO:GO:0004619; phosphoglycerate mutase activity; Molecular Function;;GO:0006096; glycolysis; Biological Process;;GO:0016868; intramolecular transferase activity, phosphotransferases; Molecular Function	IPR:IPR005952; Phosphoglycerate mutase 1;;IPR013078; Histidine phosphatase superfamily, clade-1	SWISSPROT:2,3-bisphosphoglycerate-dependent phosphoglycerate mutase OS=Protochlamydia amoebophila (strain UWE25) GN=gpmA PE=3 SV=1	KEGG:phosphoglycerate mutase, putative (EC:5.4.2.1); K01834 2,3-bisphosphoglycerate-dependent phosphoglycerate mutase [EC:5.4.2.11]	TREMBL:M5XCB1_PRUPE Uncharacterized protein OS=Prunus persica GN=PRUPE_ppa008103mg PE=4 SV=1	2.50794	3.54617	20.2906	3.61996	3.6009	2.12033	2.96162	27.9763	31.2907	49.5359	38.9514	13.7812	32.8425	27.79	38.7748	55.6006	20.8004	15.9174
Zj.jz025457158	evm.model.scaffold25457.158	Zj.jz025457158	ATGACAGCTTTTACTGTTATACCCTCCCCTGCTTCATTTGTCCAAGTTTCAAACTTTAGAGTCAATAGCAGTAGTAGTAGGAGTAAAATCCATTGCAGTGGAAACTCAAGTGAGAGCATTGAACATGGTGATAATGGGTTAGCTGGTTTTCCCGAAAGGAAAAAATCTGTGATAAACCCAGGAATCATCAGAAACCCACCTCCTAGACCTCGCAGGATAATCCTGGTTCGACATGGTGAGAGTGAAGGAAACGTTGATGAGACTACTTATACAAGGGTCGCTGATCCAAAAATTGCACTGACAGAGAAAGGCAAAGCTGAAGCTGAAGAATGTGGAAAGAGAATCAGAGAGATGATTGAGAAAGACAACGTCCCAAATTGGAAGGTCTACTTCTATGTA…	ATGACAGCTTTTACTGTTATACCCTCCCCTGCTTCATTTGTCCAAGTTTCAAACTTTAGAGTCAATAGCAGTAGTAGTAGGAGTAAAATCCATTGCAGTGGAAACTCAAGTGAGAGCATTGAACATGGTGATAATGGGTTAGCTGGTTTTCCCGAAAGGAAAAAATCTGTGATAAACCCAGGAATCATCAGAAACCCACCTCCTAGACCTCGCAGGATAATCCTGGTTCGACATGGTGAGAGTGAAGGAAACGTTGATGAGACTACTTATACAAGGGTCGCTGATCCAAAAATTGCACTGACAGAGAAAGGCAAAGCTGAAGCTGAAGAATGTGGAAAGAGAATCAGAGAGATGATTGAGAAAGACAACGTCCCAAATTGGAAGGTCTACTTCTATGTA…	MTAFTVIPSPASFVQVSNFRVNSSSSRSKIHCSGNSSESIEHGDNGLAGFPERKKSVINPGIIRNPPPRPRRIILVRHGESEGNVDETTYTRVADPKIALTEKGKAEAEECGKRIREMIEKDNVPNWKVYFYVSPYKRTHETLKSLGRAFERSRIAGLREEPRLREQDFGNFQDRERMRVEKALRKIYGRFFFRFPNGESAADVYDRITGFRETLRADIDIGRFQPPGDRNPDMNLVIVSHGLTLRVFLMRWYKWTVEQFHGLRNLGNGNMIVMEKGYGGRYSLLLHHSEEELREFGLTDDMVIDQEWQKFAKPGELNYDCPMLNSFFTHFDEECTCTNPEEVMTM	346	GO:-	IPR:IPR013078; Histidine phosphatase superfamily, clade-1	SWISSPROT:Broad-range acid phosphatase DET1 OS=Saccharomyces cerevisiae (strain ATCC 204508 / S288c) GN=DET1 PE=1 SV=1	KEGG:hypothetical protein; K15634 probable phosphoglycerate mutase [EC:5.4.2.12]	TREMBL:F6HUM4_VITVI Putative uncharacterized protein OS=Vitis vinifera GN=VIT_02s0025g00180 PE=4 SV=1	410.189	365.127	150.584	723.969	574.408	385.394	370.904	46.4717	25.6135	25.6345	31.9918	26.7308	16.3396	3.04875	204.583	103.77	114.568	105.456
Zj.jz033273019	evm.model.scaffold33273.19	Zj.jz033273019	ATGGCTGCTGCTGTTTTACATCAATATGTTGGCCCCATTCAGCTCTATGATAATAATTGTCGCAAGGATTCTACGTCTCTCAATATATTTGGAAGTTCATCACTGAAATTTACCACAAAGGATTTTGCAGTTGATATTGGATTCTGCAGAAAAGGAAGTTCTAACTCTAAACAGCGTAGATTGTACATAGTTCATTCATCAAATTCTCATACTTCTGGGGTGGATCATGCCATATCTACCTATGGTACCACTGACGATTCCCAACACAGATCAAGTGAGTTGGTTTTACTGTGATGTAATTATTATGTTTATACAAGCTAGTTTGAACATTTACATTTGATACATCTTTGTACCTTCATGTTCATGAGAGACTTGGCAATTAAGTTTGAATTTCAAGAT…	ATGGCTGCTGCTGTTTTACATCAATATGTTGGCCCCATTCAGCTCTATGATAATAATTGTCGCAAGGATTCTACGTCTCTCAATATATTTGGAAGTTCATCACTGAAATTTACCACAAAGGATTTTGCAGTTGATATTGGATTCTGCAGAAAAGGAAGTTCTAACTCTAAACAGCGTAGATTGTACATAGTTCATTCATCAAATTCTCATACTTCTGGGGTGGATCATGCCATATCTACCTATGGTACCACTGACGATTCCCAACACAGATCAATTGAGTCTGCTTTAATTATAATTCGACATGGTGAGTCTTTCTGGAATGAGAGGAACTTATTCACTGGCTCTGTTGATGTGCCTTTAACGAAGAGAGGTGTAGATGAAGCAATTGAAGCAGGCAAA…	MAAAVLHQYVGPIQLYDNNCRKDSTSLNIFGSSSLKFTTKDFAVDIGFCRKGSSNSKQRRLYIVHSSNSHTSGVDHAISTYGTTDDSQHRSIESALIIIRHGESFWNERNLFTGSVDVPLTKRGVDEAIEAGKRICNIPVDMIYTSALIRAQMTAMLAMTQHRCKKVPIIIHNESEQAKASTQISSEETKNQSVPVITAWQLNERIYGELQGLNKQEIKERYGEEQVHKWRRSYDISPPCGESLEMCSQRAVAYFREHIEPHLLSGKHVMVAAHANTLRSIIMYLDKLSSREVMSLEISTGIPLLYIYKEGKFMKRGSPIGPTEAGVYAYTENLAIYRKGLDEIQH	346	GO:GO:0004619; phosphoglycerate mutase activity; Molecular Function;;GO:0006096; glycolysis; Biological Process;;GO:0016868; intramolecular transferase activity, phosphotransferases; Molecular Function	IPR:IPR005952; Phosphoglycerate mutase 1;;IPR013078; Histidine phosphatase superfamily, clade-1	SWISSPROT:2,3-bisphosphoglycerate-dependent phosphoglycerate mutase OS=Protochlamydia amoebophila (strain UWE25) GN=gpmA PE=3 SV=1	KEGG:Phosphoglycerate mutase family protein isoform 1; K01834 2,3-bisphosphoglycerate-dependent phosphoglycerate mutase [EC:5.4.2.11]	TREMBL:M5XCB1_PRUPE Uncharacterized protein OS=Prunus persica GN=PRUPE_ppa008103mg PE=4 SV=1	0.520379	0.733534	2.08937	1.17297	0.591502	0.826191	1.03895	4.60291	5.48551	4.73851	4.06156	3.55358	5.97791	2.85206	2.95538	3.36596	3.09752	3.20601
Zj.jz034675002	evm.model.scaffold34675.2	Zj.jz034675002	ATGATTTCAGTGACGCCCACTCTGGTTCTGCTCAAAACACCGAGCTTCTTCTTCTGCCCCAACAATGGCCGACCAAACCCTTGCGGAGCTTTCACTGTACGGTCGTCGTCTTCCAGCGTCCAAGAGATCGACAAGTCTCCATCGACGCCTTCGGATGGGAGAGAGCTGGGCTCGGAGCTCTACGCGTCGGTGCCGTTCCCGGAGATCAAGGCGGCGAAGCGGGTGGTACTGGTGAGGCACGGTCAGAGCACGTGGAACGAGGAGGGTAGGATTCAAGGCAGCTCCAATTTCTCCGTTCTCACCAAGAAAGGTGAGGCTCAGGCCGAGACTTCCCGCCAGATGCTCATGGACGATTCCTTTGACGTCTGTTTCAGCAGGTTCTTTTCCACTTAATTTTTC…	ATGATTTCAGTGACGCCCACTCTGGTTCTGCTCAAAACACCGAGCTTCTTCTTCTGCCCCAACAATGGCCGACCAAACCCTTGCGGAGCTTTCACTGTACGGTCGTCGTCTTCCAGCGTCCAAGAGATCGACAAGTCTCCATCGACGCCTTCGGATGGGAGAGAGCTGGGCTCGGAGCTCTACGCGTCGGTGCCGTTCCCGGAGATCAAGGCGGCGAAGCGGGTGGTACTGGTGAGGCACGGTCAGAGCACGTGGAACGAGGAGGGTAGGATTCAAGGCAGCTCCAATTTCTCCGTTCTCACCAAGAAAGGTGAGGCTCAGGCCGAGACTTCCCGCCAGATGCTCATGGACGATTCCTTTGACGTCTGTTTCAGCAGTCCCCTTACACGATCGAAGAAA…	MISVTPTLVLLKTPSFFFCPNNGRPNPCGAFTVRSSSSSVQEIDKSPSTPSDGRELGSELYASVPFPEIKAAKRVVLVRHGQSTWNEEGRIQGSSNFSVLTKKGEAQAETSRQMLMDDSFDVCFSSPLTRSKKTAEIIWGNRNEEIITELDLREIDLYSFQGLLKHEGKAKYGAAFRQWQVDAANFNIDGHYPVRELWTRARTCWTKILEHEGRSVLVVAHNAVNQALVATAIGLGTEYFRILLQSNCGVSVLDFTPRVEGGSPFICLNRLNQTPSSPVGSSGGRKTSKRIILVCHGFTETNTDTGLPFAGDQTMNMLGTIQSQKTAELLLDLKVSTMVSSAKKACIETATAISRVQEAADCLGADCVPRYVEMKQTEKLDVENILQQTKKNATEFSSL…	515	GO:-	IPR:IPR013078; Histidine phosphatase superfamily, clade-1	SWISSPROT:Phosphoserine phosphatase 1 OS=Hydrogenobacter thermophilus (strain DSM 6534 / IAM 12695 / TK-6) GN=pspA PE=1 SV=1	KEGG:Phosphoglycerate/bisphosphoglycerate mutase family protein isoform 1; K15634 probable phosphoglycerate mutase [EC:5.4.2.12]	TREMBL:M5VXP6_PRUPE Uncharacterized protein OS=Prunus persica GN=PRUPE_ppa004214mg PE=4 SV=1	329.473	274.152	73.7406	184.843	228.959	226.586	199.587	15.9233	22.5691	15.9589	24.8438	13.3027	20.1001	9.42442	57.0188	28.1562	40.2078	40.5899
Zj.jz003909056	evm.model.scaffold3909.56	Zj.jz003909056	ATGGGTAGCTCAGGATTCTCGTGGAAATTGCCGGATCATCCCAAACTGCCCAAGGGCAAGATCATCGGTTTGATTGTTTTGGATGGTTGGGGCGAAGCTAACCCCGATCAGTATAACTGTATCCATGTCGCCGAAACCCCCACCATGGATTCCCTCAAGAAGGTAATTTCTTTTTCCCCCTTTTGGTTGTTGTTTTCTCTGAATTGTTTTTTCTCTTTTCGCTTTGGGTTTTTGGGGAAGAACCCCATTTGTTGTGGGATCCATTGCTTCGGATCTATGGGTATGTGTACATTTTTCGTTGGTCATTTGGTCTTTGAACATTGCCACTTGTATAGCTTTCTAGTTTTCTAAACTGGGATTTCTGATTCAAAATCATTTTTGTCTATTTCCAAGCGTGGT…	ATGGGTAGCTCAGGATTCTCGTGGAAATTGCCGGATCATCCCAAACTGCCCAAGGGCAAGATCATCGGTTTGATTGTTTTGGATGGTTGGGGCGAAGCTAACCCCGATCAGTATAACTGTATCCATGTCGCCGAAACCCCCACCATGGATTCCCTCAAGAAGGGTGCTCCTGAAAAATGGAGGCTAGTCAGAGCTCATGGAACTGCTGTAGGGCTACCAACTGAAGATGATATGGGCAATAGTGAAGTGGGTCATAACGCATTGGGTGCTGGACGCATTTATGCTCAGGGGGCAAAGCTCGTCGATCTTGCCCTTGCCTCTGGAAAAATATATGATGGAGAAGGCTTTAAGTACATTAAAGAATCTTTTGAAAGTGGCACATTGCATCTCATTGGGTTA…	MGSSGFSWKLPDHPKLPKGKIIGLIVLDGWGEANPDQYNCIHVAETPTMDSLKKGAPEKWRLVRAHGTAVGLPTEDDMGNSEVGHNALGAGRIYAQGAKLVDLALASGKIYDGEGFKYIKESFESGTLHLIGLLSDGGVHSRIDQLQLLLKGASERGAKRIRVHILTDGRDVLDGSSVGFVETLENDLAKLREKGVDAQVASGGGRMYVTMDRYENDWDVVKRGWDAQVLGEAPHKFKSAVEAVKKLREEPNANDQYLPPFVIVDDNGKAVGPIVDGDAVVTFNFRADRMVMIAKALEYEDFDKFDRVRFPKIRYAGMLQYDGELKLPSHYLVSPPEIERTSGEYLVHNGVCTFACSETVKFGHVTFFWNGNRSGYFNPEMEEYVEIPSDSGITFNVQP…	558	GO:GO:0003824; catalytic activity; Molecular Function;;GO:0004619; phosphoglycerate mutase activity; Molecular Function;;GO:0005737; cytoplasm; Cellular Component;;GO:0006007; glucose catabolic process; Biological Process;;GO:0030145; manganese ion binding; Molecular Function;;GO:0046872; metal ion binding; Molecular Function	IPR:IPR006124; Metalloenzyme;;IPR011258; BPG-independent PGAM, N-terminal	SWISSPROT:2,3-bisphosphoglycerate-independent phosphoglycerate mutase OS=Mesembryanthemum crystallinum GN=PGM1 PE=2 SV=1	KEGG:2,3-bisphosphoglycerate-independent phosphoglycerate mutase-like; K15633 2,3-bisphosphoglycerate-independent phosphoglycerate mutase [EC:5.4.2.12]	TREMBL:C5DB50_VITVI Putative 2,3-bisphosphoglycerate-independent phosphoglycerate mutase OS=Vitis vinifera GN=VIT_08s0056g00200 PE=4 SV=1	98.5499	90.2113	289.157	59.0085	68.5517	180.979	194.338	343.338	403.63	331.056	278.129	390.663	396.34	460.858	237.037	268.236	278.02	280.503
Zj.jz040573016	evm.model.scaffold40573.16	Zj.jz040573016	ATGTTAAAGGAGGATAATTTTTTAGAGTCTTCGAGATCTAATAAAGACAGAGAGAGAAGGAAAATGCAAGGACATAACAGAGCAGCGATGCCAAAGCGGATAATCCTGATGCGCCACGGCGAGTCCCAAGGCAATCTGGACGATTCAGCCTACACAACCACCCCGGACTACAAAATACCATTAACCCAACAAGGCATTGCCCAAGCACAACTCGCCGGCGACCGCCTCCGCCAAGTCGTCTCCGACACCGACTCCCCAAACTGGCAGGTCTACTTCTACGTCTCCCCCTACGAACGGACCCGGTCGACGCTGCGAGAGATCGGGAGGTCGTTCTCGAAGAACCGTATAATCGGGGTACGGGAGGAGTGTCGGGTACGTGAGCAGGACTTCGGGAACTTC…	ATGTTAAAGGAGGATAATTTTTTAGAGTCTTCGAGATCTAATAAAGACAGAGAGAGAAGGAAAATGCAAGGACATAACAGAGCAGCGATGCCAAAGCGGATAATCCTGATGCGCCACGGCGAGTCCCAAGGCAATCTGGACGATTCAGCCTACACAACCACCCCGGACTACAAAATACCATTAACCCAACAAGGCATTGCCCAAGCACAACTCGCCGGCGACCGCCTCCGCCAAGTCGTCTCCGACACCGACTCCCCAAACTGGCAGGTCTACTTCTACGTCTCCCCCTACGAACGGACCCGGTCGACGCTGCGAGAGATCGGGAGGTCGTTCTCGAAGAACCGTATAATCGGGGTACGGGAGGAGTGTCGGGTACGTGAGCAGGACTTCGGGAACTTC…	MLKEDNFLESSRSNKDRERRKMQGHNRAAMPKRIILMRHGESQGNLDDSAYTTTPDYKIPLTQQGIAQAQLAGDRLRQVVSDTDSPNWQVYFYVSPYERTRSTLREIGRSFSKNRIIGVREECRVREQDFGNFQVEERMKVIKQTRERFGRFFYRFPEGESAADVYDRVSSFLESLWRDIDMQRLHQDPSNDLNLIILSHGLTSRVFLMKWFKWTVEQFELLNNFGNCEFRVMELGQGGEYSLAIHHTEEELTEWGLSPEMIADQKWRACAKRGDWNEKCPWYLDGFFDHFAHSDENVDNDDDDCQIPN	309	GO:-	IPR:IPR013078; Histidine phosphatase superfamily, clade-1	SWISSPROT:Broad-range acid phosphatase DET1 OS=Saccharomyces cerevisiae (strain ATCC 204508 / S288c) GN=DET1 PE=1 SV=1	KEGG:hypothetical protein; K15634 probable phosphoglycerate mutase [EC:5.4.2.12]	TREMBL:M5WC36_PRUPE Uncharacterized protein OS=Prunus persica GN=PRUPE_ppa009217mg PE=4 SV=1	9.70815	9.65982	17.0812	7.65901	5.8927	10.7168	12.1279	15.2092	15.3264	6.99963	8.03393	10.0327	7.68272	7.70595	12.3769	11.0274	10.1736	9.33051
Zj.jz028347019	evm.model.scaffold28347.19	Zj.jz028347019	ATGGGTTCGACCCAATCGGTGCAAGTGGCCCAAGACAGCGAAGAAGAAGAAGAAGAAGACAAAGAGGAGGAGGAAGATGAAGACGAAAATGGCGAAGAAGGCGGCGAAAGGAGGAGGGAAGCCGGAAAGCATTTGGTGAAGAAGGTGCTAGAGCAGGAGCCGGAGATGCTACCGTGCTACGCTTCCACATCGCCGCTGTCTCCTCAGCTCTCCTCATTGGGGACGCCGCGTCTGGGCCAGTCCATCAAGGTGTGGGACCCTTACAACGTTCTGGGCCCACCTCCACCACCTCCTCCTCCCCAGATGATGTTCAATGCGACTAATGCGGTTGAATGGGAGGTGTATCTGATCAGCCATGGGGAGTGTCAGTTGAATCTGAGGCCCGATTTGGTTGGTGGA…	ATGGGTTCGACCCAATCGGTGCAAGTGGCCCAAGACAGCGAAGAAGAAGAAGAAGAAGACAAAGAGGAGGAGGAAGATGAAGACGAAAATGGCGAAGAAGGCGGCGAAAGGAGGAGGGAAGCCGGAAAGCATTTGGTGAAGAAGGTGCTAGAGCAGGAGCCGGAGATGCTACCGTGCTACGCTTCCACATCGCCGCTGTCTCCTCAGCTCTCCTCATTGGGGACGCCGCGTCTGGGCCAGTCCATCAAGGTGTGGGACCCTTACAACGTTCTGGGCCCACCTCCACCACCTCCTCCTCCCCAGATGATGTTCAATGCGACTAATGCGGTTGAATGGGAGGTGTATCTGATCAGCCATGGGGAGTGTCAGTTGAATCTGAGGCCCGATTTGGTTGGTGGA…	MGSTQSVQVAQDSEEEEEEDKEEEEDEDENGEEGGERRREAGKHLVKKVLEQEPEMLPCYASTSPLSPQLSSLGTPRLGQSIKVWDPYNVLGPPPPPPPPQMMFNATNAVEWEVYLISHGECQLNLRPDLVGGRCPEATLTPNGKRQARALAVFLNSQGVRFNLVYSSPLDRALSMALLVCQEMNFEKEHIQTSDALMEMSQGHWEGCLQSEMYSAEILSFIDSVQPDFSAPSGESLRQVEFRMVDFLNRTVLGLAEKLRSDFSLHPQNEIQGYSHHNPHMLTNSVHDRDGSLPSHWDLPQKQHQGLLRKKSGKSRLRFVTTTGDHEADDEISPREMNHQSSLHDLSGRNSSYVSTCVGIFSHAVPIKCLLTGLLGCSPVMSQKICIEDSSVTVLQHSW…	417	GO:-	IPR:IPR013078; Histidine phosphatase superfamily, clade-1	SWISSPROT:2,3-bisphosphoglycerate-dependent phosphoglycerate mutase OS=Methylobacterium populi (strain ATCC BAA-705 / NCIMB 13946 / BJ001) GN=gpmA PE=3 SV=1	KEGG:C11H12orf5; chromosome 11 open reading frame, human C12orf5; K14634 fructose-2,6-bisphosphatase [EC:3.1.3.46]	TREMBL:M5WTR5_PRUPE Uncharacterized protein OS=Prunus persica GN=PRUPE_ppa006047mg PE=4 SV=1	13.8597	13.5041	31.5923	8.96649	8.20023	7.94788	10.9247	49.8577	49.7687	27.2131	18.8907	58.2458	20.6588	13.4709	36.7162	35.3027	30.6875	34.8472
Zj.jz044883047	evm.model.scaffold44883.47	Zj.jz044883047	ATGGGTAACCCACAGCAGCTTAAGAGAAGAGTAGCATTTGTGCTTATTGATGGGTTGGGTGATGTGTCATTACCAAAATTTGGGTTCAAGACTCCTCTTCAAGCAGCCAACCTGCCCCATTTGGATGCTATTGCATCTGCAGGAATTAATGGTCTAATGGATCCTGTTGAAGTAGGTTTGGCTTGTGGAAGTGACACAGCTCACCTTTCTCTGTTGGGTTATGACCCAAAAGTATATTACCGCGGCCGAGGTGCATTTGAGTCTATGGGTGCTGGATTAGCCATGTCACCAGGTGATATTGCATTTAAGGTGGGTATATGTTTACCAATTACTATTTTCCATTTCTGTTTTGGCATCATAAAGTGGTGCCCTTATAATCAGGATATGATCCTGGATAAG…	ATGGGTAACCCACAGCAGCTTAAGAGAAGAGTAGCATTTGTGCTTATTGATGGGTTGGGTGATGTGTCATTACCAAAATTTGGGTTCAAGACTCCTCTTCAAGCAGCCAACCTGCCCCATTTGGATGCTATTGCATCTGCAGGAATTAATGGTCTAATGGATCCTGTTGAAGTAGGTTTGGCTTGTGGAAGTGACACAGCTCACCTTTCTCTGTTGGGTTATGACCCAAAAGTATATTACCGCGGCCGAGGTGCATTTGAGTCTATGGGTGCTGGATTAGCCATGTCACCAGGTGATATTGCATTTAAGTCTAATTTTGCAACTTTGGATGAGAAAACTGGAATAGTCATCAGCAGGAGGGCTGACAGGCACTTTGAAGAAGAGGGGCCCATACTCTGT…	MGNPQQLKRRVAFVLIDGLGDVSLPKFGFKTPLQAANLPHLDAIASAGINGLMDPVEVGLACGSDTAHLSLLGYDPKVYYRGRGAFESMGAGLAMSPGDIAFKSNFATLDEKTGIVISRRADRHFEEEGPILCAALDGMKLPSFPQYEVRVRYATEHRCGVVVKGPKLSGNISGTDPLKDNRLLLKAEALDNTEEARHTAEVVNELSKEISRILVSHPLNAKRASEGKNIANVVLLRGCGIRIEVPPFLKKHGLRPCMVAPTKIIAGLGLSLGIDILEAPGATGDYRTLLTSKATAIAKALSAPLQSSPNVFVPGEDEHKPGHSDGYDFGFLHIKAIDDAGHDKASIFKVKGLEAVDKAIGQLAKFLWEAETTGNFQYFLCVTGDHSTPVEYGDHSFEP…	501	GO:GO:0003824; catalytic activity; Molecular Function;;GO:0046872; metal ion binding; Molecular Function	IPR:IPR004456; Bisphosphoglycerate-independent phosphoglycerate mutase;;IPR006124; Metalloenzyme	SWISSPROT:2,3-bisphosphoglycerate-independent phosphoglycerate mutase 1 OS=Methanothermobacter thermautotrophicus (strain ATCC 29096 / DSM 1053 / JCM 10044 / NBRC 100330 / Delta H) GN=apgM1 PE=3 SV=1	KEGG:hypothetical protein; K01618 [EC:4.1.1.-]	TREMBL:M5WS34_PRUPE Uncharacterized protein OS=Prunus persica GN=PRUPE_ppa004729mg PE=4 SV=1	44.1238	45.0374	21.2511	40.2698	41.0094	27.446	26.4008	22.9449	29.2893	29.3446	10.6531	20.9337	15.5797	23.7593	23.5986	28.3173	24.3693	22.6043

## Sheet: Suger metabolism
PROTEIN_ID	PROTEIN_NAME	J20	J40	J60	J80	J100	S20	S40	S60	S80	S100
Zj.jz041823029	ZjSUSY1	9363000	74822000	1.95043e+08	246640000	3.79753e+08	6.40447e+07	63772000	7.12063e+07	89141000	1.60163e+08
Zj.jz017079050	ZjSUSY2	14456666667	9211333333	6069966667	5866866667	8547333333	9616000000	4963200000	6381900000	6109700000	5576433333
Zj.jz001627218	ZjSUSY3	1.78183e+09	2.13663e+09	2.84337e+09	2.91697e+09	2.33733e+09	2.55317e+09	2.20967e+09	2338400000	2.50863e+09	2.98697e+09
Zj.jz034557051	ZjSUSY4	0	0	0	0	0	0	2.10953e+07	5105000	5.74383e+06	4361000
Zj.jz029071041	ZjSUSY5	0	0	3478000	0	6507000	7923000	4.10597e+06	3141100	0	0
Zj.jz024797144	ZjSUSY6	4.01957e+08	261620000	113816000	1.28833e+08	133970000	2.06073e+08	1.95567e+08	1.45704e+08	1.03024e+08	39784900
Zj.jz032501066	ZjNINV1	1.99893e+07	1.26143e+07	6.96697e+06	8790600	1.44013e+07	1.89323e+07	2.09967e+07	2.06357e+07	1.99863e+07	27865000
Zj.jz031003089	ZjNINV2	62239000	3.86183e+07	47534000	4.93967e+07	3.42237e+07	49253000	3.24983e+07	5.71083e+07	2.32173e+07	50642000
Zj.jz001731036	ZjSPS1	20036000	5.93387e+07	954480000	1.41123e+09	1.75017e+09	4.68587e+07	4.83427e+07	608320000	9.65967e+08	1.32803e+09
Zj.jz019851046	ZjSPS2	3.36877e+08	662350000	1950000000	2.47917e+09	2.80757e+09	640780000	9.92137e+08	2098800000	2314800000	2.73727e+09
Zj.jz019851046;Zj.jz019851045;Zj.jz036009042;Zj.jz044537144	ZjSPS3	3.36877e+08	662350000	1950000000	2.47917e+09	2.80757e+09	640780000	9.92137e+08	2098800000	2314800000	2.73727e+09
Zj.jz043343071	ZjSPP1	122350000	2.16997e+08	1.98247e+08	1.74783e+08	178910000	2.23237e+08	1.77227e+08	181650000	2.04857e+08	2.18183e+08
Zj.jz009017010	ZjAINV1	1.00927e+07	1794000	0	9.60603e+06	0	8358600	0	6.46317e+06	0	7.39667e+06
Zj.jz031417036	ZjAINV2	3.49583e+08	2.4262e+07	1384700000	6.18457e+07	2.83773e+06	1.42067e+06	1.42017e+07	6.53767e+06	6.42607e+06	2087400
Zj.jz003989028	ZjAINV3	3396966667	3527166667	8395633333	1894700000	4.98093e+08	1466000000	2.91337e+08	1483933333	3.00107e+08	1033686667
Zj.jz041429048	ZjERD6L-6	0	9937000	1.44233e+07	0	0	1.64113e+07	1.88333e+07	0	0	0
Zj.jz042435008	ZjERD6L-13	4.91187e+07	1.00598e+08	4.62153e+07	67114000	0	8.54567e+06	3.46467e+07	6.27857e+07	4.54023e+07	5.88347e+07
Zj.jz001627070	ZjERD6L-17	8.84333e+06	3.29873e+07	6.96273e+07	122763000	1.03082e+08	4.71807e+07	11248000	4.98277e+07	1.15357e+08	138580000
Zj.jz037921082;Zj.jz037921081	ZjERD6L-18	54579000	4.04103e+07	3.37877e+07	22211000	2.75473e+07	57933000	2.64907e+07	2.52313e+07	26889000	28723000
Zj.jz019439064	ZjVGT1	2.80467e+07	5.17237e+07	62091000	5.63707e+07	62914000	6.25413e+07	3.88017e+07	2.55177e+07	35382000	2.54837e+07
Zj.jz004541118	ZjVGT2	38929000	74719000	5.65107e+07	6.28873e+07	49592000	1.19937e+08	1.25587e+08	9.00257e+07	6.88337e+07	6.53243e+07
Zj.jz009889003	ZjSUC4	4909000	3.77983e+07	7.86733e+07	5.43167e+07	4.30323e+07	2.03323e+07	3.34407e+07	32293000	41333000	2.77023e+07
Zj.jz034129122	ZjTMT1	44379000	4.26987e+07	1.32787e+07	3.25127e+07	5.92067e+06	9.15443e+07	1.30367e+08	1.17607e+08	84213000	44863000
Zj.jz039911007	ZjTMT2	5.10177e+08	6.27453e+08	4885500000	2.28473e+09	2.78763e+09	4.50777e+08	1135100000	2980400000	3.37433e+09	2.71443e+09
Zj.jz044537082	ZjTMT3	0	1.02947e+07	5252200	0	0	4986900	2.80977e+06	0	0	0
Zj.jz017713045	ZjSTP1	0	8	0	0	0	0	0	5690300	17620000	0
Zj.jz034227011	ZjSTP2	1.89883e+07	2.71627e+07	35325000	5.27673e+07	5.38043e+07	2.36113e+07	38377000	4.20073e+07	1.63137e+07	32277000
Zj.jz004979202	ZjSTP3	0	0	0	0	3550000	0	0	3.47767e+06	4.73023e+06	1.05573e+07
Zj.jz013679106	ZjSTP4	249390000	1.18837e+08	9920100	3844000	1.38133e+06	8.16477e+07	2.08757e+07	1.83623e+06	2441400	862767
Zj.jz013679060	ZjSTP5	7.16967e+07	2.30537e+08	1.13587e+08	1.11017e+08	1.06143e+08	100163000	1.24042e+08	8.17403e+07	82606000	52141000
Zj.jz013679076	ZjSTP6	1.13377e+08	7.83127e+07	5.51583e+07	3.61287e+07	2.98493e+07	7.04043e+07	6.17563e+07	6.26177e+07	6.81343e+07	6.33237e+07
Zj.jz013679081	ZjSTP7	6551000	1.13797e+07	0	0	0	27812000	1.55683e+07	0	0	0
Zj.jz013679090	ZjSTP8	21939000	2.02037e+07	30293000	3.95763e+07	3.68553e+07	2.24757e+07	17276000	31352000	2.58917e+07	3.15873e+07
Zj.jz017713045	ZjSTP9	0	0	0	0	0	0	0	5690300	17620000	0
Zj.jz038651080	ZjSTP10	3.07223e+07	31797000	2.15063e+07	32229000	24894000	2.30557e+07	12923000	17370000	5.34987e+07	3.72483e+07

## Sheet: Acid metabolism
PROTEIN_ID	PROTEIN_NAME	J20	J40	J60	J80	J100	S20	S40	S60	S80	S100
Zj.jz013123003	ZjACO1	3.72597e+09	5.30547e+09	7047000000	7.19413e+09	8.88427e+09	4.89187e+09	5.14377e+09	5.95567e+09	6595700000	5.96013e+09
Zj.jz032655043	ZjACO2	2.73537e+09	4106000000	4.72467e+09	4.39493e+09	4.10147e+09	3.09603e+09	2.58467e+09	3207500000	3.31083e+09	3660600000
Zj.jz037917007	ZjACO3	1.32253e+08	1.21843e+08	0	0	0	0	1.33713e+08	0	1.30367e+08	0
Zj.jz021807031	ZjCS1	483170000	4.91037e+08	8.08267e+08	8.06967e+08	9.08593e+08	638630000	664790000	847090000	8.62293e+08	8.87607e+08
Zj.jz035999007	ZjCS2	3.06377e+08	4.52327e+08	6.52487e+08	1.10303e+09	1.02927e+09	378030000	5.32553e+08	6.19403e+08	7.45793e+08	1016500000
Zj.jz036025035	ZjSDH1	1.10176e+09	1.25907e+09	1.56537e+09	1.59387e+09	1685800000	1.34463e+09	1326600000	1.49917e+09	1.24233e+09	1.46577e+09
Zj.jz018471122	ZjSDH2	2.66673e+07	44621000	1.42513e+07	9454000	0	8.78757e+07	9.29903e+07	2.65193e+07	4.17213e+07	2.80857e+07
Zj.jz019271105	ZjSDH3	4.67403e+08	6.31087e+08	6.93447e+08	6.98293e+08	787030000	5.54817e+08	7.82907e+08	9.09973e+08	7.52757e+08	739210000
Zj.jz007373102	ZjSCS1	1.46577e+09	1579200000	1907000000	1.89323e+09	2088500000	1.70773e+09	1.94133e+09	2.12053e+09	2.33217e+09	1931100000
Zj.jz014311029	ZjSCS2	9.70607e+08	9.29853e+08	939820000	9.38577e+08	1056090000	7.17893e+08	902180000	9.60963e+08	1.10487e+09	1.11553e+09
Zj.jz001627229	ZjSCS3	7.13007e+08	573450000	5.45993e+08	4.25937e+08	5.43333e+08	531900000	532980000	5.61457e+08	5.54607e+08	451560000
Zj.jz014121121	ZjNAD-MDH1	2.51503e+09	2762300000	2930600000	2.87427e+09	3330700000	3.28603e+09	3345400000	3150900000	2.85493e+09	2945700000
Zj.jz220114001	ZjcMDH1	8.77997e+07	43508000	9.46317e+07	1.29333e+08	96229000	8.14237e+07	7.32267e+07	8.06203e+07	87524000	46556000
Zj.jz043391016	ZjcMDH2	1.43593e+09	1247200000	1055130000	1184100000	1.32807e+09	1178200000	883490000	6.97253e+08	7.04007e+08	7.73973e+08
Zj.jz043709048	ZjcMDH3	5.12667e+09	6.28933e+09	8.02257e+09	8.39947e+09	7.86763e+09	6633800000	6750700000	7920300000	6.28277e+09	6.90237e+09
Zj.jz031003114	ZjcMDH4	248950000	304450000	4.78937e+08	6.09213e+08	6.42187e+08	1147100000	1540500000	1.01806e+09	1.53907e+09	1.44083e+09
Zj.jz044313025	ZjcMDH5	606410000	675460000	8.58527e+08	1.00817e+09	1.05159e+09	7.18347e+08	7.40733e+08	782860000	1135900000	1.15403e+09
Zj.jz042945003	ZjIDH2	4.14637e+08	4.66853e+08	7.37437e+08	712210000	757700000	6.85053e+08	7.07127e+08	6.95547e+08	7.33033e+08	659270000
Zj.jz022127010	ZjIDH1	3.95117e+09	2934000000	3.75357e+09	4.86487e+09	5.54357e+09	2.11053e+09	2.55803e+09	4134200000	5152500000	6180300000
Zj.jz003285012	ZjIDH3	1.82777e+07	1.53407e+07	43870000	8.96933e+07	9.87917e+07	1.96783e+07	41427000	8.11207e+07	7.74323e+07	109713000
Zj.jz010621035	ZjNADP ME1	3.69407e+07	33193000	0	3.26963e+06	0	1.89547e+07	2.48837e+07	3.88867e+06	0	11963000
Zj.jz006119090	ZjNADP ME2	2.31117e+08	144310000	8.56803e+07	79766000	8.64067e+07	1.51703e+08	1.01388e+08	1.18017e+08	140910000	1.45057e+08
Zj.jz009009026	ZjNADP ME3	406460000	2.72733e+09	1.88423e+10	2.03217e+10	19645000000	3.32167e+09	7.28427e+09	9.61467e+09	9.32863e+09	9.86717e+09
Zj.jz031507004	ZjPEPC1	1974600000	2.52683e+09	4.14533e+09	3794900000	3594300000	4340800000	5.80713e+09	6.56513e+09	6.15547e+09	6.32017e+09
Zj.jz000565012	ZjPEPC2	2.33693e+09	4.21083e+09	6.94447e+09	7.15897e+09	6.41967e+09	2.50583e+09	3.39647e+09	5.60077e+09	7.11467e+09	8.24053e+09
Zj.jz008501023	ZjPEPC3	332730000	5.05357e+08	5.87817e+08	583550000	589340000	6.54537e+08	735440000	578330000	654640000	732840000
Zj.jz029235062	ZjNAD-ME1	4.58587e+08	7.39163e+08	5.10507e+08	4.29767e+08	4.20317e+08	7.38207e+08	6.48107e+08	6.60997e+08	6.05097e+08	544760000
Zj.jz036837006	ZjNAD-ME2	4.20487e+08	8.08703e+08	5.60167e+08	433140000	4.25603e+08	6.21387e+08	6.16373e+08	603340000	4.99863e+08	507370000
Zj.jz001627229	ZjFUM	7.13007e+08	573450000	5.45993e+08	4.25937e+08	5.43333e+08	531900000	532980000	5.61457e+08	5.54607e+08	451560000
Zj.jz007927046	ZjOGDH	1582000000	2008600000	3.09503e+09	2.92823e+09	3.32803e+09	1.88027e+09	2.67443e+09	3.07927e+09	3122800000	3.24447e+09

## Sheet: Starch metabolism
PROTEIN_ID	PROTEIN_NAME	J20	J40	J60	J80	J100	S20	S40	S60	S80	S100
Zj.jz043343271	ZjSBE2.2	7.37133e+08	1.07127e+09	806150000	6.45073e+08	609990000	1.03713e+09	1.04197e+09	7.07653e+08	705500000	525420000
Zj.jz034129086	ZjSBE1	482290000	7.72797e+08	619170000	5.81943e+08	536490000	7.72567e+08	5.21947e+08	4.68497e+08	388660000	3.85233e+08
Zj.jz036789115	ZjSS1	4599800	0	11898000	0	0	0	0	0	0	5846800
Zj.jz037039083	ZjSS4	56366000	44875000	2.67763e+07	2.39063e+07	39787000	2.33267e+07	26994000	1.99073e+07	48426000	3.45387e+07
Zj.jz042921076	ZjSS2	63961000	3.78077e+07	2.21293e+07	16940500	31241000	35041000	24459000	2.02357e+07	16210000	16946000
Zj.jz000817013	ZjSS5	4.16573e+07	70680000	38879000	23393000	2.99547e+07	0	24928000	60889000	64801500	4.33703e+07
Zj.jz008511140	ZjSS3	1.25253e+08	137020000	7.37483e+07	36041000	6.36167e+07	1.70953e+08	1.53233e+08	1.25717e+08	1.22973e+08	105512000
Zj.jz003639090	ZjDPE2	280360000	374000000	2.95483e+08	2.89087e+08	2.54037e+08	2.98023e+08	265980000	2.08347e+08	276660000	2.54187e+08
Zj.jz018223043	ZjDPE1	126664500	146970000	3.02657e+08	322340000	3.00663e+08	2.37537e+08	2.76867e+08	264110000	235380000	2.55767e+08
Zj.jz008511104; Zj.jz039969066	ZjGPT2	1.34367e+08	1.00423e+08	1.84757e+08	215010000	2.48103e+08	1.06623e+08	69287000	1.29047e+08	199310000	2.69747e+08
Zj.jz000817059	ZjISA1	0	0	0	0	0	13703000	26083000	14370000	9436700	0
Zj.jz001627042	ZjISA2	19247000	20005000	14200000	0	0	1.55123e+07	1.96153e+07	13739500	1.13281e+07	1295500
Zj.jz039989054	ZjISA3	7.92433e+07	6.61583e+07	26396000	29659000	42065000	65238000	28706000	0	22241000	2.66417e+07
Zj.jz019149007	ZjPWD1	3.05677e+08	98288000	3.17357e+07	22853000	1.57507e+07	64709000	3.19437e+07	12340000	11443000	31697000
Zj.jz030667111	ZjPWD2	6.37467e+07	7.88693e+07	46945000	2.90727e+07	1.7212e+07	6.13153e+07	4.09283e+07	24317000	23271000	11636000
Zj.jz004979175	ZjpGlcT2	16225500	22138000	19871000	24819500	21551000	0	1.34473e+07	2.04547e+07	2.72843e+07	3.46227e+07
Zj.jz002027155	ZjpGlcT4	11928000	3.12413e+07	3.34683e+07	2.82677e+07	2.51113e+07	4.17263e+07	2.96637e+07	27759000	17324000	18140000
Zj.jz006119172	ZjAMY1	19581500	2.27343e+07	5.85593e+07	5.24213e+07	50752000	3.47687e+07	6.05883e+07	6.57107e+07	1.15683e+08	100208000
Zj.jz029235020	ZjBMY1	13828000	0	0	0	11654000	0	0	0	6682200	6268000
Zj.jz044849113	ZjBMY2	30753500	91878500	1.70617e+08	141300000	181860000	4.87867e+07	1.33277e+08	1.85667e+08	320410000	2.85603e+08

## Sheet: AsA metabolism
PROTEIN_ID	PROTEIN_NAME	J20	J40	J60	J80	J100	S20	S40	S60	S80	S100
Zj.jz044313107	ZjGMP1	5.17707e+08	5.49137e+08	3.30773e+08	2.58673e+08	2.14153e+08	5.30103e+08	4.79937e+08	3.09333e+08	2.59713e+08	2.34967e+08
Zj.jz034597016	ZjGME1	1.01513e+09	1.75483e+09	6.14227e+07	8.68667e+07	69533000	1.28983e+09	553050000	2.43347e+08	117930000	8.16857e+07
Zj.jz042427009	ZjGME2	1.69137e+09	3.52003e+09	305010000	3.09483e+08	399990000	2163200000	1053180000	3.48193e+08	3.56303e+08	3.09077e+08
Zj.jz044043057	ZjGPP	5.44923e+08	6.18443e+08	1014710000	820450000	7.54027e+08	4.58453e+08	4.58263e+08	6.49393e+08	5.50073e+08	5.03147e+08
Zj.jz031003110	ZjGalDH	1.17577e+08	95879000	3.23393e+07	40636000	3.87243e+07	112250000	8.17787e+07	3.74503e+07	3.22643e+07	30559000
Zj.jz029601007	ZjGalLDH	1.93737e+08	2.23433e+08	2.04257e+08	2.03207e+08	2.35073e+08	181570000	289660000	2.32593e+08	181620000	1.33633e+08
Zj.jz025457137	ZjMDHAR1	8.01207e+08	767500000	2.09993e+09	2016700000	2207100000	1.90827e+09	2.31937e+09	2.79103e+09	3.06283e+09	3.15387e+09
Zj.jz040641087	ZjDHAR	6.74773e+09	7.19437e+09	6.21697e+09	5.45487e+09	5.53353e+09	3.38213e+09	3166600000	1.96137e+09	2.71617e+09	2651800000
Zj.jz034129051	ZjAO1	3.68833e+09	9.75663e+09	8.05463e+09	4.79837e+09	4.96363e+09	6222800000	7.36813e+09	4.95463e+09	3.80427e+09	3042800000
Zj.jz019129150	ZjAO2	1.14087e+08	4.42123e+07	0	0	0	4.08817e+07	4.60213e+07	0	4.54067e+06	0
Zj.jz034949014	ZjAO3	1.57793e+08	148430000	57982000	7622000	2.28787e+07	7.55193e+07	7.39643e+07	58725000	5.22657e+07	1.27543e+07
Zj.jz028561031	ZjAO4	214550000	1.28597e+08	1.37838e+08	111175000	3.70547e+08	1.02695e+09	679300000	568800000	5.50123e+08	351190000
Zj.jz028857001	ZjAPX2	7.08963e+08	7.34637e+08	8.95527e+08	9.87623e+08	1.31553e+09	1.36883e+09	1688700000	1756500000	1.43713e+09	1294100000
Zj.jz031941002	ZjAPX3	5.80043e+09	5.53927e+09	7035200000	8.39613e+09	8.87707e+09	6.75067e+09	8044400000	7645800000	7.93483e+09	8.05593e+09
Zj.jz031003030	ZjAPX4	146500000	92620000	1.28233e+08	1.74023e+08	1.78797e+08	1.33713e+08	1.44643e+08	1.44343e+08	2.00903e+08	1.95657e+08

## Sheet: PFK2
Protein IDs	Fasta headers	LFQ intensity A1	LFQ intensity A2	LFQ intensity A3	LFQ intensity B1	LFQ intensity B2	LFQ intensity B3	LFQ intensity C1	LFQ intensity C2	LFQ intensity C3	LFQ intensity D1	LFQ intensity D2	LFQ intensity D3	LFQ intensity E1	LFQ intensity E2	LFQ intensity E3	LFQ intensity F1	LFQ intensity F2	LFQ intensity F3	LFQ intensity G1	LFQ intensity G2	LFQ intensity G3	LFQ intensity H1	LFQ intensity H2	LFQ intensity H3	LFQ intensity I1	LFQ intensity I2	LFQ intensity I3	LFQ intensity J1	LFQ intensity J2	LFQ intensity J3
>scaffold20529.84	>scaffold20529.84	1054900000	1105500000	1026700000	1268800000	1111000000	1214100000	1400100000	1301500000	1307600000	1031700000	1296600000	1045000000	1451400000	1332000000	1543600000	1125400000	1020200000	1196500000	1186600000	1031200000	1094100000	1685500000	1637300000	1432200000	1779000000	2184100000	1822300000	1713700000	1638000000	1574100000
>scaffold34305.43	>scaffold34305.43	61359000	42399000	52674000	25250000	55133000	58919000	52799000	25613000	64015000	16806000	45177000	36974000	34422000	57005000	37113000	34068000	45242000	58496000	51666000	60686000	45672000	52302000	45820000	75039000	62920000	58641000	51958000	56474000	88337000	53564000
>scaffold35765.45	>scaffold35765.45	0	32623000	17429000	55385000	44265000	79260000	260050000	290670000	235120000	354940000	367660000	361560000	323240000	335180000	357700000	93998000	58923000	40075000	147370000	103920000	125400000	148940000	168210000	156870000	140830000	181230000	133620000	197470000	166800000	171800000
>scaffold44531.29	>scaffold44531.29	0	0	0	11810000	0	13513000	14328000	18107000	17420000	5967800	0	0	14294000	16874000	20782000	14588000	18554000	18351000	12750000	13746000	14526000	14530000	10793000	12316000	16544000	26273000	15493000	22056000	20765000	15398000
>scaffold6119.104	>scaffold6119.104	0	15116000	25933000	0	0	0	0	0	0	0	0	0	0	0	0	0	0	0	0	0	0	0	0	0	0	0	0	0	0	0
>scaffold10621.150	>scaffold10621.150	75378000	103370000	90803000	82886000	67318000	67555000	69349000	105690000	91168000	47788000	72097000	55775000	26072000	76415000	32629000	65850000	102230000	98499000	80599000	64488000	65001000	56968000	107730000	75999000	60439000	73280000	79808000	59758000	59634000	46082000
				1.06237e+09			1.19797e+09			1336400000			1.12443e+09			1.44233e+09			1.11403e+09			1.10397e+09			1585000000			1.92847e+09			1.64193e+09
				52144000			46434000			4.74757e+07			3.29857e+07			4.28467e+07			4.59353e+07			5.26747e+07			5.77203e+07			5.78397e+07			66125000
				16684000			5.96367e+07			2.61947e+08			3.61387e+08			3.38707e+08			64332000			1.25563e+08			1.58007e+08			1.51893e+08			178690000
				0			8441000			1.66183e+07			1.98927e+06			1.73167e+07			1.71643e+07			13674000			1.25463e+07			1.94367e+07			1.94063e+07
				13683000			0			0			0			0			0			0			0			0			0
				8.98503e+07			7.25863e+07			8.87357e+07			5.85533e+07			4.50387e+07			8.88597e+07			7.00293e+07			8.02323e+07			7.11757e+07			55158000
		A	B	C	D	E	F	G	H	I	J
	>scaffold20529.84	1.06237e+09	1.19797e+09	1336400000	1.12443e+09	1.44233e+09	1.11403e+09	1.10397e+09	1585000000	1.92847e+09	1.64193e+09
		1.11403e+09	1.10397e+09	1585000000	1.92847e+09	1.64193e+09
	>scaffold34305.43	52144000	46434000	4.74757e+07	3.29857e+07	4.28467e+07	4.59353e+07	5.26747e+07	5.77203e+07	5.78397e+07	66125000
		4.59353e+07	5.26747e+07	5.77203e+07	5.78397e+07	66125000
	>scaffold35765.45	16684000	5.96367e+07	2.61947e+08	3.61387e+08	3.38707e+08	64332000	1.25563e+08	1.58007e+08	1.51893e+08	178690000
		64332000	1.25563e+08	1.58007e+08	1.51893e+08	178690000
	>scaffold44531.29	0	8441000	1.66183e+07	1.98927e+06	1.73167e+07	1.71643e+07	13674000	1.25463e+07	1.94367e+07	1.94063e+07
		1.71643e+07	13674000	1.25463e+07	1.94367e+07	1.94063e+07
	>scaffold6119.104	13683000	0	0	0	0	0	0	0	0	0
		0	0	0	0	0
	>scaffold10621.150	8.98503e+07	7.25863e+07	8.87357e+07	5.85533e+07	4.50387e+07	8.88597e+07	7.00293e+07	8.02323e+07	7.11757e+07	55158000
		8.88597e+07	7.00293e+07	8.02323e+07	7.11757e+07	55158000

## Sheet: FBA2+
Protein IDs	Fasta headers	Proteins	LFQ intensity A1	LFQ intensity A2	LFQ intensity A3	LFQ intensity B1	LFQ intensity B2	LFQ intensity B3	LFQ intensity C1	LFQ intensity C2	LFQ intensity C3	LFQ intensity D1	LFQ intensity D2	LFQ intensity D3	LFQ intensity E1	LFQ intensity E2	LFQ intensity E3	LFQ intensity F1	LFQ intensity F2	LFQ intensity F3	LFQ intensity G1	LFQ intensity G2	LFQ intensity G3	LFQ intensity H1	LFQ intensity H2	LFQ intensity H3	LFQ intensity I1	LFQ intensity I2	LFQ intensity I3	LFQ intensity J1	LFQ intensity J2	LFQ intensity J3
>scaffold44781.95;>scaffold13679.95	>scaffold44781.95	2	2774300000	2557400000	2781500000	3709600000	3549800000	3845100000	2548200000	2444700000	2456100000	1983800000	2113900000	2223700000	3220800000	2806700000	2700700000	7114600000	7230100000	8476500000	10652000000	10199000000	10255000000	5653200000	5382400000	5873500000	6944900000	7227800000	6854100000	5059600000	4408500000	4518300000
>scaffold43521.43	>scaffold43521.43	1	2283900000	2469600000	2396200000	2224300000	2166900000	2191900000	3712500000	3907300000	3655100000	5726800000	5144900000	5250000000	5292200000	5370300000	5463500000	2436900000	2602000000	3332100000	2516500000	2271100000	2143800000	4043600000	3345600000	3554500000	4989900000	4760800000	4684500000	4980300000	5038300000	5265600000
>scaffold3305.19	>scaffold3305.19	1	0	62124000	0	52122000	0	16655000	0	46218000	108070000	0	0	0	0	64577000	47881000	218090000	257590000	203360000	408120000	372230000	374200000	165040000	120030000	107250000	151380000	202190000	214910000	129630000	80651000	113260000
>scaffold43343.282	>scaffold43343.282	1	0	0	48100000	0	0	86134000	0	294860000	0	0	421630000	364090000	421980000	407900000	489040000	68221000	68927000	0	0	0	0	68906000	27494000	646300000	84065000	315200000	0	273570000	0	56703000
>scaffold43343.283	>scaffold43343.283	1	10320000000	10749000000	9676300000	7771400000	8572200000	7917500000	10542000000	9960800000	10731000000	10560000000	10216000000	10153000000	9277200000	10229000000	10066000000	10742000000	10830000000	11567000000	13047000000	11428000000	11823000000	12819000000	12935000000	12631000000	9577100000	9789400000	8982400000	9607200000	8318600000	8697400000
					2704400000			3701500000			2483000000			2.10713e+09			2909400000			7.60707e+09			1.03687e+10			5.63637e+09			7.00893e+09			4.66213e+09
					2.38323e+09			2.19437e+09			3758300000			5373900000			5.37533e+09			2.79033e+09			2.31047e+09			3647900000			4.81173e+09			5.09473e+09
					20708000			2.29257e+07			5.14293e+07			0			37486000			2.26347e+08			384850000			1.30773e+08			1.89493e+08			107847000
					1.60333e+07			2.87113e+07			9.82867e+07			2.61907e+08			439640000			45716000			0			2.47567e+08			1.33088e+08			110091000
					1.02484e+10			8.08703e+09			1.04113e+10			1.03097e+10			9857400000			1.10463e+10			1.20993e+10			12795000000			9.44963e+09			8874400000
		A	B	C	D	E	F	G	H	I	J		A	B	C	D	E
	>scaffold44781.95	9.43207	9.56838	9.39498	9.32369	9.4638	7.60707e+09	1.03687e+10	5.63637e+09	7.00893e+09	4.66213e+09		2704400000	3701500000	2483000000	2.10713e+09	2909400000
		9.88122	10.0157	9.751	9.84565	9.66858							7.60707e+09	1.03687e+10	5.63637e+09	7.00893e+09	4.66213e+09
	>scaffold43521.43	9.37717	9.34131	9.57499	9.73029	9.73041	2.79033e+09	2.31047e+09	3647900000	4.81173e+09	5.09473e+09		2.38323e+09	2.19437e+09	3758300000	5373900000	5.37533e+09
		9.44566	9.3637	9.56204	9.6823	9.70712							2.79033e+09	2.31047e+09	3647900000	4.81173e+09	5.09473e+09
	>scaffold3305.19	0	7.36032	7.71121	0	7.57387	2.26347e+08	384850000	1.30773e+08	1.89493e+08	107847000		20708000	2.29257e+07	5.14293e+07	0	37486000
		8.35477	8.58529	8.11652	8.27759	8.03281							2.26347e+08	384850000	1.30773e+08	1.89493e+08	107847000
	>scaffold43343.282	0	0	0	8.41815	8.6431	45716000	0	2.47567e+08	1.33088e+08	110091000		1.60333e+07	2.87113e+07	9.82867e+07	2.61907e+08	439640000
		7.66007	0	8.39369	8.12414	8.04175							45716000	0	2.47567e+08	1.33088e+08	110091000
	>scaffold43343.283	10.0107	9.90779	10.0175	10.0132	9.99376	1.10463e+10	1.20993e+10	12795000000	9.44963e+09	8874400000		1.02484e+10	8.08703e+09	1.04113e+10	1.03097e+10	9857400000
		10.0432	10.0828	10.107	9.97541	9.94814							1.10463e+10	1.20993e+10	12795000000	9.44963e+09	8874400000

## Sheet: PGK+
Protein IDs	Fasta headers	LFQ intensity A1	LFQ intensity A2	LFQ intensity A3	LFQ intensity B1	LFQ intensity B2	LFQ intensity B3	LFQ intensity C1	LFQ intensity C2	LFQ intensity C3	LFQ intensity D1	LFQ intensity D2	LFQ intensity D3	LFQ intensity E1	LFQ intensity E2	LFQ intensity E3	LFQ intensity F1	LFQ intensity F2	LFQ intensity F3	LFQ intensity G1	LFQ intensity G2	LFQ intensity G3	LFQ intensity H1	LFQ intensity H2	LFQ intensity H3	LFQ intensity I1	LFQ intensity I2	LFQ intensity I3	LFQ intensity J1	LFQ intensity J2	LFQ intensity J3
>scaffold24217.60	>scaffold24217.60	4597000000	3737600000	4045000000	4263600000	4406500000	4452500000	2958900000	2835400000	2957100000	2669100000	2865900000	2556700000	2965100000	2622900000	2804000000	8700100000	8152400000	9415500000	9084500000	9604000000	9865700000	5585800000	5609000000	5522900000	5915100000	5434400000	6015300000	4505000000	4477200000	4542200000
>scaffold24217.61	>scaffold24217.61	8534400000	8461800000	8957000000	6580800000	7323700000	7012000000	11303000000	11358000000	11702000000	12117000000	13744000000	12193000000	11892000000	13187000000	13202000000	9586800000	10379000000	9107700000	11481000000	12256000000	13228000000	13226000000	14609000000	14022000000	13097000000	13671000000	13878000000	14379000000	14706000000	15856000000
	>scaffold24217.60			4.12653e+09			4374200000			2.91713e+09			2.69723e+09			2.79733e+09			8756000000			9.51807e+09			5.57257e+09			5.78827e+09			4.50813e+09
	>scaffold24217.61			8.65107e+09			6.97217e+09			1.14543e+10			1.26847e+10			1.27603e+10			9.69117e+09			1.23217e+10			1.39523e+10			1.35487e+10			1.49803e+10
		A	B	C	D	E	F	G	H	I	J
	>scaffold24217.60	4.12653e+09	4374200000	2.91713e+09	2.69723e+09	2.79733e+09	8756000000	9.51807e+09	5.57257e+09	5.78827e+09	4.50813e+09
		8756000000	9.51807e+09	5.57257e+09	5.78827e+09	4.50813e+09
	>scaffold24217.61	8.65107e+09	6.97217e+09	1.14543e+10	1.26847e+10	1.27603e+10	9.69117e+09	1.23217e+10	1.39523e+10	1.35487e+10	1.49803e+10
		9.69117e+09	1.23217e+10	1.39523e+10	1.35487e+10	1.49803e+10

## Sheet: PGM2
Protein IDs	Fasta headers	LFQ intensity A1	LFQ intensity A2	LFQ intensity A3	LFQ intensity B1	LFQ intensity B2	LFQ intensity B3	LFQ intensity C1	LFQ intensity C2	LFQ intensity C3	LFQ intensity D1	LFQ intensity D2	LFQ intensity D3	LFQ intensity E1	LFQ intensity E2	LFQ intensity E3	LFQ intensity F1	LFQ intensity F2	LFQ intensity F3	LFQ intensity G1	LFQ intensity G2	LFQ intensity G3	LFQ intensity H1	LFQ intensity H2	LFQ intensity H3	LFQ intensity I1	LFQ intensity I2	LFQ intensity I3	LFQ intensity J1	LFQ intensity J2	LFQ intensity J3
>scaffold19129.127	>scaffold19129.127	35646000	45449000	56786000	71611000	65648000	75408000	77839000	76573000	92907000	87953000	87963000	116380000	165720000	180250000	155740000	59377000	78286000	127000000	159690000	148460000	170120000	153190000	216600000	188400000	158630000	28061000	86202000	117390000	105970000	74992000
>scaffold34675.2	>scaffold34675.2	0	12355000	0	0	0	0	0	30215000	0	0	26860000	21844000	0	0	0	26035000	19771000	19633000	0	5957300	0	0	0	0	16394000	4375800	11771000	15620000	0	0
>scaffold3909.56	>scaffold3909.56	5310500000	4934100000	5011300000	4902400000	4735600000	5009600000	5090300000	4998000000	4921500000	5199300000	5084900000	4894300000	4352800000	4631700000	4370700000	3547700000	3798400000	4442000000	3193100000	3242000000	3007000000	3780700000	3936100000	3972700000	4709000000	4530700000	4648900000	4249800000	4566600000	4438400000
>scaffold44883.47	>scaffold44883.47	33733000	30134000	25887000	22867000	17268000	34705000	14087000	13110000	13033000	15310000	14185000	18294000	20923000	28146000	23530000	14178000	12726000	25500000	7472100	11451000	10153000	9414400	17909000	11124000	0	20901000	16873000	10586000	13374000	9573600
	>scaffold19129.127			4.59603e+07			70889000			8.24397e+07			97432000			1.67237e+08			88221000			1.59423e+08			1.86063e+08			9.09643e+07			9.94507e+07
	>scaffold34675.2			0			0			0			1.62347e+07			0			21813000			0			0			1.08469e+07			0
	>scaffold3909.56			5085300000			4.88253e+09			5.00327e+09			5059500000			4.45173e+09			3.92937e+09			3.14737e+09			3896500000			4.62953e+09			4.41827e+09
	>scaffold44883.47			29918000			2.49467e+07			13410000			1.59297e+07			2.41997e+07			17468000			9.69203e+06			12815800			1.25913e+07			1.11779e+07
		A	B	C	D	E	F	G	H	I	J
	>scaffold19129.127	4.59603e+07	70889000	8.24397e+07	97432000	1.67237e+08	88221000	1.59423e+08	1.86063e+08	9.09643e+07	9.94507e+07
		88221000	1.59423e+08	1.86063e+08	9.09643e+07	9.94507e+07
	>scaffold34675.2	0	0	0	1.62347e+07	0	21813000	0	0	1.08469e+07	0
	>scaffold3909.56	5085300000	4.88253e+09	5.00327e+09	5059500000	4.45173e+09	3.92937e+09	3.14737e+09	3896500000	4.62953e+09	4.41827e+09
		3.92937e+09	3.14737e+09	3896500000	4.62953e+09	4.41827e+09
	>scaffold44883.47	29918000	2.49467e+07	13410000	1.59297e+07	2.41997e+07	17468000	9.69203e+06	12815800	1.25913e+07	1.11779e+07
		17468000	9.69203e+06	12815800	1.25913e+07	1.11779e+07
																	p

[truncated: 2 more sheets: enose, PK+]
